# Supplementary material for: WWP2 regulates pathological cardiac fibrosis by modulating SMAD2 signaling
Source: Nat Commun. 2019 Aug 9;10:3616. doi: 10.1038/s41467-019-11551-9 (PMC6689010; doi:10.1038/s41467-019-11551-9)
Supplement: Supplementary file 4 — Supplementary Data 1 [file 41467_2019_11551_MOESM4_ESM.xlsx]

## Sheet: a
Supplementary Data 1. Rat data. a: Overview of the rat networks and association of the rat networks to fibrosis (GSEA analysis ranking the rat genes by Spearman’s ranked correlation p-value of association between gene expression levels and fibrosis measurements). b: Break down of the genes included in each network. c: perivascular and insterstitial fibrosis and mean blood pressure values in each …
							GSEA for association of each rat module with quantitative Interstitial and Perivascular fibrosis in the rat left ventricle heart (GSEA ran ranking by P-value of the correlation between each gene and the level of perivascular or interstitial fibrosis for 10,000 perm). Only significant associations (FDR < 0.05) are included.
Rat network ID	N. genes	DAVID: GO-BP	-Log 10 (FDR)	DAVID: KEGG	-Log 10 (FDR)		Rat network ID	GSEA normalised enrichment score (NES) for association with Interstitial Fibrosis	Interstitial Fibrosis association P-value	Interstitial Fibrosis association FDR	Perivascular_Fibrosis_pvalSPcor_genomewide_rank_gsea_QTT_rat_MBPqqnorm.GseaPreranked.1424947794232.NAME	GSEA normalised enrichment score (NES) for association with Perivascular Fibrosis	Perivascular Fibrosis association P-value	Perivascular Fibrosis association FDR
M1	219	Extracellular matrix organization	14.72	ECM-receptor interaction	11.97		M1	-6.78602	<10E-6	<10E-6	M1	-5.56628	<10E-6	<10E-6
M2	645	Cellular process	8.56	Insulin signaling pathway	7.71		M2	-	-	-	M2	-4.75742	<10E-6	<10E-6
M3	321	Monosaccharide metabolic process	5.16	Starch and sucrose metabolism	2.38		M3	-	-	-	M3	-	-	-
M4	125	Cellular process	4.32	-	-		M4	-	-	-	M4	-	-	-
M5	47	-	-	-	-		M5	-2.17072	0.00262839	0.0035765	M5	-	-	-
M6	45	Cellular process	2.12	-	-		M6	-	-	-	M6	-	-	-
M7	26	-	-	-	-		M7	-	-	-	M7	-3.4803	<10E-6	<10E-6
M8	26	-	-	-	-		M8	-	-	-	M8	-3.17446	<10E-6	<10E-6
M9	41	Alcohol metabolic process	2.85	-	-		M9	-	-	-	M9	-	-	-
M10	57	-	-	-	-		M10	-	-	-	M10	-	-	-
M11	47	Regulation of cellular process	1.33	-	-		M11	-	-	-	M11	-2.85847	<10E-6	5.06834e-05
M12	303	Cellular component organization	6.98	Adherens junction	6.76		M12	-2.49406	0.000401445	0.000437867	M12	-7.42267	<10E-6	<10E-6
M13	143	Immune response	14.75	Cytosolic D-sensing pathway	3.6		M13	-4.63708	<10E-6	<10E-6	M13	-	-	-
M14	92	Cellular metabolic process	4.18	Spliceosome	1.53		M14	-	-	-	M14	-	-	-
M15	113	Cellular metabolic process	2.73	Ribosome	1.97		M15	-2.7382	<10E-6	0.000112392	M15	-	-	-
M16	75	Mesoderm morphogenesis	2.29	-	-		M16	-	-	-	M16	-	-	-
M17	20	-	-	-	-		M17	-2.09557	0.0023369	0.00525882	M17	-	-	-
M18	74	Biological regulation	2.87	-	-		M18	-5.60392	<10E-6	<10E-6	M18	-6.33107	<10E-6	<10E-6
M19	190	Cellular process	5.11	Oxidative phosphorylation	9.94		M19	-6.21722	<10E-6	<10E-6	M19	-	-	-
M20	20	-	-	-	-		M20	-3.57226	<10E-6	<10E-6	M20	-	-	-
M21	115	Regulation of biological quality	4.3	-	-		M21	-	-	-	M21	-	-	-
M22	44	Antigen processing and presentation	17.8	Graft-versus-host disease	15		M22	-	-	-	M22	-	-	-
M23	22	-	-	-	-		M23	-	-	-	M23	-	-	-
M24	27	Translatiol elongation	7.85	Ribosome	6.35		M24	-	-	-	M24	-	-	-
M25	198	Cellular macromolecule metabolic process	6.05	-	-		M25	-	-	-	M25	-	-	-
M26	22	-	-	-	-		M26	-	-	-	M26	-	-	-
M27	158	Cell cycle	17.32	Cell cycle	11.72		M27	-	-	-	M27	-	-	-
M28	255	Anatomical structure development	5.28	Leukocyte transendothelial migration	1.97		M28	-	-	-	M28	-	-	-
M29	58	Rhythmic process	4.03	Circadian rhythm	8.56		M29	-	-	-	M29	-	-	-
M30	31	-	-	-	-		M30	-	-	-	M30	-	-	-
M31	134	Immune system process	18.91	natural killer cell mediated cytotoxicity	5.44		M31	-	-	-	M31	-	-	-
M32	26	Cellular macromolecule catabolic process	2.86	-	-		M32	-2.54998	<10E-6	0.000302062	M32	-3.33515	<10E-6	<10E-6
M33	34	Translatiol elongation	29.22	Ribosome	28.21		M33	-1.91032	0.00794783	0.0144434	M33	-	-	-
M34	22	-	-	-	-		M34	-	-	-	M34	-	-	-
M35	28	-	-	-	-		M35	-	-	-	M35	-	-	-
M36	141	Metabolic process	6.51	Spliceosome	2.89		M36	-	-	-	M36	-	-	-
M37	647	Cellular metabolic process	18.78	Oxidative phosphorylation	22.52		M37	-	-	-	M37	-	-	-
M38	27	-	-	-	-		M38	-	-	-	M38	-	-	-
M39	41	Purine nucleotide biosynthetic process	1.73	-	-		M39	-3.2769	<10E-6	<10E-6	M39	-4.05481	<10E-6	<10E-6
M40	305	Metabolic process	10.8	Valine, leucine and isoleucine degradation	3.54		M40	-	-	-	M40	-	-	-
M41	25	-	-	-	-		M41	-	-	-	M41	-	-	-
Non-clustered genes	7072

## Sheet: b
Rat cluster ID	Ensembl Gene ID	Gene symbol	Description
M1	ENSRNOG00000000288	Scarf2	scavenger receptor class F, member 2
M1	ENSRNOG00000000465	Slc39a7	solute carrier family 39 (zinc transporter), member 7
M1	ENSRNOG00000000614	Bicc1	bicaudal C homolog 1
M1	ENSRNOG00000000704	Cmklr1	Chemokine receptor-like 1 (G-protein coupled receptor DEZ)(G-protein coupled chemoattractant-like receptor)
M1	ENSRNOG00000000977	Pnpla6
M1	ENSRNOG00000001249	Col6a1
M1	ENSRNOG00000001254	Col6a2	collagen, type VI, alpha 2
M1	ENSRNOG00000001469	Eln	Elastin Precursor (Tropoelastin)
M1	ENSRNOG00000001606	Adamts5	ADAM metallopeptidase with thrombospondin type 1 motif, 5
M1	ENSRNOG00000001627	RGD1562717
M1	ENSRNOG00000001746	LOC689116	Nuclear cap-binding protein subunit 2 (20 kDa nuclear cap-binding protein)(NCBP 20 kDa subunit)(CBP20)
M1	ENSRNOG00000001750	Chrd	Chordin Precursor
M1	ENSRNOG00000002052	Ccdc80	Coiled-coil domain-containing protein 80 Precursor (Down-regulated by oncogenes 1 protein)(Steroid-sensitive gene 1 protein)(SSG-1)
M1	ENSRNOG00000002110	RGD1309701
M1	ENSRNOG00000002244	Pdgfra	Alpha-type platelet-derived growth factor receptor Precursor (PDGF-R-alpha)(EC 2.7.10.1)(CD140 antigen-like family member A)(CD140a antigen)
M1	ENSRNOG00000002382	Mfap4	microfibrillar-associated protein 4
M1	ENSRNOG00000002449	Maged2	melanoma antigen family D, 2
M1	ENSRNOG00000002461	NID1_RAT	Nidogen-1 Fragment (NID-1)(Entactin)
M1	ENSRNOG00000002680	Lamc1	laminin, gamma 1
M1	ENSRNOG00000002746	Fstl1	Follistatin-related protein 1 Precursor (Follistatin-like protein 1)
M1	ENSRNOG00000002851	Fam104a	family with sequence similarity 104, member A (Fam104a), mRNA
M1	ENSRNOG00000002881	Ddr2	discoidin domain receptor family, member 2
M1	ENSRNOG00000002947	Dpt	dermatopontin
M1	ENSRNOG00000003172	Serpinf1	serine (or cysteine) proteinase inhibitor, clade F, member 1
M1	ENSRNOG00000003259	C1qtnf1	Complement C1q tumor necrosis factor-related protein 1 Precursor
M1	ENSRNOG00000003338	Pmp22	Peripheral myelin protein 22 (PMP-22)(Protein CD25)(SR13 myelin protein)(Schwann cell membrane glycoprotein)(SAG)
M1	ENSRNOG00000003357	Col3a1	Collagen alpha-1(III) chain Precursor
M1	ENSRNOG00000003365	Cadm3	Cell adhesion molecule 3 Precursor (Immunoglobulin superfamily member 4B)(IgSF4B)(Nectin-like protein 1)(NECL-1)
M1	ENSRNOG00000003553	Efemp1	EGF-containing fibulin-like extracellular matrix protein 1 Precursor (Fibulin-3)(FIBL-3)(T16 protein)
M1	ENSRNOG00000003572	Adamts2	ADAM metallopeptidase with thrombospondin type 1 motif, 2
M1	ENSRNOG00000003715	Srpx2	sushi-repeat-containing protein, X-linked 2
M1	ENSRNOG00000003736	Col5a2	collagen, type V, alpha 2
M1	ENSRNOG00000003812	Nlgn3	Neuroligin-3 Precursor (Gliotactin homolog)
M1	ENSRNOG00000003897	Col1a1	Collagen alpha-1(I) chain Precursor (Alpha-1 type I collagen)
M1	ENSRNOG00000003948	Llgl1	Lethal(2) giant larvae protein homolog 1 (LLGL)(Rgl-1)
M1	ENSRNOG00000004332	Egfr	epidermal growth factor receptor
M1	ENSRNOG00000004610	Lum	Lumican Precursor (Keratan sulfate proteoglycan lumican)(KSPG lumican)
M1	ENSRNOG00000004766	Glis2	GLIS family zinc finger 2
M1	ENSRNOG00000005034	D10Ertd610e	Guanine nucleotide exchange factor GEFT (RhoA/Rac/Cdc42 guanine nucleotide exchange factor GEFT)(Rac/Cdc42/Rho exchange factor GEFT)(p63RhoGEF)
M1	ENSRNOG00000005129	Dtx3
M1	ENSRNOG00000005188	Tspan11	Tetraspanin-11 (Tspan-11)
M1	ENSRNOG00000005285	Fbxo33	F-box protein 33
M1	ENSRNOG00000005289	Prkd3	protein kinase D3
M1	ENSRNOG00000005392	Ngfr	Tumor necrosis factor receptor superfamily member 16 Precursor (Low-affinity nerve growth factor receptor)(NGF receptor)(Gp80-LNGFR)(p75 ICD)(Low affinity neurotrophin receptor p75NTR)(CD271 antigen)
M1	ENSRNOG00000005678	Lamb1	laminin, beta 1
M1	ENSRNOG00000005783	Dlg5	discs, large homolog 5
M1	ENSRNOG00000005951
M1	ENSRNOG00000006060	Matn2
M1	ENSRNOG00000006154	Pde1a	phosphodiesterase 1A
M1	ENSRNOG00000006403	Pvrl1	Nectin-1 Fragment
M1	ENSRNOG00000006548	Mrc2	C-type mannose receptor 2 Precursor (Macrophage mannose receptor 2)(Endocytic receptor 180)(CD280 antigen)
M1	ENSRNOG00000006952	Prex1	phosphatidylinositol-3,4,5-trisphosphate-dependent Rac exchange factor 1
M1	ENSRNOG00000007033	Sorcs2	VPS10 domain receptor protein SORCS 2
M1	ENSRNOG00000007300	C1qtnf6	Complement C1q tumor necrosis factor-related protein 6 Precursor
M1	ENSRNOG00000007302	Fbn1	fibrillin 1
M1	ENSRNOG00000007338	Fbln2	Fibulin-2 Fragment
M1	ENSRNOG00000007462	Sept8	Septin-8
M1	ENSRNOG00000007476	Asam	Adipocyte adhesion molecule Precursor
M1	ENSRNOG00000007564	Evc	Ellis van Creveld syndrome protein
M1	ENSRNOG00000007604	Igsf8	immunoglobulin superfamily, member 8
M1	ENSRNOG00000007638	Loxl3	lysyl oxidase-like 3
M1	ENSRNOG00000008182	Htra3
M1	ENSRNOG00000008246	Emilin1	elastin microfibril interfacer 1
M1	ENSRNOG00000008257	Mfap2	microfibrillar-associated protein 2
M1	ENSRNOG00000008332	Smo	Smoothened homolog Precursor (SMO)
M1	ENSRNOG00000008586	Aldh1l2
M1	ENSRNOG00000008678	Antxr1	Anthrax toxin receptor 1 Precursor
M1	ENSRNOG00000008749	Col5a1	Collagen alpha-1(V) chain Precursor
M1	ENSRNOG00000009495	Src	Proto-oncogene tyrosine-protein kinase Src (EC 2.7.10.2)(Proto-oncogene c-Src)(pp60c-src)(p60-Src)
M1	ENSRNOG00000009892	Adamts15	ADAM metallopeptidase with thrombospondin type 1 motif, 15
M1	ENSRNOG00000009899	Skil
M1	ENSRNOG00000010146	Ndn	necdin homolog
M1	ENSRNOG00000010529	Thbs2	thrombospondin 2 precursor
M1	ENSRNOG00000010711	Dicer1	Dicer1 protein Fragment
M1	ENSRNOG00000010718	Gpr153	G protein-coupled receptor 153 Gene
M1	ENSRNOG00000010832	PGFRL_RAT	Platelet-derived growth factor receptor-like protein Precursor (PDGFR-like protein)
M1	ENSRNOG00000010841	Col8a2
M1	ENSRNOG00000011024	Zdhhc20	zinc finger, DHHC-type containing 20
M1	ENSRNOG00000011129	RGD1308093
M1	ENSRNOG00000011134	Lama2
M1	ENSRNOG00000011203	Farp1	FERM, RhoGEF (Arhgef) and pleckstrin domain protein 1 (chondrocyte-derived)
M1	ENSRNOG00000011292	Col1a2	Collagen alpha-2(I) chain Precursor (Alpha-2 type I collagen)
M1	ENSRNOG00000011377	Socs4	suppressor of cytokine signaling 4
M1	ENSRNOG00000011451	Lrp3	Low-density lipoprotein receptor-related protein 3 Precursor (LRP-3)(105 kDa low-density lipoprotein receptor-related protein)(rLRp105)
M1	ENSRNOG00000011512	Ccnt1	cyclin T1
M1	ENSRNOG00000011596	Trpm7	Transient receptor potential cation channel subfamily M member 7 (EC 2.7.11.1)(Long transient receptor potential channel 7)(LTrpC-7)(LTrpC7)(Transient receptor potential-phospholipase C-interacting kinase)(TRP-PLIK)
M1	ENSRNOG00000011702	Foxp3	forkhead box P3
M1	ENSRNOG00000011908	Asxl2	additional sex combs like 2
M1	ENSRNOG00000011979	Mrps24	mitochondrial ribosomal protein S24
M1	ENSRNOG00000012036	PCSK5_RAT	Proprotein convertase subtilisin/kexin type 5 Precursor; Fragment (EC 3.4.21.-)(Proprotein convertase 5)(PC5)(Subtilisin/kexin-like protease PC5)(rPC5)(Proprotein convertase 6)(PC6)
M1	ENSRNOG00000012458	Cyp2e1	Cytochrome P450 2E1 (EC 1.14.13.-)(CYPIIE1)(4-nitrophenol 2-hydroxylase)(EC 1.14.13.n7)(Cytochrome P450-J)(Cytochrome P450RLM6)
M1	ENSRNOG00000012516	Q9ERF0_RAT	Complement component 7 Fragment
M1	ENSRNOG00000012595
M1	ENSRNOG00000012802	Odz3	odz, odd Oz/ten-m homolog 3
M1	ENSRNOG00000012817	Lrrc17	leucine rich repeat containing 17
M1	ENSRNOG00000012881	Fgl2	fibrinogen-like 2
M1	ENSRNOG00000013279	Scd	Acyl-CoA desaturase 2 (EC 1.14.19.1)(Stearoyl-CoA desaturase 2)(Fatty acid desaturase 2)(Delta(9)-desaturase 2)
M1	ENSRNOG00000013426	Mrgprf	Mas-related G-protein coupled receptor member F (Mas-related gene F protein)(G-protein coupled receptor RTA)
M1	ENSRNOG00000013720	Aebp1	Adipocyte enhancer-binding protein 1 Precursor (AE-binding protein 1)(Aortic carboxypeptidase-like protein)
M1	ENSRNOG00000013738	LOC100174910	glutaredoxin-like protein
M1	ENSRNOG00000013917	Igsf10	Immunoglobulin superfamily member 10 Precursor (IgSF10)(Calvaria mechanical force protein 608)(CMF608)
M1	ENSRNOG00000014021	Matn4	matrilin 4
M1	ENSRNOG00000014137	Fbln1	fibulin 1
M1	ENSRNOG00000014166	Smoc2	SPARC related modular calcium binding 2
M1	ENSRNOG00000014258	Rab32	RAB32, member RAS oncogene family
M1	ENSRNOG00000014275	Q7TQ77_RAT	hook homolog 3
M1	ENSRNOG00000014398	Scara5	scavenger receptor class A, member 5
M1	ENSRNOG00000014424	RGD1563354
M1	ENSRNOG00000014426	Lox	Protein-lysine 6-oxidase Precursor (EC 1.4.3.13)(Lysyl oxidase)
M1	ENSRNOG00000014751	Q9EPA1_RAT	ret proto-oncogene isoform a
M1	ENSRNOG00000014776	Adcy7	adenylate cyclase 7
M1	ENSRNOG00000014837	Emilin2	elastin microfibril interfacer 2 Gene
M1	ENSRNOG00000014851	Col4a4	collagen, type IV, alpha 4
M1	ENSRNOG00000014863	Reck	reversion-inducing-cysteine-rich protein with kazal motifs
M1	ENSRNOG00000014916	RGD1564085	similar to LATS homolog 1 (RGD1564085), mRNA
M1	ENSRNOG00000015172	B3gnt9
M1	ENSRNOG00000015225	Gramd3	GRAM domain-containing protein 3
M1	ENSRNOG00000015365	LOC363265	collagen, type IV, alpha 3
M1	ENSRNOG00000015410	Aspn	asporin
M1	ENSRNOG00000015439	Man2a1	Alpha-mannosidase 2 Fragment (EC 3.2.1.114)(Golgi alpha-mannosidase II)(AMan II)(Man II)(Mannosyl-oligosaccharide 1,3-1,6-alpha-mannosidase)(Mannosidase alpha class 2A member 1)
M1	ENSRNOG00000015941	Fkbp10	FK506 binding protein 10
M1	ENSRNOG00000016050	Fgfr1	Basic fibroblast growth factor receptor 1 Precursor (bFGF-R-1)(FGFR-1)(EC 2.7.10.1)(Proto-oncogene c-Fgr)(MFR)(CD331 antigen)
M1	ENSRNOG00000016117	Myof
M1	ENSRNOG00000016254	Sema4c	sema domain, immunoglobulin domain (Ig), transmembrane domain (TM) and short cytoplasmic domain, (semaphorin) 4C
M1	ENSRNOG00000016366	Colec12	Collectin-12 (Collectin placenta protein 1)(CL-P1)(Nurse cell scavenger receptor 2)
M1	ENSRNOG00000016408	Kirrel	Kin of IRRE-like protein 1 Precursor (Kin of irregular chiasm-like protein 1)(Nephrin-like protein 1)
M1	ENSRNOG00000016433	Prrc1	Protein PRRC1
M1	ENSRNOG00000016678	Angptl2	angiopoietin-like 2
M1	ENSRNOG00000016687	RGD1565772
M1	ENSRNOG00000016695	Q9JHC2_RAT	MMP-2Matrix metalloproteinase 2 Fragment ;
M1	ENSRNOG00000016700	Tcf21	transcription factor 21
M1	ENSRNOG00000016758	Loxl2	lysyl oxidase-like 2
M1	ENSRNOG00000016874	Znf521	zinc finger protein 521
M1	ENSRNOG00000017020	Inpp5d	Phosphatidylinositol-3,4,5-trisphosphate 5-phosphatase 1 (EC 3.1.3.n1)(SH2 domain-containing inositol-5
M1	ENSRNOG00000017206	Igfbp5	Insulin-like growth factor-binding protein 5 Precursor (IGF-binding protein 5)(IGFBP-5)(IBP-5)
M1	ENSRNOG00000017440	Bgn	Biglycan Precursor (Bone/cartilage proteoglycan I)(PG-S1)
M1	ENSRNOG00000017469	Anxa1	Annexin A1 (Annexin-1)(Annexin I)(Lipocortin I)(Calpactin-2)(Calpactin II)(Chromobindin-9)(p35)(Phospholipase A2 inhibitory protein)
M1	ENSRNOG00000017477	MMP23_RAT	Matrix metalloproteinase-23 Precursor (MMP-23)(EC 3.4.24.-)(Metaloprotease in the female reproductive tract)(MIFR)
M1	ENSRNOG00000017671	Rasa3	Ras GTPase-activating protein 3 (R-ras GAP)(Ins P4-binding protein)(GAP1(IP4BP))
M1	ENSRNOG00000017863	Zeb1	Zinc finger E-box-binding homeobox 1 (Transcription factor 8)(TCF-8)(Zinc finger homeodomain enhancer-binding protein)(Zfhep)
M1	ENSRNOG00000017976	Slco2b1	Solute carrier organic anion transporter family member 2B1 (Solute carrier family 21 member 9)(Organic anion transporter moatp1)
M1	ENSRNOG00000018251	Mrc1	mannose receptor, C type 1
M1	ENSRNOG00000018434	Stab1	stabilin 1 Gene
M1	ENSRNOG00000018459	Xylt1	Xylosyltransferase 1 Fragment (EC 2.4.2.26)(Xylosyltransferase I)(Peptide O-xylosyltransferase 1)
M1	ENSRNOG00000018526	Dlg4	Disks large homolog 4 (Postsynaptic density protein 95)(PSD-95)(Synapse-associated protein 90)(SAP-90)(SAP90)
M1	ENSRNOG00000018674	Ntrk3	NT-3 growth factor receptor Precursor (EC 2.7.10.1)(Neurotrophic tyrosine kinase receptor type 3)(TrkC tyrosine kinase)(GP145-TrkC)(Trk-C)
M1	ENSRNOG00000018835	Notch2	Neurogenic locus notch homolog protein 2 Precursor (Notch 2)
M1	ENSRNOG00000018951	Col4a5
M1	ENSRNOG00000019014	Ndst1	Bifunctional heparan sulfate N-deacetylase/N-sulfotransferase 1 (EC 2.8.2.8)(Glucosaminyl N-deacetylase/N-sulfotransferase 1)(NDST-1)(
M1	ENSRNOG00000019138	Clec11a	C-type lectin domain family 11 member A Precursor (Stem cell growth factor)(Lymphocyte secreted C-type lectin)
M1	ENSRNOG00000019211	Olfml3	Olfactomedin-like protein 3 Precursor
M1	ENSRNOG00000019240	Ampd2	AMP deaminase 2 (EC 3.5.4.6)(AMP deaminase isoform L)
M1	ENSRNOG00000019244	Mxra8	Matrix-remodeling-associated protein 8 Precursor (Limitrin)
M1	ENSRNOG00000019648	Col6a3	procollagen, type VI, alpha 3
M1	ENSRNOG00000019651	Slc12a4	Solute carrier family 12 member 4 (Electroneutral potassium-chloride cotransporter 1)(Erythroid K-Cl cotransporter 1)(rKCC1)(Furosemide-sensitive K-Cl cotransporter)
M1	ENSRNOG00000019701	LOC690349
M1	ENSRNOG00000019799	Pcdhgc3	protocadherin gamma subfamily A, 12
M1	ENSRNOG00000019977	Ptprf	Receptor-type tyrosine-protein phosphatase F Precursor (EC 3.1.3.48)(Leukocyte common antigen related)(LAR)
M1	ENSRNOG00000020308	Ech1	Delta(3,5)-Delta(2,4)-dienoyl-CoA isomerase, mitochondrial Precursor (EC 5.3.3.-)
M1	ENSRNOG00000020349	Rab3il1	Guanine nucleotide exchange factor for Rab-3A (Rab-3A-interacting-like protein 1)(Rab3A-interacting-like protein 1)(Rabin3-like 1)
M1	ENSRNOG00000020353	Sh3pxd2a	SH3 and PX domains 2A
M1	ENSRNOG00000020355	Twist2	Twist-related protein 2
M1	ENSRNOG00000020384	Fam13b1	family with sequence similarity 13, member B1 (Fam13b1), mRNA
M1	ENSRNOG00000020440	Fads2	Fatty acid desaturase 2 (EC 1.14.19.-)(Delta(6) fatty acid desaturase)(Delta(6) desaturase)(D6D)
M1	ENSRNOG00000020442	Ubl5	ubiquitin-like 5 protein
M1	ENSRNOG00000020480	Fads1	Fatty acid desaturase 1 (EC 1.14.19.-)(Delta(5) fatty acid desaturase)(Delta(5) desaturase)(D5D)
M1	ENSRNOG00000020524	LOC681309
M1	ENSRNOG00000020525	Col5a3	collagen, type V, alpha 3
M1	ENSRNOG00000020587	LOC688289	EGF-containing fibulin-like extracellular matrix protein 2
M1	ENSRNOG00000020713	Osbpl5	oxysterol binding protein-like 5
M1	ENSRNOG00000020716	Axl	Axl receptor tyrosine kinase isoform 2
M1	ENSRNOG00000020747	Nkx2-5	Homeobox protein Nkx-2.5 (rNKx-2.5)(Homeobox protein NK-2 homolog E)
M1	ENSRNOG00000020751	Rdm1	RAD52 motif 1
M1	ENSRNOG00000020813	O35282_RAT	Latent TGF-beta binding protein-3 Fragment
M1	ENSRNOG00000020822	LOC685152
M1	ENSRNOG00000020867	Numbl	numb homolog (Drosophila)-like
M1	ENSRNOG00000021137	Kctd15	potassium channel tetramerisation domain containing 15
M1	ENSRNOG00000021220	Cpxm1	carboxypeptidase X (M14 family), member 1
M1	ENSRNOG00000022581	Atp10a	ATPase, class V, type 10A
M1	ENSRNOG00000023237
M1	ENSRNOG00000023309	Anks6	Ankyrin repeat and SAM domain-containing protein 6 (Sterile alpha motif domain-containing protein 6)(SAM domain-containing protein 6)(SamCystin)(Polycystic kidney disease protein 1)
M1	ENSRNOG00000023536	Gpr133	G protein-coupled receptor 133 Gene
M1	ENSRNOG00000023579	RGD1311625
M1	ENSRNOG00000023809	Opcml	Opioid-binding protein/cell adhesion molecule Precursor (OBCAM)(Opioid-binding cell adhesion molecule)(OPCML)
M1	ENSRNOG00000024082	Gldn	Gliomedin
M1	ENSRNOG00000024089	Fndc3b
M1	ENSRNOG00000024923	Nnat	Neuronatin
M1	ENSRNOG00000024945	Dusp18	Dual specificity protein phosphatase 18 (EC 3.1.3.48)(EC 3.1.3.16)
M1	ENSRNOG00000024964	LOC687994
M1	ENSRNOG00000025001	Pcolce	Procollagen C-endopeptidase enhancer 1 Precursor (Procollagen COOH-terminal proteinase enhancer 1)(Procollagen C-proteinase enhancer 1)(PCPE-1)(Type I procollagen COOH-terminal proteinase enhancer)(Type 1 procollagen C-proteinase enhancer protein)
M1	ENSRNOG00000025053	Lrp1	low density lipoprotein receptor-related protein 1
M1	ENSRNOG00000025764	Mt1a	Metallothionein-1 (MT-1)(Metallothionein-I)(MT-I)
M1	ENSRNOG00000026415	Col14a1	collagen, type XIV, alpha 1
M1	ENSRNOG00000026604	Cercam	Glycosyltransferase 25 family member 3 (Cerebral endothelial cell adhesion molecule)
M1	ENSRNOG00000026941	RGD1310827	Leucine-rich repeat-containing protein KIAA0644 homolog Precursor
M1	ENSRNOG00000026981	Znf282	zinc finger protein 282
M1	ENSRNOG00000027264	Dagla	Sn1-specific diacylglycerol lipase alpha (DGL-alpha)(EC 3.1.1.-)(Neural stem cell-derived dendrite regulator)
M1	ENSRNOG00000027784	Tsku	Tsukushin Precursor (Tsukushi)(Leucine-rich repeat-containing protein 54)(Early insulin-induced hepatic gene protein)(EIIH)
M1	ENSRNOG00000028207	Glt25d2
M1	ENSRNOG00000029212	Vcan	Versican core protein Precursor; Fragments (Large fibroblast proteoglycan)(Chondroitin sulfate proteoglycan core protein 2)(Chondroitin sulfate proteoglycan 2)(PG-M)(Glial hyaluronate-binding protein)(GHAP)
M1	ENSRNOG00000029242	Plekho2
M1	ENSRNOG00000030183	Plod2	Procollagen-lysine,2-oxoglutarate 5-dioxygenase 2 Precursor (EC 1.14.11.4)(Lysyl hydroxylase 2)(LH2)
M1	ENSRNOG00000030210	Fndc1	Fibronectin type III domain-containing protein 1 Precursor (Activator of G-protein signaling 8)
M1	ENSRNOG00000031475	Col16a1	collagen, type XVI, alpha 1
M1	ENSRNOG00000031801	Ephb3	Eph receptor B3
M1	ENSRNOG00000031834	Nkain4	Na+/K+ transporting ATPase interacting 4
M1	ENSRNOG00000033305
M1	ENSRNOG00000033736	RGD1565168
M1	ENSRNOG00000033835	Dnm1	Dynamin-1 (EC 3.6.5.5)(D100)(Dynamin, brain)(B-dynamin)
M1	ENSRNOG00000034303	Spon1	Spondin-1 Precursor (F-spondin)
M1	ENSRNOG00000036762	Itpripl2	inositol 1,4,5-triphosphate receptor interacting protein-like 2
M1	ENSRNOG00000037080	Adamts17
M1	ENSRNOG00000038047	MT1_RAT	Metallothionein-1 (MT-1)(Metallothionein-I)(MT-I)
M1	ENSRNOG00000039197	Q4G024_RAT	Col15a1 protein Fragment
M1	ENSRNOG00000039544	Kcnd1	potassium voltage-gated channel, Shal-related family, member 1
M1	ENSRNOG00000039666	Srpx	Sushi repeat-containing protein SRPX Precursor (Down-regulated by v-SRC)(DRS)
M1	ENSRNOG00000042522	Fam109b	family with sequence similarity 109, member B (Fam109b), mRNA
M1	ENSRNOG00000042729	Efhc1	EF-hand domain (C-terminal) containing 1
M1	ENSRNOG00000043007	Rcn3	reticulocalbin 3, EF-hand calcium binding domain
M10	ENSRNOG00000000604	Hdac2	histone deacetylase 2
M10	ENSRNOG00000001108	N4bp2l2	NEDD4-binding protein 2-like 2 (Phosphonoformate immuno-associated protein 5 homolog)
M10	ENSRNOG00000001709	Ap2m1	AP-2 complex subunit mu (Adapter-related protein complex 2 mu subunit)(Adaptor protein complex AP-2 subunit mu)(Mu2-adaptin)(AP-2 mu chain)(Plasma membrane adaptor AP-2 50 kDa protein)(Clathrin assembly protein complex 2 medium chain)(Clathrin coat /.../ly protein AP50)(Clathrin coat-associated protein AP50)
M10	ENSRNOG00000001741	Fam131a	family with sequence similarity 131, member A Gene
M10	ENSRNOG00000001754	Wdr53	WD repeat domain 53
M10	ENSRNOG00000002813	Dars2	Aspartyl-tRNA synthetase, mitochondrial Precursor (EC 6.1.1.12)(Aspartate--tRNA ligase)(AspRS)
M10	ENSRNOG00000003743	Dars	Aspartyl-tRNA synthetase, cytoplasmic (EC 6.1.1.12)(Aspartate--tRNA ligase)(AspRS)
M10	ENSRNOG00000005256	Zc3h15	Zinc finger CCCH domain-containing protein 15 (p48ZnF)
M10	ENSRNOG00000005310	Cul1	cullin 1
M10	ENSRNOG00000005528	Tbk1	TANK-binding kinase 1
M10	ENSRNOG00000005555	Lrrc10	leucine-rich repeat-containing 10
M10	ENSRNOG00000005904	Cdc27	Cell division cycle protein 27 homolog
M10	ENSRNOG00000006067	Aifm1	Apoptosis-inducing factor 1, mitochondrial Precursor (EC 1.-.-.-)(Programmed cell death protein 8)
M10	ENSRNOG00000006087	Rnf20	ring finger protein 20
M10	ENSRNOG00000006612	Map2k3	mitogen activated protein kinase kinase 3
M10	ENSRNOG00000006939	A9UMV9_RAT	NADH dehydrogenase (ubiquinone) 1 alpha subcomplex, 7
M10	ENSRNOG00000007065	RPAP3_RAT	RNA polymerase II-associated protein 3
M10	ENSRNOG00000007356	Vps24	Charged multivesicular body protein 3 (Chromatin-modifying protein 3)(Vacuolar protein sorting-associated protein 24)(rVps24p)
M10	ENSRNOG00000007446	Apip	APAF1 interacting protein
M10	ENSRNOG00000007895	Pdhb	Pyruvate dehydrogenase E1 component subunit beta, mitochondrial Precursor (PDHE1-B)(EC 1.2.4.1)
M10	ENSRNOG00000009097	Immt	inner membrane protein, mitochondrial
M10	ENSRNOG00000010083	Prpsap1	Phosphoribosyl pyrophosphate synthase-associated protein 1 (PRPP synthase-associated protein 1)(39 kDa phosphoribosypyrophosphate synthase-associated protein)(PAP39)
M10	ENSRNOG00000010169	Atpaf1	ATP synthase mitochondrial F1 complex assembly factor 1
M10	ENSRNOG00000010237	Map7d1	MAP7 domain containing 1
M10	ENSRNOG00000010239	Cnbp	Cellular nucleic acid-binding protein (CNBP)(Zinc finger protein 9)
M10	ENSRNOG00000010286	Cast	Calpastatin (Calpain inhibitor)
M10	ENSRNOG00000011168	Efha1	EF-hand domain-containing family member A1
M10	ENSRNOG00000011606	LOC680385
M10	ENSRNOG00000011621	Q4V8K6_RAT	heterogeneous nuclear ribonucleoprotein C
M10	ENSRNOG00000011825	Ndufb3	NADH dehydrogenase (ubiquinone) 1 beta subcomplex 3
M10	ENSRNOG00000011839	Mrps31	28S ribosomal protein S31, mitochondrial Precursor (S31mt)(MRP-S31)
M10	ENSRNOG00000011938	FXR1_RAT	Fragile X mental retardation syndrome-related protein 1
M10	ENSRNOG00000012602	Recql	ATP-dependent DNA helicase Q1 (EC 3.6.1.-)(DNA-dependent ATPase Q1)(RecQ protein-like 1)
M10	ENSRNOG00000012940	RGD1560511	similar to Vps41 protein (RGD1560511), mRNA
M10	ENSRNOG00000013493	Psma4	Proteasome subunit alpha type-4 (EC 3.4.25.1)(Proteasome component C9)(Macropain subunit C9)(Multicatalytic endopeptidase complex subunit C9)(Proteasome subunit L)
M10	ENSRNOG00000013977	Bzw1	Basic leucine zipper and W2 domain-containing protein 1
M10	ENSRNOG00000014917	Nck1	NCK adaptor protein 1
M10	ENSRNOG00000016255	Podxl2	podocalyxin-like 2
M10	ENSRNOG00000016369	Peci	Peroxisomal 3,2-trans-enoyl-CoA isomerase Precursor (pECI)(EC 5.3.3.8)(Dodecenoyl-CoA isomerase)(Delta(3),delta(2)-enoyl-CoA isomerase)(D3,D2-enoyl-CoA isomerase)
M10	ENSRNOG00000016692	Hsdl2	Hydroxysteroid dehydrogenase-like protein 2 (EC 1.-.-.-)
M10	ENSRNOG00000017481	Sucla2	succinate-Coenzyme A ligase, ADP-forming, beta subunit
M10	ENSRNOG00000018095	Nkiras2	NFKB inhibitor interacting Ras-like 2
M10	ENSRNOG00000018718	Rpp30
M10	ENSRNOG00000018773	Mtrf1l	Peptide chain release factor 1-like, mitochondrial Precursor (Mitochondrial translational release factor 1-like)
M10	ENSRNOG00000019944	Fkbp8	Peptidyl-prolyl cis-trans isomerase FKBP8 (PPIase FKBP8)(EC 5.2.1.8)(FK506-binding protein 8)(FKBP-8)(Rotamase)
M10	ENSRNOG00000019949	Mrps12	mitochondrial ribosomal protein S12
M10	ENSRNOG00000020299	Klc2	kinesin light chain 2
M10	ENSRNOG00000020513	Becn1	Beclin-1 (Coiled-coil myosin-like BCL2-interacting protein)(Protein GT197)
M10	ENSRNOG00000022245	MGC105560	Coiled-coil domain-containing protein KIAA1826 homolog
M10	ENSRNOG00000022650	Q6TUD7_RAT	LRRGT00107
M10	ENSRNOG00000026267	Igbp1	immunoglobulin-binding protein 1
M10	ENSRNOG00000027088	Ube2k	ubiquitin-conjugating enzyme E2K
M10	ENSRNOG00000027260	Adprh
M10	ENSRNOG00000033426	Cdc37	Hsp90 co-chaperone Cdc37 (Hsp90 chaperone protein kinase-targeting subunit)(p50Cdc37)
M10	ENSRNOG00000036691	Fam195b	family with sequence similarity 195, member B (Fam195b), mRNA
M10	ENSRNOG00000036742	Uqcrc2	Cytochrome b-c1 complex subunit 2, mitochondrial Precursor (Ubiquinol-cytochrome-c reductase complex core protein 2)(Core protein II)(Complex III subunit 2)
M10	ENSRNOG00000040297	Ttc37
M11	ENSRNOG00000000498	Anks1a	ankyrin repeat and sterile alpha motif domain containing 1A
M11	ENSRNOG00000000633	Rhobtb1	Rho-related BTB domain containing 1
M11	ENSRNOG00000000825	Fam26e	Protein FAM26E
M11	ENSRNOG00000001149	Pxn	Paxillin
M11	ENSRNOG00000001730	Acap2	Arf-GAP with coiled-coil, ANK repeat and PH domain-containing protein 2 (Centaurin-beta-2)(Cnt-b2)
M11	ENSRNOG00000003194
M11	ENSRNOG00000003251	B3galt2	UDP-Gal:betaGlcNAc beta 1,3-galactosyltransferase, polypeptide 2
M11	ENSRNOG00000004303	Timp3	Metalloproteinase inhibitor 3 Precursor (Tissue inhibitor of metalloproteinases 3)(TIMP-3)
M11	ENSRNOG00000007387	Per1	Period circadian protein homolog 1 (rPER1)(Circadian clock protein PERIOD 1)
M11	ENSRNOG00000007888	Fam46b	Protein FAM46B
M11	ENSRNOG00000007946	Bcl2l1	Bcl-2-like protein 1 (Bcl2-L-1)(Apoptosis regulator Bcl-X)
M11	ENSRNOG00000007955	Timp4	Metalloproteinase inhibitor 4 Precursor (Tissue inhibitor of metalloproteinases 4)(TIMP-4)
M11	ENSRNOG00000008061	Nuak1	AMPK-related protein kinase 5
M11	ENSRNOG00000008839	Pparg	Peroxisome proliferator-activated receptor gamma (PPAR-gamma)(Nuclear receptor subfamily 1 group C member 3)
M11	ENSRNOG00000008936	Map3k6	mitogen-activated protein kinase kinase kinase 6
M11	ENSRNOG00000010588	Tenc1	tensin like C1 domain containing phosphatase (tensin 2)
M11	ENSRNOG00000011800	F3	Tissue factor Precursor (TF)(Coagulation factor III)(CD142 antigen)
M11	ENSRNOG00000013786	Tsc22d3	TSC22 domain family protein 3 (Glucocorticoid-induced leucine zipper protein)
M11	ENSRNOG00000013802	LOC686689
M11	ENSRNOG00000014215	Klf9	Krueppel-like factor 9 (Transcription factor BTEB1)(Basic transcription element-binding protein 1)(BTE-binding protein 1)(GC-box-binding protein 1)
M11	ENSRNOG00000014963	GPR56_RAT	G-protein coupled receptor 56 Precursor
M11	ENSRNOG00000017249	Zfp366	zinc finger protein 366 Gene
M11	ENSRNOG00000018903	P85A_RAT	Phosphatidylinositol 3-kinase regulatory subunit alpha (PtdIns-3-kinase regulatory subunit alpha)(PI3-kinase regulatory subunit alpha)(PI3K regulatory subunit alpha)(Phosphatidylinositol 3-kinase 85 kDa regulatory subunit alpha)(PtdIns-3-kinase regu /.../ subunit p85-alpha)(PI3-kinase subunit p85-alpha)
M11	ENSRNOG00000019009	Arrdc2	arrestin domain containing 2
M11	ENSRNOG00000019342	Sult1a1	Sulfotransferase 1A1 (ST1A1)(EC 2.8.2.1)(Aryl sulfotransferase)(Phenol sulfotransferase)(PST-1)(Sulfokinase)(Aryl sulfotransferase IV)(ASTIV)(Tyrosine-ester sulfotransferase)(Minoxidil sulfotransferase)(Mx-ST)
M11	ENSRNOG00000019822	Gadd45b	growth arrest and DNA-damage-inducible, beta
M11	ENSRNOG00000020325	Calhm2	Calcium homeostasis modulator protein 2 (Protein FAM26B)
M11	ENSRNOG00000020606	B3gnt8	UDP-GlcNAc:betaGal beta-1,3-N-acetylglucosaminyltransferase 8
M11	ENSRNOG00000020821	Clip3	CAP-GLY domain containing linker protein 3
M11	ENSRNOG00000020904	Cdc42ep2	Cdc42 effector protein 2 (Binder of Rho GTPases 1)
M11	ENSRNOG00000021249	RGD1561852	similar to Protein C20orf29 (RGD1561852), mRNA
M11	ENSRNOG00000022066	Fam117b	family with sequence similarity 117, member B
M11	ENSRNOG00000022239	Tusc5	Tumor suppressor candidate 5 homolog (Brain endothelial cell-derived protein 1)(BEC-1)
M11	ENSRNOG00000024177	Tob2	transducer of ERBB2, 2
M11	ENSRNOG00000024605	LOC498145	STAT3-interacting protein as a repressor
M11	ENSRNOG00000025476	RGD1359349	Transmembrane protein C9orf71 homolog
M11	ENSRNOG00000025584	Agap2	Arf-GAP with GTPase, ANK repeat and PH domain-containing protein 2 (AGAP-2)(Centaurin-gamma-1)(Cnt-g1)(Phosphatidylinositol-3-kinase enhancer)(PIKE)
M11	ENSRNOG00000028426	Mcf2l	Guanine nucleotide exchange factor DBS Fragment (DBL
M11	ENSRNOG00000028649	Tox3	TOX high mobility group box family member 3
M11	ENSRNOG00000028946	Cdc42ep4	CDC42 effector protein (Rho GTPase binding) 4
M11	ENSRNOG00000029698	Pim3	serine/threonine protein kinase pim-3
M11	ENSRNOG00000029980	Zbtb16	zinc finger and BTB domain containing 16
M11	ENSRNOG00000033220	Oas1k	2
M11	ENSRNOG00000033261	Q566E1_RAT	family with sequence similarity 107, member A
M11	ENSRNOG00000036759
M11	ENSRNOG00000040205	Zcchc24	zinc finger, CCHC domain containing 24
M11	ENSRNOG00000042960	Rgc32	response gene to complement 32 protein
M12	ENSRNOG00000000029	MYH11_RAT	Myosin-11 Fragments (Myosin heavy chain 11)(Myosin heavy chain, smooth muscle isoform)(SMMHC)
M12	ENSRNOG00000000048	Gak	Cyclin-G-associated kinase (EC 2.7.11.1)
M12	ENSRNOG00000000190	Ep300	E1A-binding protein
M12	ENSRNOG00000000204	Syncrip	Heterogeneous nuclear ribonucleoprotein Q (hnRNP Q)(Synaptotagmin-binding, cytoplasmic RNA-interacting protein)(Liver regeneration-related protein LRRG077)
M12	ENSRNOG00000000245	Slc16a6	solute carrier family 16, member 6
M12	ENSRNOG00000000583	Cdc2l6	cyclin-dependent kinase 19
M12	ENSRNOG00000000599
M12	ENSRNOG00000000635	Arid5b	AT rich interactive domain 5B (Mrf1 like)
M12	ENSRNOG00000000695	Ssh1	slingshot 1
M12	ENSRNOG00000000786	Rpp21	ribonuclease P 21
M12	ENSRNOG00000000940	Flt1	Vascular endothelial growth factor receptor 1 Precursor (VEGFR-1)(EC 2.7.10.1)(Tyrosine-protein kinase receptor FLT)(Fms-like tyrosine kinase 1)(FLT-1)
M12	ENSRNOG00000001059	Usp42	ubiquitin specific peptidase 42
M12	ENSRNOG00000001083	Kdelr2	ER lumen protein retaining receptor 2 (KDEL endoplasmic reticulum protein retention receptor 2)(KDEL receptor 2)
M12	ENSRNOG00000001104	Foxk1	forkhead box K1
M12	ENSRNOG00000001120	Med13l	mediator complex subunit 13-like
M12	ENSRNOG00000001214	Pfkl	6-phosphofructokinase, liver type (EC 2.7.1.11)(Phosphofructokinase 1)(Phosphohexokinase)(Phosphofructo-1-kinase isozyme B)(PFK-B)
M12	ENSRNOG00000001337
M12	ENSRNOG00000001349	Mcm7	minichromosome maintenance complex component 7
M12	ENSRNOG00000001377	Ddx54
M12	ENSRNOG00000001453	Baz1b	Bromodomain adjacent to zinc finger domain protein 1B Fragment
M12	ENSRNOG00000001455	Kif13a	kinesin family member 13A
M12	ENSRNOG00000001518	Itga6	Integrin alpha 6 subchain Fragment
M12	ENSRNOG00000001804	ITPR2_RAT	Inositol 1,4,5-trisphosphate receptor type 2 (Type 2 inositol 1,4,5-trisphosphate receptor)(Type 2 InsP3 receptor)(IP3 receptor isoform 2)(InsP3R2)(IP3R 2)
M12	ENSRNOG00000001863	Hic2	hypermethylated in cancer 2
M12	ENSRNOG00000001979	Rcan1	Calcipressin-1 (Regulator of calcineurin 1)(Down syndrome critical region protein 1 homolog)(Myocyte-enriched calcineurin-interacting protein 1)(MCIP1)
M12	ENSRNOG00000002044	Gtpbp8	GTP-binding protein 8
M12	ENSRNOG00000002093	Tgfbr3	Transforming growth factor beta receptor type 3 Precursor (TGF-beta receptor type 3)(TGFR-3)(Transforming growth factor beta receptor III)(TGF-beta receptor type III)(Betaglycan)
M12	ENSRNOG00000002099	Wdfy3	WD repeat and FYVE domain containing 3
M12	ENSRNOG00000002104	SFR15_RAT	Splicing factor, arginine/serine-rich 15 Fragment (CTD-binding SR-like protein RA4)
M12	ENSRNOG00000002248	Fryl	furry homolog-like (Drosophila) Gene
M12	ENSRNOG00000002277	NCOR1_RAT	Nuclear receptor corepressor 1 Fragment (N-CoR1)(N-CoR)
M12	ENSRNOG00000002722	Sec14l1	SEC14-like 1
M12	ENSRNOG00000002750	Rc3h1
M12	ENSRNOG00000002832	Slc16a2	Monocarboxylate transporter 8 (MCT 8)(Solute carrier family 16 member 2)
M12	ENSRNOG00000002877	HUWE1_RAT	E3 ubiquitin-protein ligase HUWE1 Fragment (EC 6.3.2.-)(HECT, UBA and WWE domain-containing protein 1)(Upstream regulatory element-binding protein 1)(URE-binding protein 1)(URE-B1)
M12	ENSRNOG00000002983	Nfix	NF1-X1 protein
M12	ENSRNOG00000003031	Atp2b4	Plasma membrane calcium-transporting ATPase 4 (PMCA4)(EC 3.6.3.8)(Plasma membrane calcium ATPase isoform 4)(Plasma membrane calcium pump isoform 4)
M12	ENSRNOG00000003041	Smg6	Smg-6 homolog, nonsense mediated mRNA decay factor
M12	ENSRNOG00000003088	Cdgap	Cdc42 GTPase-activating protein
M12	ENSRNOG00000003099	Ubqln2	ubiquilin 2
M12	ENSRNOG00000003213	Helz	helicase with zinc finger domain
M12	ENSRNOG00000003268	Maml1	mastermind like 1
M12	ENSRNOG00000003290	LOC691387
M12	ENSRNOG00000003592	Med28	Mediator of RNA polymerase II transcription subunit 28 (Mediator complex subunit 28)
M12	ENSRNOG00000003679	Med13	mediator complex subunit 13
M12	ENSRNOG00000003848	LOC679693
M12	ENSRNOG00000004026	Atp2b1	Plasma membrane calcium-transporting ATPase 1 (PMCA1)(EC 3.6.3.8)(Plasma membrane calcium ATPase isoform 1)(Plasma membrane calcium pump isoform 1)
M12	ENSRNOG00000004263	Ints7
M12	ENSRNOG00000004291	Cltc	Clathrin heavy chain 1
M12	ENSRNOG00000004309	Actn1	Alpha-actinin-1 (Alpha-actinin cytoskeletal isoform)(Non-muscle alpha-actinin-1)(F-actin cross-linking protein)
M12	ENSRNOG00000004432
M12	ENSRNOG00000004526	Cox7a2l	cytochrome c oxidase subunit VIIa polypeptide 2 like
M12	ENSRNOG00000004604	Q4G035_RAT	Slc38a10 protein Fragment
M12	ENSRNOG00000004709	Foxn3	forkhead box N3
M12	ENSRNOG00000004840	Ptprb	protein tyrosine phosphatase, receptor type, B
M12	ENSRNOG00000004855
M12	ENSRNOG00000004860	Myh9	Myosin-9 (Myosin heavy chain 9)(Myosin heavy chain, non-muscle IIa)(Non-muscle myosin heavy chain IIa)(NMMHC II-a)(NMMHC-IIA)(Cellular myosin heavy chain, type A)(Non-muscle myosin heavy chain A)(NMMHC-A)
M12	ENSRNOG00000005067	Zfp36l2	zinc finger protein 36, C3H type-like 2
M12	ENSRNOG00000005227	Tcfap4	transcription factor AP4
M12	ENSRNOG00000005287	RGD1304563	similar to RIKEN cDNA 4831426I19 (RGD1304563), mRNA
M12	ENSRNOG00000005305
M12	ENSRNOG00000005330	Crebbp	CREB binding protein
M12	ENSRNOG00000005357	RGD1563106	similar to novel protein (RGD1563106), mRNA
M12	ENSRNOG00000005504	Pkp4	plakophilin 4
M12	ENSRNOG00000005616	Ncoa3	Nuclear receptor coactivator 3 Fragment (NCoA-3)(EC 2.3.1.48)(Amplified in breast cancer-1 protein homolog)(AIB-1)
M12	ENSRNOG00000005823	Utp20
M12	ENSRNOG00000005958	Rrbp1
M12	ENSRNOG00000006000	CDK12_RAT	Cell division protein kinase 12 (EC 2.7.11.22)(Cell division cycle 2-related protein kinase 7)(CDC2-related protein kinase 7)(Cdc2-related kinase, arginine/serine-rich)(CrkRS)(Cyclin-dependent kinase 12)(Protein kinase for splicing component)
M12	ENSRNOG00000006137	Arid1a	AT rich interactive domain 1A (SWI-like)
M12	ENSRNOG00000006178	Dync1h1	Cytoplasmic dynein 1 heavy chain 1 (Cytoplasmic dynein heavy chain 1)(Dynein heavy chain, cytosolic)(MAP 1C)
M12	ENSRNOG00000006209	Mbd6	methyl-CpG binding domain protein 6
M12	ENSRNOG00000006217	Wiz	widely-interspaced zinc finger motifs
M12	ENSRNOG00000006338	Lrp6	low density lipoprotein receptor-related protein 6
M12	ENSRNOG00000006378	Mga
M12	ENSRNOG00000006479	Lama5	Laminin chain Fragment
M12	ENSRNOG00000006682	Nav3
M12	ENSRNOG00000006770	Brd4	bromodomain containing 4
M12	ENSRNOG00000006995	Ano6	anoctamin 6
M12	ENSRNOG00000007246	Atxn7
M12	ENSRNOG00000007418	Ipo9	importin 9
M12	ENSRNOG00000007472	Setd5	SET domain containing 5
M12	ENSRNOG00000007561	Glb1l2
M12	ENSRNOG00000007646	SI1L1_RAT	Signal-induced proliferation-associated 1-like protein 1 (SIPA1-like protein 1)(SPA-1-like protein p1294)
M12	ENSRNOG00000007684	Zc3h3	zinc finger CCCH type containing 3
M12	ENSRNOG00000008239	Repin1	Replication initiator 1
M12	ENSRNOG00000008487	Amotl2	angiomotin like 2
M12	ENSRNOG00000008709	B5DEI5_RAT	Rics protein Fragment
M12	ENSRNOG00000008924	Arhgef12	Rho guanine nucleotide exchange factor (GEF) 12
M12	ENSRNOG00000008932	Q3T1H0_RAT	non-SMC condensin II complex, subunit D3
M12	ENSRNOG00000008990	Amotl1	angiomotin-like 1
M12	ENSRNOG00000009015	Nfx1	nuclear transcription factor, X-box binding 1
M12	ENSRNOG00000009035	RGD1306936	similar to chromosome 7 open reading frame 30 (RGD1306936), mRNA
M12	ENSRNOG00000009184	Foxp1	Forkhead box protein P1
M12	ENSRNOG00000009406	Tm9sf4	Transmembrane 9 superfamily member 4 Precursor
M12	ENSRNOG00000009412	Lrch1	leucine-rich repeats and calponin homology (CH) domain containing 1
M12	ENSRNOG00000009419	Q8CIN3_RAT	protein tyrosine phosphatase, receptor type, G
M12	ENSRNOG00000009653	B2GVA9_RAT	numb homolog
M12	ENSRNOG00000009675	Cdc42bpb	Serine/threonine-protein kinase MRCK beta (EC 2.7.11.1)(CDC42-binding protein kinase beta)(Myotonic dystrophy kinase-related CDC42-binding kinase beta)(Myotonic dystrophy protein kinase-like beta)(MRCK beta)(DMPK-like beta)
M12	ENSRNOG00000009805	Wasf2	WAS protein family, member 2
M12	ENSRNOG00000009936	Dido1	death inducer-obliterator 1
M12	ENSRNOG00000009956	Wnk1	Serine/threonine-protein kinase WNK1 (EC 2.7.11.1)(Protein kinase with no lysine 1)(Protein kinase lysine-deficient 1)
M12	ENSRNOG00000009984
M12	ENSRNOG00000009988	Ap2b1	AP-2 complex subunit beta (Adapter-related protein complex 2 beta subunit)(Adaptor protein complex AP-2 subunit beta)(Beta-2-adaptin)(Beta-adaptin)(Plasma membrane adaptor HA2/AP2 adaptin beta subunit)(Clathrin assembly protein complex 2 beta large /.../(AP105B)
M12	ENSRNOG00000010037	Epb4.1
M12	ENSRNOG00000010086	Plagl2	pleiomorphic adenoma gene-like 2
M12	ENSRNOG00000010217	Bat2l	HLA-B associated transcript 2-like
M12	ENSRNOG00000010308	Nr2f2	COUP transcription factor 2 (COUP-TF2)(COUP transcription factor II)(COUP-TF II)(Nuclear receptor subfamily 2 group F member 2)(Apolipoprotein AI regulatory protein 1)(ARP-1)(Ovalbumin upstream promoter beta nuclear receptor)(COUPb)
M12	ENSRNOG00000010488	Zmiz1	zinc finger, MIZ-type containing 1
M12	ENSRNOG00000010489	SMAG1_RAT	Protein Smaug homolog 1 (Smaug 1)(Sterile alpha motif domain-containing protein 4A)
M12	ENSRNOG00000010744	Nrp1	Neuropilin-1 Precursor (Vascular endothelial cell growth factor 165 receptor)(CD304 antigen)
M12	ENSRNOG00000010780	Dlc1	Rho GTPase-activating protein 7 (Rho-type GTPase-activating protein 7)(p122-RhoGAP)(Deleted in liver cancer 1 protein homolog)(DLC-1)(StAR-related lipid transfer protein 12)(START domain-containing protein 12)(StARD12)
M12	ENSRNOG00000010881	Trak2	Trafficking kinesin-binding protein 2 (Amyotrophic lateral sclerosis 2 chromosomal region candidate gene 3 protein homolog)(GABA-A receptor-interacting factor 1)(GRIF-1)(O-GlcNAc transferase-interacting protein of 98 kDa)
M12	ENSRNOG00000010964	Akap13	A kinase (PRKA) anchor protein 13
M12	ENSRNOG00000010980	RGD1309403
M12	ENSRNOG00000011015	Hivep2	Human immunodeficiency virus type I enhancer-binding protein 2 homolog (DNA-binding protein AGIE-BP1)(Angiotensinogen gene-inducible enhancer-binding protein 1)(Myc intron-binding protein 1)(MIBP-1)
M12	ENSRNOG00000011026	Pqcp	polyglutamine-containing protein (Pqcp), mRNA
M12	ENSRNOG00000011058	Utrn	utrophin
M12	ENSRNOG00000011077	Tjp1	tight junction protein 1
M12	ENSRNOG00000011132	RGD1310754
M12	ENSRNOG00000011154	Gpr116	Probable G-protein coupled receptor 116 Precursor (G-protein coupled hepta-helical receptor Ig-hepta)
M12	ENSRNOG00000011237	Zc3h13	zinc finger CCCH type containing 13
M12	ENSRNOG00000011262	Gltscr1	glioma tumor suppressor candidate region gene 1
M12	ENSRNOG00000011458	Znf592	zinc finger protein 592
M12	ENSRNOG00000011517	Tnfrsf21	tumor necrosis factor receptor superfamily, member 21
M12	ENSRNOG00000011611	Mapk1ip1l	mitogen-activated protein kinase 1 interacting protein 1-like
M12	ENSRNOG00000011697	RGD1560620
M12	ENSRNOG00000011700	Ptprm	protein tyrosine phosphatase, receptor type, M
M12	ENSRNOG00000011720	L3mbtl3	l(3)mbt-like 3
M12	ENSRNOG00000011728	Fto	Protein fto (Fat mass and obesity-associated protein)
M12	ENSRNOG00000011826	Lzts1	Leucine zipper putative tumor suppressor 1 (PSD-Zip70)
M12	ENSRNOG00000011882	Gab2	GRB2-associated-binding protein 2 (Growth factor receptor bound protein 2-associated protein 2)(GRB2-associated binder 2)
M12	ENSRNOG00000011887	RGD1307929	RGD1307929 protein Fragment
M12	ENSRNOG00000011922	Q7TQ74_RAT	STT3, subunit of the oligosaccharyltransferase complex, homolog B
M12	ENSRNOG00000012002	Iqgap1	IQ motif containing GTPase activating protein 1
M12	ENSRNOG00000012044	LOC498647
M12	ENSRNOG00000012240	Supt6h	Supt6h protein Fragment
M12	ENSRNOG00000012274	Ddi2	DNA-damage inducible protein 2
M12	ENSRNOG00000012323	Cherp	calcium homeostasis endoplasmic reticulum protein
M12	ENSRNOG00000012495	Podxl<i><sup>m1Mcwi</i></sup>	Podocalyxin Precursor
M12	ENSRNOG00000012782	Tmem2	transmembrane protein 2
M12	ENSRNOG00000012991	Gpr124	G protein-coupled receptor 124 Gene
M12	ENSRNOG00000013046	rCG_43421
M12	ENSRNOG00000013089	kif13B	kinesin 13B
M12	ENSRNOG00000013194	Rps6ka2	ribosomal protein S6 kinase, polypeptide 2
M12	ENSRNOG00000013265	Tgfbr2	TGF-beta receptor type-2 Precursor (TGFR-2)(EC 2.7.11.30)(Transforming growth factor-beta receptor type II)(TGF-beta receptor type II)(TbetaR-II)(TGF-beta type II receptor)
M12	ENSRNOG00000013333	Maml3	mastermind like 3
M12	ENSRNOG00000013370	Gfer	FAD-linked sulfhydryl oxidase ALR (EC 1.8.3.2)(Augmenter of liver regeneration)
M12	ENSRNOG00000013529	Stk4	serine/threonine kinase 4
M12	ENSRNOG00000013718	Herc2	hect domain and RLD 2
M12	ENSRNOG00000013780	NF1_RAT	Neurofibromin (Neurofibromatosis-related protein NF-1)
M12	ENSRNOG00000013791	Enpp3	Ectonucleotide pyrophosphatase/phosphodiesterase family member 3 (E-NPP 3)(Phosphodiesterase I/nucleotide pyrophosphatase 3)(Phosphodiesterase I beta)(PD-Ibeta)(RB13-6 antigen)(B10)(CD203c antigen)
M12	ENSRNOG00000013809	Kbtbd2	kelch repeat and BTB (POZ) domain containing 2
M12	ENSRNOG00000013832	RGD1309634
M12	ENSRNOG00000013836	RHG17_RAT	Rho GTPase-activating protein 17 (Rho-type GTPase-activating protein 17)(Neuron-associated developmentally-regulated protein)(Nadrin)
M12	ENSRNOG00000014000	KIF2A_RAT	Kinesin-like protein KIF2A (Kinesin-2)
M12	ENSRNOG00000014084	Sp1	Transcription factor Sp1
M12	ENSRNOG00000014161	Rbm15b
M12	ENSRNOG00000014193	Lig1	DNA ligase 1 (EC 6.5.1.1)(DNA ligase I)(Polydeoxyribonucleotide synthase
M12	ENSRNOG00000014268	Abca2	ATP-binding cassette sub-family A member 2 (ATP-binding cassette transporter 2)(ATP-binding cassette 2)
M12	ENSRNOG00000014288	Fn1	Fibronectin Precursor (FN)
M12	ENSRNOG00000014316	Rapgef1
M12	ENSRNOG00000014368	Eif4g3	eukaryotic translation initiation factor 4 gamma, 3
M12	ENSRNOG00000014611	Atn1	Atrophin-1 (Dentatorubral-pallidoluysian atrophy protein homolog)
M12	ENSRNOG00000014618	Med31	mediator complex subunit 31
M12	ENSRNOG00000014791	Peg3	paternally expressed 3 Gene
M12	ENSRNOG00000015007	RGD1565591
M12	ENSRNOG00000015026	ARHGB_RAT	Rho guanine nucleotide exchange factor 11 (RhoGEF glutamate transport modulator GTRAP48)
M12	ENSRNOG00000015121	N4bp1
M12	ENSRNOG00000015133	Mll1	myeloid/lymphoid or mixed-lineage leukemia 1
M12	ENSRNOG00000015269	Atf7	activating transcription factor 7
M12	ENSRNOG00000015396	Spna2	Spectrin alpha chain, brain (Spectrin, non-erythroid alpha chain)(Alpha-II spectrin)(Fodrin alpha chain)
M12	ENSRNOG00000015553	Gatad2b	GATA zinc finger domain containing 2B
M12	ENSRNOG00000015621	Whsc1l1	Wolf-Hirschhorn syndrome candidate 1-like 1
M12	ENSRNOG00000015701	Rreb1	ras responsive element binding protein 1
M12	ENSRNOG00000015888	Larp5	La ribonucleoprotein domain family, member 5
M12	ENSRNOG00000016156	Nptxr	Neuronal pentraxin receptor
M12	ENSRNOG00000016229	RGD1305680
M12	ENSRNOG00000016246	Tshz1
M12	ENSRNOG00000016534	Fam171a1	family with sequence similarity 171, member A1 Gene
M12	ENSRNOG00000016630	Tln1	talin
M12	ENSRNOG00000016680	Nsd1	nuclear receptor binding SET domain protein 1
M12	ENSRNOG00000016688	Sblf	stonin 1
M12	ENSRNOG00000016744	Chd6	chromodomain helicase DNA binding protein 6
M12	ENSRNOG00000016773	Sap130
M12	ENSRNOG00000017030	Arid1b	transcription factor 1
M12	ENSRNOG00000017060	B0LPN4_RAT	ryanodine receptor 2, cardiac
M12	ENSRNOG00000017108	Syngr1	Synaptogyrin-1 (p29)
M12	ENSRNOG00000017208	Cspg4	Chondroitin sulfate proteoglycan 4 Precursor (Chondroitin sulfate proteoglycan NG2)(HSN tumor-specific antigen)
M12	ENSRNOG00000017265	Tmem131
M12	ENSRNOG00000017299	Phrf1	PHD and RING finger domain-containing protein 1 (CTD-binding SR-like protein rA9)
M12	ENSRNOG00000017604	Fam65a	Protein FAM65A
M12	ENSRNOG00000017824	Ncoa5	nuclear receptor coactivator 5
M12	ENSRNOG00000017871	Sidt2	SID1 transmembrane family, member 2
M12	ENSRNOG00000017916	Rexo1	REX1, RNA exonuclease 1 homolog
M12	ENSRNOG00000017940	Rere	Arginine-glutamic acid dipeptide repeats protein (Atrophin-1-related protein)
M12	ENSRNOG00000018129	Ndufab1	NADH dehydrogenase (ubiquinone) 1, alpha/beta subcomplex, 1
M12	ENSRNOG00000018183	Rbaf600	E3 ubiquitin-protein ligase UBR4 (EC 6.3.2.-)(N-recognin-4)(Zinc finger UBR1-type protein 1)
M12	ENSRNOG00000018194	Srrm1	serine/arginine repetitive matrix 1
M12	ENSRNOG00000018226	Zcchc14
M12	ENSRNOG00000018288	Ncoa6	Nuclear receptor coactivator 6 Fragment (Amplified in breast cancer protein 3)(Cancer-amplified transcriptional coactivator ASC-2)(Activating signal cointegrator 2)(ASC-2)(Peroxisome proliferator-activated receptor-interacting protein)(PPAR-interact /.../otein)(PRIP)(Nuclear receptor-activating protein, 250 kDa)(Nuclear receptor coactivator RAP250)(NRC)(Thyroid hormone receptor-binding protein)
M12	ENSRNOG00000018294	Hspa5	78 kDa glucose-regulated protein Precursor (GRP-78)(Heat shock 70 kDa protein 5)(Immunoglobulin heavy chain-binding protein)(BiP)(Steroidogenesis-activator polypeptide)
M12	ENSRNOG00000018456	LOC498750	similar to cDNA sequence BC005537 (LOC498750), mRNA
M12	ENSRNOG00000018553	Pitpnm1	Membrane-associated phosphatidylinositol transfer protein 1 (Phosphatidylinositol transfer protein, membrane-associated 1)(PITPnm 1)(Pyk2 N-terminal domain-interacting receptor 2)(NIR-2)
M12	ENSRNOG00000018637	Srcap	Snf2-related CREBBP activator protein Gene
M12	ENSRNOG00000018683	Dock1	dedicator of cyto-kinesis 1
M12	ENSRNOG00000018704	Nolc1	Nucleolar and coiled-body phosphoprotein 1 (Nucleolar phosphoprotein p130)(Nucleolar 130 kDa protein)(140 kDa nucleolar phosphoprotein)(Nopp140)
M12	ENSRNOG00000018803	Mkl1
M12	ENSRNOG00000018873	Fam168a	family with sequence similarity 168, member A (Fam168a), mRNA
M12	ENSRNOG00000019045	Q4G026_RAT	RGD1311624 protein Fragment
M12	ENSRNOG00000019107	Q7TPL2_RAT	Ac1-130
M12	ENSRNOG00000019139	Ctnnb1	Catenin beta-1 (Beta-catenin)
M12	ENSRNOG00000019192	Arhgef17	Rho guanine nucleotide exchange factor (GEF) 17
M12	ENSRNOG00000019268	Pelp1	Proline-, glutamic acid- and leucine-rich protein 1 (Modulator of non-genomic activity of estrogen receptor)
M12	ENSRNOG00000019340	Cep250
M12	ENSRNOG00000019354	Ptch1	patched homolog 1
M12	ENSRNOG00000019426	Fam103a1	family with sequence similarity 103, member A1 (Fam103a1), mRNA
M12	ENSRNOG00000019549	Akap12	A-kinase anchor protein 12 (AKAP-12)
M12	ENSRNOG00000019723	Rbm12	RNA binding motif protein 12
M12	ENSRNOG00000019724	Ganab	neutral alpha-glucosidase AB
M12	ENSRNOG00000019957	Lrig2	leucine-rich repeats and immunoglobulin-like domains 2
M12	ENSRNOG00000020304	Pdcd11	programmed cell death protein 11
M12	ENSRNOG00000020386	Ash1l	absent, small, or homeotic 1-like
M12	ENSRNOG00000020432	Cic	capicua homolog
M12	ENSRNOG00000020457	Tacc2	transforming acidic coiled coil 2 isoform 1
M12	ENSRNOG00000020514	Sox6	SRY (sex determining region Y)-box 6
M12	ENSRNOG00000020543	Nosip	nitric oxide synthase interacting protein
M12	ENSRNOG00000020703	Sipa1l3	signal-induced proliferation-associated 1 like 3
M12	ENSRNOG00000020710	Raver1	Ribonucleoprotein PTB-binding 1 (Protein raver-1)
M12	ENSRNOG00000020961	Mll4
M12	ENSRNOG00000020962	Pogz	pogo transposable element with ZNF domain
M12	ENSRNOG00000021024	Pi4kb	Phosphatidylinositol 4-kinase beta (PtdIns 4-kinase beta)(PI4K-beta)(PI4Kbeta)(EC 2.7.1.67)
M12	ENSRNOG00000021166	Ecm1	Extracellular matrix protein 1 Precursor (Secretory component p85)
M12	ENSRNOG00000021184	MARK2_RAT	Serine/threonine-protein kinase MARK2 (EC 2.7.11.1)(MAP/microtubule affinity-regulating kinase 2)(ELKL motif kinase 1)(EMK-1)
M12	ENSRNOG00000021298	Ripk5	Dual serine/threonine and tyrosine protein kinase (EC 2.7.12.1)(Dusty protein kinase)(Dusty PK)(Receptor-interacting serine/threonine-protein kinase 5)
M12	ENSRNOG00000021614	Mll5	Mll5 protein
M12	ENSRNOG00000021670	Frem2
M12	ENSRNOG00000021758	Tnpo3	transportin 3
M12	ENSRNOG00000021891	Zdhhc8	zinc finger, DHHC-type containing 8
M12	ENSRNOG00000022395	RGD1310027
M12	ENSRNOG00000022598	Trerf1	transcriptional regulating factor 1
M12	ENSRNOG00000022870	Smad5	Mothers against decapentaplegic homolog 5 (Mothers against DPP homolog 5)(MAD homolog 5)(SMAD family member 5)(SMAD 5)(Smad5)
M12	ENSRNOG00000023781	Plec	Plectin-1 (PLTN)(PCN)
M12	ENSRNOG00000023946	RGD1309148
M12	ENSRNOG00000024011	Ank3	ankyrin 3, epithelial isoform 1
M12	ENSRNOG00000024019	Ccdc6
M12	ENSRNOG00000024625	RGD1565712	RGD1565712 protein
M12	ENSRNOG00000024632	Atf6	activating transcription factor 6
M12	ENSRNOG00000024635	Cramp1l
M12	ENSRNOG00000024907	Tnrc6b	trinucleotide repeat containing 6B
M12	ENSRNOG00000025011	Chd8	Chromodomain-helicase-DNA-binding protein 8 (CHD-8)(EC 3.6.1.-)(ATP-dependent helicase CHD8)(Axis duplication inhibitor)(Duplin)
M12	ENSRNOG00000025148	Baz2b	bromodomain adjacent to zinc finger domain, 2B
M12	ENSRNOG00000025167	Sema4b	semaphorin 4B
M12	ENSRNOG00000025174	Myst3	Histone acetyltransferase MYST3 (MYST-3)(EC 2.3.1.48)(MOZ, YBF2/SAS3, SAS2 and TIP60 protein 3)(Monocytic leukemia zinc finger protein)(Monocytic leukemia zinc finger homolog)
M12	ENSRNOG00000026474	Cad	carbamoyl-phosphate synthetase 2, aspartate transcarbamylase, and dihydroorotase
M12	ENSRNOG00000027012	Usp54	Inactive ubiquitin carboxyl-terminal hydrolase 54 (Inactive ubiquitin-specific peptidase 54)
M12	ENSRNOG00000027097	RGD1559442
M12	ENSRNOG00000027175	Cnpy4	canopy 4 homolog
M12	ENSRNOG00000027191	Birc6	baculoviral IAP repeat-containing 6
M12	ENSRNOG00000027232	Pcdhga11	protocadherin gamma subfamily A, 11
M12	ENSRNOG00000027317	Ylpm1	YLP motif-containing protein 1 (Nuclear protein ZAP3)
M12	ENSRNOG00000027756	RGD1560175
M12	ENSRNOG00000027841	LOC685601
M12	ENSRNOG00000027938	RGD1562037
M12	ENSRNOG00000027988	Zhx3	Zinc fingers and homeoboxes protein 3 (Zinc finger and homeodomain protein 3)
M12	ENSRNOG00000028227	Pbrm1
M12	ENSRNOG00000028427	TIM16_RAT	Mitochondrial import inner membrane translocase subunit Tim16 (Mitochondria-associated granulocyte macrophage CSF-signaling molecule)
M12	ENSRNOG00000028650	Q5I0K2_RAT	RGD1308350 protein Fragment
M12	ENSRNOG00000028816	Baz2a	bromodomain adjacent to zinc finger domain, 2A
M12	ENSRNOG00000028834	Polr2a
M12	ENSRNOG00000029621	Mmp25	matrix metallopeptidase 25 Gene
M12	ENSRNOG00000030118	Msn	Moesin (Membrane-organizing extension spike protein)
M12	ENSRNOG00000030120	Ormdl2	ORM1-like 2
M12	ENSRNOG00000030790	Ctnnd1	catenin (cadherin associated protein), delta 1
M12	ENSRNOG00000030954	Fat1	FAT tumor suppressor homolog 1
M12	ENSRNOG00000031129	Carm1	Histone-arginine methyltransferase CARM1 (EC 2.1.1.125)(EC 2.1.1.-)(Protein arginine N-methyltransferase 4)(Coactivator-associated arginine methyltransferase 1)
M12	ENSRNOG00000031174	Arnt	Aryl hydrocarbon receptor nuclear translocator (ARNT protein)(Dioxin receptor, nuclear translocator)(Hypoxia-inducible factor 1-beta)(HIF-1-beta)(HIF1-beta)
M12	ENSRNOG00000031544	Larp1
M12	ENSRNOG00000031896	Stt3a	integral membrane protein 1
M12	ENSRNOG00000032590	LOC304558
M12	ENSRNOG00000032735	Sfrs12	Splicing factor, arginine/serine-rich 12 (Serine/arginine-rich-splicing regulatory protein 86)(SRrp86)(SR-related protein of 86 kDa)
M12	ENSRNOG00000033556	LOC680138
M12	ENSRNOG00000033970	Moap1	modulator of apoptosis 1
M12	ENSRNOG00000036660	Fn3krp	fructosamine-3-kinase-related protein
M12	ENSRNOG00000037264	Hcfc1	host cell factor C1
M12	ENSRNOG00000037483	Ep400	E1A binding protein p400
M12	ENSRNOG00000037505	Ulk1	Unc-51-like kinase 1
M12	ENSRNOG00000037541	RGD1559845	Succinate dehydrogenase assembly factor 1, mitochondrial (SDH assembly factor 1)(LYR motif-containing protein 8)
M12	ENSRNOG00000037613	Jmjd3	jumonji domain containing 3
M12	ENSRNOG00000037948
M12	ENSRNOG00000037951	RGD1564117
M12	ENSRNOG00000038012	Commd6	COMM domain containing 6
M12	ENSRNOG00000038642
M12	ENSRNOG00000038895	RGD1564450	RGD1564450 (RGD1564450), mRNA
M12	ENSRNOG00000039859	DNMT1_RAT	DNA (cytosine-5)-methyltransferase 1 (Dnmt1)(EC 2.1.1.37)(MCMT)(DNA methyltransferase I)(DNA MTase RnoIP)(M.RnoIP)
M12	ENSRNOG00000042042
M12	ENSRNOG00000042092
M12	ENSRNOG00000042125	Lama4	laminin, alpha 4
M12	ENSRNOG00000042303
M12	ENSRNOG00000042519	RGD1312026	similar to RIKEN cDNA C230081A13 (RGD1312026), mRNA
M12	ENSRNOG00000042728	Fbrs
M12	ENSRNOG00000043108
M12	ENSRNOG00000043162
M12	ENSRNOG00000043498	Q3LRT3_RAT	Salt-inducible kinase 2
M13	ENSRNOG00000000320	Fxc1	fractured callus expressed transcript 1 (Fxc1), mRNA
M13	ENSRNOG00000000455	Tap2	Antigen peptide transporter 2 (APT2)(ATP-binding cassette sub-family B member 3)
M13	ENSRNOG00000000456	Psmb8	Proteasome subunit beta type-8 Precursor (EC 3.4.25.1)(Proteasome subunit beta-5i)(Proteasome component C13)(Macropain subunit C13)(Multicatalytic endopeptidase complex subunit C13)
M13	ENSRNOG00000000457	Tap1	Antigen peptide transporter 1 (APT1)(Peptide transporter TAP1)(ATP-binding cassette sub-family B member 2)
M13	ENSRNOG00000000459	Psmb9	Proteasome subunit beta type-9 Precursor (EC 3.4.25.1)(Proteasome subunit beta-1i)(Proteasome chain 7)(Macropain chain 7)(Multicatalytic endopeptidase complex chain 7)(Really interesting new gene 12 protein)(Low molecular mass protein 2)
M13	ENSRNOG00000000477	Daxx	Death domain-associated protein 6 (Daxx)
M13	ENSRNOG00000000532	Ftsjd2	E3 ubiquitin-protein ligase RNF8 (EC 6.3.2.-)(RING finger protein 8)
M13	ENSRNOG00000000777	RT1-S3	RT1 class Ib, locus S3
M13	ENSRNOG00000000795	RT1-N3	RT1 class Ib, locus N3
M13	ENSRNOG00000001187	Oasl	2
M13	ENSRNOG00000001351	Trafd1	TRAF-type zinc finger domain-containing protein 1 (Protein FLN29)
M13	ENSRNOG00000001369	Oas1a	2
M13	ENSRNOG00000001372	Oas1b	2-5 oligoadenylate synthetase 1B
M13	ENSRNOG00000001959	Mx1	Interferon-induced GTP-binding protein Mx1 (Myxovirus resistance protein 1)
M13	ENSRNOG00000001963	Mx2	Interferon-induced GTP-binding protein Mx3 (Myxovirus resistance protein 3)
M13	ENSRNOG00000002141	Cd200	OX-2 membrane glycoprotein Precursor (MRC OX-2 antigen)(CD200 antigen)
M13	ENSRNOG00000003026	Rad23a	RAD23 homolog A
M13	ENSRNOG00000003217	Lgals3bp	Galectin-3-binding protein Precursor (Lectin galactoside-binding soluble 3-binding protein)(Mac-2-binding protein)(Mac-2 BP)(MAC2BP)(Cyp-C-associated protein)(CyCAP)(Protein 90K)
M13	ENSRNOG00000003745	Atf3	Cyclic AMP-dependent transcription factor ATF-3 (cAMP-dependent transcription factor ATF-3)(Activating transcription factor 3)(Liver regeneration factor 1)(LRF-1)
M13	ENSRNOG00000004359	Wars	Tryptophanyl-tRNA synthetase, cytoplasmic (EC 6.1.1.2)(Tryptophan--tRNA ligase)(TrpRS)
M13	ENSRNOG00000004361	Parp10	poly (ADP-ribose) polymerase family, member 10 Gene
M13	ENSRNOG00000006025	Lamb3	laminin, beta 3
M13	ENSRNOG00000006227	Ifih1	interferon induced with helicase C domain 1
M13	ENSRNOG00000006384	Ddx58	DEAD (Asp-Glu-Ala-Asp) box polypeptide 58
M13	ENSRNOG00000006684	Zfp317	zinc finger protein 317
M13	ENSRNOG00000007091	Ly6e	lymphocyte antigen 6 complex, locus E
M13	ENSRNOG00000007372	Casp1	Caspase-1 Precursor (CASP-1)(EC 3.4.22.36)(Interleukin-1 beta convertase)(IL-1BC)(Interleukin-1 beta-converting enzyme)(IL-1 beta-converting enzyme)(ICE)(p45)
M13	ENSRNOG00000007690	Cmpk2	UMP-CMP kinase 2
M13	ENSRNOG00000007728	Gsdmd	gasdermin D
M13	ENSRNOG00000008144	Irf1	Interferon regulatory factor 1 (IRF-1)
M13	ENSRNOG00000008194	RGD1306344	similar to Ab1-133 (RGD1306344), mRNA
M13	ENSRNOG00000008196	Parp12	poly (ADP-ribose) polymerase family, member 12 Gene
M13	ENSRNOG00000008400	Pml
M13	ENSRNOG00000008816	Gpnmb	Transmembrane glycoprotein NMB Precursor
M13	ENSRNOG00000009263	Ifi27l1	interferon, alpha-inducible protein 27 like 1
M13	ENSRNOG00000009355	OGFR_RAT	Opioid growth factor receptor (OGFr)(Zeta-type opioid receptor)
M13	ENSRNOG00000009525	Rnf114	RING finger protein 114 (Zinc finger protein 313)
M13	ENSRNOG00000009841	Q4G053_RAT	Samd9l protein Fragment
M13	ENSRNOG00000009985	Tdrd7	Tudor domain-containing protein 7 (Tudor repeat associator with PCTAIRE 2)(Trap)(PCTAIRE2-binding protein)
M13	ENSRNOG00000010265	Ada	Adenosine deaminase (EC 3.5.4.4)(Adenosine aminohydrolase)
M13	ENSRNOG00000011580	Phf11	PHD finger protein 11
M13	ENSRNOG00000012681	Lgals9	Galectin-9 (Gal-9)(36 kDa beta-galactoside-binding lectin)(Urate transporter/channel)(UAT)
M13	ENSRNOG00000012749	C1qb	Complement C1q subcomponent subunit B Precursor
M13	ENSRNOG00000012804	C1qc	Complement C1q subcomponent subunit C Precursor
M13	ENSRNOG00000012807	C1qa	Complement C1q subcomponent subunit A Precursor
M13	ENSRNOG00000012946	Mov10	Moloney leukemia virus 10
M13	ENSRNOG00000013267	BC006779	PPAR gamma-DNA-binding domain interacting protein1
M13	ENSRNOG00000013634	Myd88	myeloid differentiation primary response gene 88
M13	ENSRNOG00000013826
M13	ENSRNOG00000014079	Stat4	signal transducer and activator of transcription 4
M13	ENSRNOG00000014333	Vcam1	Vascular cell adhesion protein 1 Precursor (V-CAM 1)(VCAM-1)(CD106 antigen)
M13	ENSRNOG00000015029	Dbt	dihydrolipoamide branched chain transacylase E2
M13	ENSRNOG00000015078	Ifitm3	Interferon-inducible protein
M13	ENSRNOG00000015122	Tpd52l2	Tumor protein D54 (Tumor protein D52-like 2)
M13	ENSRNOG00000015257	Coro2b	Coro2b protein Fragment
M13	ENSRNOG00000015459	Heatr3
M13	ENSRNOG00000015591	Cndp2	Cytosolic non-specific dipeptidase (EC 3.4.13.3)(CNDP dipeptidase 2)
M13	ENSRNOG00000016392	Znf593	zinc finger protein 593
M13	ENSRNOG00000016469	ATNG_RAT	Sodium/potassium-transporting ATPase subunit gamma (Na(+)/K(+) ATPase subunit gamma)(Sodium pump gamma chain)(FXYD domain-containing ion transport regulator 2)
M13	ENSRNOG00000017033	RGD1561571
M13	ENSRNOG00000017414	Irf7	interferon regulatory factor 7
M13	ENSRNOG00000017428	Map1b	Microtubule-associated protein 1B (MAP-1B)(Neuraxin)
M13	ENSRNOG00000017496	Cnp	2
M13	ENSRNOG00000017560	Mdk	midkine precursor
M13	ENSRNOG00000017801	Atf4	Cyclic AMP-dependent transcription factor ATF-4 (cAMP-dependent transcription factor ATF-4)(Activating transcription factor 4)(rATF-4)
M13	ENSRNOG00000018151	Isg20	interferon stimulated exonuclease
M13	ENSRNOG00000018204	Slc28a2	Sodium/nucleoside cotransporter 2 (Na(+)/nucleoside cotransporter 2)(Sodium-coupled nucleoside transporter 2)(Concentrative nucleoside transporter 2)(CNT 2)(rCNT2)(Sodium/purine nucleoside cotransporter)(SPNT)(Solute carrier family 28 member 2)
M13	ENSRNOG00000018247	Dhx58	RNA helicase LGP2
M13	ENSRNOG00000018517	Trim21	tripartite motif-containing 21
M13	ENSRNOG00000018715	Mgl1	Macrophage asialoglycoprotein-binding protein 1 (M-ASGP-BP-1)(Macrophage galactose/N-acetylgalactosamine-specific lectin)(MMGL)
M13	ENSRNOG00000019478	Irf9	interferon regulatory factor 9
M13	ENSRNOG00000019494	Psmb10	Proteasome subunit beta type-10 Precursor (EC 3.4.25.1)(Proteasome subunit beta-2i)(Proteasome MECl-1)(Macropain subunit MECl-1)(Multicatalytic endopeptidase complex subunit MECl-1)(Low molecular mass protein 10)
M13	ENSRNOG00000019542	MGC108823	similar to interferon-inducible GTPase (MGC108823), mRNA
M13	ENSRNOG00000019675	Pycard	PYD and CARD domain containing
M13	ENSRNOG00000019890	Folr2	folate receptor 2 (fetal)
M13	ENSRNOG00000020060	Atf5	Cyclic AMP-dependent transcription factor ATF-5 (cAMP-dependent transcription factor ATF-5)(Activating transcription factor 5)(Transcription factor ATFx)
M13	ENSRNOG00000020465	Ripk3	Receptor-interacting serine/threonine-protein kinase 3 (EC 2.7.11.1)(RIP-like protein kinase 3)(Receptor-interacting protein 3)(RIP-3)(Homocysteine respondent protein HCYP2)
M13	ENSRNOG00000020580	A230050P20Rik	RIKEN cDNA A230050P20 gene Gene
M13	ENSRNOG00000020651	Cars	cysteinyl-tRNA synthetase
M13	ENSRNOG00000020667	MGC94600	Protein shisa-5 (Scotin)
M13	ENSRNOG00000020678	Ifi35	interferon-induced protein 35
M13	ENSRNOG00000021199	Fcgr1a	Fc fragment of IgG, high affinity Ia, receptor (CD64)
M13	ENSRNOG00000021243	Siglec1	sialic acid binding Ig-like lectin 1, sialoadhesin
M13	ENSRNOG00000021357	Slfn3	schlafen 3
M13	ENSRNOG00000021644	Slc15a3	Solute carrier family 15 member 3 (Peptide transporter 3)(Peptide/histidine transporter 2)
M13	ENSRNOG00000021802	G1p2	interferon, alpha-inducible protein (clone IFI-15K)
M13	ENSRNOG00000021978	Hist2h2be
M13	ENSRNOG00000021998	LOC302398
M13	ENSRNOG00000022218	B0BNB7_RAT	interferon-induced protein 44
M13	ENSRNOG00000022540	Trex1	three prime repair exonuclease 1
M13	ENSRNOG00000022769	Sp100	SP100 nuclear antigen
M13	ENSRNOG00000022800	Sp140	SP140 nuclear body protein
M13	ENSRNOG00000022839	Ifit3	interferon-induced protein with tetratricopeptide repeats 3
M13	ENSRNOG00000023334	Parp14	poly (ADP-ribose) polymerase family, member 14 Gene
M13	ENSRNOG00000023370	Bst2	bone marrow stromal cell antigen 2 Gene
M13	ENSRNOG00000023397	Ly6c	Ly6-C antigen
M13	ENSRNOG00000023400	Dtx3l	deltex 3-like
M13	ENSRNOG00000023410	Apol9a	apolipoprotein L 9a
M13	ENSRNOG00000023463	Parp9	poly (ADP-ribose) polymerase family, member 9
M13	ENSRNOG00000023628	Tmem106a	Transmembrane protein 106A
M13	ENSRNOG00000023830	Dnase2a	Deoxyribonuclease-2-alpha Precursor (EC 3.1.22.1)(Deoxyribonuclease II alpha)(DNase II alpha)(Acid DNase)(Lysosomal DNase II)
M13	ENSRNOG00000023943	Gbp1
M13	ENSRNOG00000023969	Q5U2P8_RAT	Herc6 protein Fragment
M13	ENSRNOG00000025140	Zfat	zinc finger and AT hook domain containing
M13	ENSRNOG00000025789	Cpne2
M13	ENSRNOG00000026605	Ifi27l2b	interferon, alpha-inducible protein 27 like 2B
M13	ENSRNOG00000027008	Igtp	interferon gamma induced GTPase
M13	ENSRNOG00000027654	Appbp2	Amyloid protein-binding protein 2 (Amyloid beta precursor protein-binding protein 2)(APP-BP2)
M13	ENSRNOG00000027739	Cndp1	Beta-Ala-His dipeptidase (EC 3.4.13.20)(Carnosine dipeptidase 1)(CNDP dipeptidase 1)
M13	ENSRNOG00000028530	Gm22	predicted gene 22 Gene
M13	ENSRNOG00000028814	Oasl2	2
M13	ENSRNOG00000028895	Rtp4	receptor (chemosensory) transporter protein 4
M13	ENSRNOG00000029191	LOC685067
M13	ENSRNOG00000029195	Uba7	ubiquitin-like modifier activating enzyme 7
M13	ENSRNOG00000029658	Rnf213	ring finger protein 213 Gene
M13	ENSRNOG00000029679	LOC361937
M13	ENSRNOG00000030027	Fbxw17	Fbxw17 protein
M13	ENSRNOG00000030153	RGD1566085
M13	ENSRNOG00000030467	Ube2l6	Ubiquitin/ISG15-conjugating enzyme E2 L6 (EC 6.3.2.19)(Ubiquitin-protein ligase L6)(Ubiquitin carrier protein L6)
M13	ENSRNOG00000030689	Ms4a6b	membrane-spanning 4-domains, subfamily A, member 6B
M13	ENSRNOG00000031033	NU2M_RAT	NADH-ubiquinone oxidoreductase chain 2 (EC 1.6.5.3)(NADH dehydrogenase subunit 2)
M13	ENSRNOG00000031081	Stat2	signal transducer and activator of transcription 2
M13	ENSRNOG00000031138	Irgm	Immunity-related GTPase family M protein (EC 3.6.5.-)
M13	ENSRNOG00000031359
M13	ENSRNOG00000031743	Gbp2	guanylate binding protein 2 Gene
M13	ENSRNOG00000032240	Gbp5	guanylate binding protein 5
M13	ENSRNOG00000032396	RGD1559575
M13	ENSRNOG00000032596	RT1-T24-1	RT1 class I, locus T24, gene 1
M13	ENSRNOG00000033747	Sp110	Sp110 nuclear body protein (Intracellular pathogen resistance protein 1)
M13	ENSRNOG00000034037	Zfp426l	zinc finger protein 426-like
M13	ENSRNOG00000036604	Ifit2	interferon-induced protein with tetratricopeptide repeats 2
M13	ENSRNOG00000037113	Slfn2	schlafen 2
M13	ENSRNOG00000037198	Usp18	ubiquitin specific peptidase 18
M13	ENSRNOG00000037371
M13	ENSRNOG00000037744	Oas1i	2
M13	ENSRNOG00000037853	Rarres1	retinoic acid receptor responder (tazarotene induced) 1
M13	ENSRNOG00000038908	LOC684778
M13	ENSRNOG00000038960	RGD1309362	similar to interferon-inducible GTPase (RGD1309362), mRNA
M13	ENSRNOG00000042343
M13	ENSRNOG00000042626	Mkl2	MKL/myocardin-like 2 Gene
M13	ENSRNOG00000042965	RGD1562378	Histone H4
M13	ENSRNOG00000043107	Abhd10	Abhydrolase domain-containing protein 10, mitochondrial Precursor (EC 3.4.-.-)
M13	ENSRNOG00000043177
M14	ENSRNOG00000000217	RGD1564906
M14	ENSRNOG00000000236	Zfp207	zinc finger protein 207
M14	ENSRNOG00000000495	Uhrf1bp1	UHRF1 (ICBP90) binding protein 1 Gene
M14	ENSRNOG00000001148	Arbp	60S acidic ribosomal protein P0 (60S ribosomal protein L10E)
M14	ENSRNOG00000001294	Ift81	Intraflagellar transport protein 81 homolog (Carnitine deficiency-associated protein expressed in ventricle 1)(CDV-1)
M14	ENSRNOG00000001417	Plod3	Procollagen-lysine,2-oxoglutarate 5-dioxygenase 3 Precursor (EC 1.14.11.4)(Lysyl hydroxylase 3)(LH3)
M14	ENSRNOG00000001592	Cct8	chaperonin containing Tcp1, subunit 8 (theta)
M14	ENSRNOG00000001643	Psmg1	proteasome (prosome, macropain) assembly chaperone 1
M14	ENSRNOG00000001931	Fgf12	Fibroblast growth factor 12 (FGF-12)(Fibroblast growth factor homologous factor 1)(FHF-1)
M14	ENSRNOG00000002657	Pla2g4a	Cytosolic phospholipase A2 (cPLA2)(Phospholipase A2 group IVA)
M14	ENSRNOG00000002795	Cog1	component of oligomeric golgi complex 1
M14	ENSRNOG00000003149	Farsa	Phenylalanyl-tRNA synthetase alpha chain (EC 6.1.1.20)(Phenylalanine--tRNA ligase alpha chain)(PheRS)
M14	ENSRNOG00000003653	Fh1	Fumarate hydratase, mitochondrial Precursor (Fumarase)(EC 4.2.1.2)
M14	ENSRNOG00000003951	Psmc1	26S protease regulatory subunit 4 (P26s4)(Proteasome 26S subunit ATPase 1)
M14	ENSRNOG00000004252	Eif3h	Eukaryotic translation initiation factor 3 subunit H (eIF3h)(Eukaryotic translation initiation factor 3 subunit 3)(eIF-3-gamma)(eIF3 p40 subunit)
M14	ENSRNOG00000004616	Npm1	Nucleophosmin (NPM)(Nucleolar phosphoprotein B23)(Numatrin)(Nucleolar protein NO38)
M14	ENSRNOG00000005087	Cebpz	CCAAT/enhancer binding protein zeta
M14	ENSRNOG00000005496	Ing3	Inhibitor of growth protein 3
M14	ENSRNOG00000005623	Ankmy2	ankyrin repeat and MYND domain containing 2
M14	ENSRNOG00000005890	PAIRB_RAT	Plasminogen activator inhibitor 1 RNA-binding protein (PAI1 RNA-binding protein 1)(PAI-RBP1)(SERPINE1 mRNA-binding protein 1)(RDA288)
M14	ENSRNOG00000006349	RGD1564548
M14	ENSRNOG00000006499	Cops5	COP9 constitutive photomorphogenic homolog subunit 5
M14	ENSRNOG00000006513	LOC497934	Uncharacterized protein C17orf59 homolog
M14	ENSRNOG00000006652	Ddx1	ATP-dependent RNA helicase DDX1 (EC 3.6.1.-)(DEAD box protein 1)
M14	ENSRNOG00000006655	Plrg1	Pleiotropic regulator 1
M14	ENSRNOG00000007629	Sf3a3	splicing factor 3a, subunit 3
M14	ENSRNOG00000007739	Rars	arginyl-tRNA synthetase
M14	ENSRNOG00000007766	Pqbp1	Polyglutamine-binding protein 1 (PQBP-1)(Polyglutamine tract-binding protein 1)
M14	ENSRNOG00000008236	Decr1	2,4-dienoyl-CoA reductase, mitochondrial Precursor (EC 1.3.1.34)(2,4-dienoyl-CoA reductase
M14	ENSRNOG00000008490	Cwc15	CWC15 spliceosome-associated protein homolog (S. cerevisiae) (Cwc15), mRNA
M14	ENSRNOG00000009551
M14	ENSRNOG00000009781	Dync1i2	Cytoplasmic dynein 1 intermediate chain 2 (Cytoplasmic dynein intermediate chain 2)(Dynein intermediate chain 2, cytosolic)(DH IC-2)
M14	ENSRNOG00000009997	Erap1	Endoplasmic reticulum aminopeptidase 1 (EC 3.4.11.-)(Adipocyte-derived leucine aminopeptidase)(A-LAP)(ARTS-1)(Aminopeptidase PILS)(Puromycin-insensitive leucyl-specific aminopeptidase)(PILS-AP)
M14	ENSRNOG00000010087	Zfp143	Zinc finger protein 143 (Zfp-143)(Selenocysteine tRNA gene transcription-activating factor)
M14	ENSRNOG00000010160	Narg2
M14	ENSRNOG00000010220	LOC309220
M14	ENSRNOG00000010861	Atad1	ATPase family AAA domain-containing protein 1
M14	ENSRNOG00000011384	Aimp1	aminoacyl tRNA synthetase complex-interacting multifunctional protein 1
M14	ENSRNOG00000011524	Mkln1	Muskelin
M14	ENSRNOG00000011527	Bag5	BAG family molecular chaperone regulator 5 (BAG-5)(Bcl-2-associated athanogene 5)
M14	ENSRNOG00000011584	Gpatch1	G patch domain containing 1
M14	ENSRNOG00000012594	Sugt1	Suppressor of G2 allele of SKP1 homolog
M14	ENSRNOG00000012812	Sharpin	Sharpin (Shank-associated RH domain-interacting protein)
M14	ENSRNOG00000013393	Eif2a	eukaryotic translation initiation factor 2A
M14	ENSRNOG00000013411	Nup155	Nuclear pore complex protein Nup155 (Nucleoporin Nup155)(155 kDa nucleoporin)(P140)
M14	ENSRNOG00000013673	Msh3	Msh3 protein Fragment
M14	ENSRNOG00000014049	Riok1	RIO kinase 1
M14	ENSRNOG00000014160	Tcp1	T-complex protein 1 subunit alpha (TCP-1-alpha)(CCT-alpha)
M14	ENSRNOG00000014209	Utp6
M14	ENSRNOG00000014361	Edn1	Endothelin-1 Precursor (ET-1)(Preproendothelin-1)(PPET1)
M14	ENSRNOG00000014808	Srfbp1	Serum response factor-binding protein 1 (SRF-dependent transcription regulation-associated protein)(p49/STRAP)
M14	ENSRNOG00000014856	Etnk1	ethanolamine kinase 1
M14	ENSRNOG00000014981	Usp14	ubiquitin specific protease 14
M14	ENSRNOG00000015093	Sparcl1	SPARC-like protein 1 Precursor (Matrix glycoprotein Sc1)
M14	ENSRNOG00000015772	Metap2	methionyl aminopeptidase 2 (Metap2), mRNA
M14	ENSRNOG00000015976	Snrpn	Small nuclear ribonucleoprotein-associated protein N (snRNP-N)(Sm protein N)(Sm-N)(SmN)(Sm protein D)(Sm-D)
M14	ENSRNOG00000015984	Mfap1a
M14	ENSRNOG00000016105	Xrcc5	X-ray repair complementing defective repair in Chinese hamster cells 5
M14	ENSRNOG00000016146	LOC365839	similar to elongation protein 4 homolog (LOC687694), mRNA
M14	ENSRNOG00000016319
M14	ENSRNOG00000017227	Ppme1	Ppme1 protein Fragment
M14	ENSRNOG00000017839	Ercc1	excision repair cross-complementing 1
M14	ENSRNOG00000018304	Lars	leucyl-tRNA synthetase
M14	ENSRNOG00000018920	Slc25a17	solute carrier family 25 (mitochondrial carrier; peroxisomal membrane protein, 34kDa), member 17
M14	ENSRNOG00000018937	Gstm7	Glutathione S-transferase Yb-3 (EC 2.5.1.18)(Chain 4)(GST Yb3)(GST class-mu 3)
M14	ENSRNOG00000019094	Gstm2	Glutathione S-transferase Mu 2 (EC 2.5.1.18)(GSTM2-2)(Glutathione S-transferase Yb-2)(GST Yb2)(GST 4-4)
M14	ENSRNOG00000019387	Ifi30	interferon gamma inducible protein 30
M14	ENSRNOG00000019636	Bscl2	Bernardinelli-Seip congenital lipodystrophy 2 homolog (human) Gene
M14	ENSRNOG00000019915	Xrcc1	DNA repair protein XRCC1 (X-ray repair cross-complementing protein 1)
M14	ENSRNOG00000019924	Thop1	Thimet oligopeptidase (EC 3.4.24.15)(Endo-oligopeptidase A)(Endopeptidase 24.15)(PZ-peptidase)(Soluble metallo-endopeptidase)
M14	ENSRNOG00000020719	Hrc	histidine rich calcium binding protein
M14	ENSRNOG00000021899	Tmem115	transmembrane protein 115
M14	ENSRNOG00000023646	Zfp11	zinc finger protein 11 Gene
M14	ENSRNOG00000024278	Rbm42	RNA-binding protein 42 (RNA-binding motif protein 42)
M14	ENSRNOG00000025157	LOC310177
M14	ENSRNOG00000025166	Prps1	Ribose-phosphate pyrophosphokinase 1 (EC 2.7.6.1)(Phosphoribosyl pyrophosphate synthase I)(PRS-I)
M14	ENSRNOG00000025570	Os9	Protein OS-9 Precursor
M14	ENSRNOG00000027091	Kctd18	potassium channel tetramerization domain containing 18
M14	ENSRNOG00000027888	RGD1309437	Uncharacterized protein C3orf26 homolog
M14	ENSRNOG00000029966	Xrcc4	X-ray repair complementing defective repair in Chinese hamster cells 4
M14	ENSRNOG00000030286	LOC680394
M14	ENSRNOG00000030483	Rabggta	Geranylgeranyl transferase type-2 subunit alpha (EC 2.5.1.60)(Geranylgeranyl transferase type II subunit alpha)(Rab geranylgeranyltransferase subunit alpha)(Rab geranyl-geranyltransferase subunit alpha)(Rab GG transferase alpha)(Rab GGTase alpha)
M14	ENSRNOG00000030869	Aldoal1	aldolase A-like 1
M14	ENSRNOG00000031223	RGD1562716
M14	ENSRNOG00000036688	Arhgdia	Rho GDP-dissociation inhibitor 1 (Rho GDI 1)(Rho-GDI alpha)
M14	ENSRNOG00000037253	Fam3a	family with sequence similarity 3, member A
M14	ENSRNOG00000038203	LOC685471
M14	ENSRNOG00000039307
M14	ENSRNOG00000039927
M14	ENSRNOG00000040339	LOC499962
M14	ENSRNOG00000042854
M14	ENSRNOG00000043345	Rnf168	E3 ubiquitin-protein ligase RNF168 (EC 6.3.2.-)(RING finger protein 168)
M15	ENSRNOG00000000473	Pfdn6	prefoldin 6
M15	ENSRNOG00000000489	Nudt3	Diphosphoinositol polyphosphate phosphohydrolase 1 (DIPP-1)(EC 3.6.1.52)(Diadenosine 5
M15	ENSRNOG00000000701	Iscu	iron-sulfur cluster scaffold homolog
M15	ENSRNOG00000000990	Pdap1	28 kDa heat- and acid-stable phosphoprotein (PDGF-associated protein)(PAP)(PDGFA-associated protein 1)(PAP1)
M15	ENSRNOG00000001160	Triap1	TP53 regulated inhibitor of apoptosis 1
M15	ENSRNOG00000001177	Acads	Short-chain specific acyl-CoA dehydrogenase, mitochondrial Precursor (SCAD)(EC 1.3.99.2)(Butyryl-CoA dehydrogenase)
M15	ENSRNOG00000001181	Wdr4	WD repeat domain 4
M15	ENSRNOG00000001454	Eif4h	Eukaryotic translation initiation factor 4H (eIF-4H)(Williams-Beuren syndrome chromosomal region 1 protein homolog)
M15	ENSRNOG00000001654	Cpox	Coproporphyrinogen-III oxidase, mitochondrial Precursor (Coproporphyrinogenase)(Coprogen oxidase)(COX)(EC 1.3.3.3)
M15	ENSRNOG00000001829	Ube2v2	Ubiquitin-conjugating enzyme E2 variant 2 (Ubiquitin-conjugating enzyme variant MMS2)
M15	ENSRNOG00000002010	Mrps6	mitochondrial ribosomal protein S6 Gene
M15	ENSRNOG00000002094	Atg3	Autophagy-related protein 3 (APG3-like)(Preconditioning-inducible gene 1 protein)
M15	ENSRNOG00000002205	Ociad1	OCIA domain-containing protein 1
M15	ENSRNOG00000002388	Trim41	tripartite motif-containing 41
M15	ENSRNOG00000002816	LOC288913	Leydig cell tumor 10 kDa protein
M15	ENSRNOG00000002949	Pgs1
M15	ENSRNOG00000003724	Mrpl27	mitochondrial ribosomal protein L27
M15	ENSRNOG00000003797	Mrps7	28S ribosomal protein S7, mitochondrial Precursor (S7mt)(MRP-S7)
M15	ENSRNOG00000003983	Pfdn2	Prefoldin subunit 2
M15	ENSRNOG00000004262	Nucks1	nuclear casein kinase and cyclin-dependent kinase substrate 1 (Nucks1), mRNA
M15	ENSRNOG00000004292	MGC112883	Small subunit of serine palmitoyltransferase A (ssSPTa)
M15	ENSRNOG00000004583	Mb	Myoglobin
M15	ENSRNOG00000004883	Erh	enhancer of rudimentary homolog
M15	ENSRNOG00000005607	Kctd5	BTB/POZ domain-containing protein KCTD5
M15	ENSRNOG00000005798	Cav3	Caveolin-3
M15	ENSRNOG00000006744	Acyp1	acylphosphatase 1
M15	ENSRNOG00000007784	Bloc1s1	biogenesis of lysosomal organelles complex-1, subunit 1
M15	ENSRNOG00000008037	Tmed1	Transmembrane emp24 domain-containing protein 1 Precursor (Interleukin-1 receptor-like 1 ligand)
M15	ENSRNOG00000008287	Nle1	notchless homolog 1
M15	ENSRNOG00000008296	LOC691093	tubulin polyglutamylase complex subunit 1
M15	ENSRNOG00000008461	LOC687237
M15	ENSRNOG00000008689	Cbx1
M15	ENSRNOG00000008859	Tank	TRAF interacting protein TANK isoform 2
M15	ENSRNOG00000009071	Gripap1	GRIP1-associated protein 1 (GRASP-1)
M15	ENSRNOG00000009094	Nudt4	Diphosphoinositol polyphosphate phosphohydrolase 2 (DIPP-2)(rDIPP2)(EC 3.6.1.52)(Diadenosine 5
M15	ENSRNOG00000010028	Polr3d	polymerase (RNA) III (DNA directed) polypeptide D
M15	ENSRNOG00000010184	LOC679934
M15	ENSRNOG00000010385
M15	ENSRNOG00000010549	Tspo	Translocator protein (Peripheral-type benzodiazepine receptor)(PBR)(PKBS)(Mitochondrial benzodiazepine receptor)
M15	ENSRNOG00000010849	Adprhl2	ADP-ribosylhydrolase like 2
M15	ENSRNOG00000011507	Pick1	PRKCA-binding protein (Protein kinase C-alpha-binding protein)(Protein interacting with C kinase 1)
M15	ENSRNOG00000011714	Sat2	diamine N-acetyltransferase 2
M15	ENSRNOG00000011948
M15	ENSRNOG00000012180	Rab5a	RAB5A, member RAS oncogene family
M15	ENSRNOG00000012183	Glrx1	Glutaredoxin-1 (Thioltransferase-1)(TTase-1)
M15	ENSRNOG00000012303	Apobec2	apolipoprotein B mRNA editing enzyme, catalytic polypeptide-like 2
M15	ENSRNOG00000012524	Zfp91	zinc finger protein 91
M15	ENSRNOG00000012966	Acadl	Long-chain specific acyl-CoA dehydrogenase, mitochondrial Precursor (LCAD)(EC 1.3.99.13)
M15	ENSRNOG00000012999	Phb2	Prohibitin-2 (B-cell receptor-associated protein BAP37)(BAP-37)
M15	ENSRNOG00000013508	Rpl31	60S ribosomal protein L31
M15	ENSRNOG00000014520	Ing1	inhibitor of growth family, member 1
M15	ENSRNOG00000014522	Mlycd	Malonyl-CoA decarboxylase, mitochondrial Precursor (MCD)(EC 4.1.1.9)
M15	ENSRNOG00000014619	Dhx38	DEAH (Asp-Glu-Ala-His) box polypeptide 38
M15	ENSRNOG00000014811	Cyhr1	Cysteine and histidine-rich protein 1
M15	ENSRNOG00000015117	Lrrc39	leucine rich repeat containing 39
M15	ENSRNOG00000015142	RGD1307279	TIM21-like protein, mitochondrial Precursor
M15	ENSRNOG00000015249	Taf8	TAF8 RNA polymerase II, TATA box binding protein (TBP)-associated factor
M15	ENSRNOG00000015904	Wfdc1	WAP four-disulfide core domain protein 1 Precursor (Prostate stromal protein ps20)(ps20 growth inhibitor)
M15	ENSRNOG00000016474	Tspan3	tetraspanin 3
M15	ENSRNOG00000016777	R3hcc1
M15	ENSRNOG00000016873	Msrb2	Methionine-R-sulfoxide reductase B2, mitochondrial Precursor (MsrB2)(EC 1.8.4.-)
M15	ENSRNOG00000017012	Coq7	Ubiquinone biosynthesis protein COQ7 homolog Fragment (Coenzyme Q biosynthesis protein 7 homolog)(Timing protein clk-1 homolog)
M15	ENSRNOG00000017979	Mrto4	mRNA turnover 4 homolog
M15	ENSRNOG00000018168	Klc4	Kinesin light chain 4 (KLC 4)(Kinesin-like protein 8)
M15	ENSRNOG00000018239	Dhrs4	Dehydrogenase/reductase SDR family member 4 (EC 1.1.1.184)(NADPH-dependent carbonyl reductase/NADP-retinol dehydrogenase)(PHCR)(CR)(Peroxisomal short-chain alcohol dehydrogenase)(PSCD)(NADPH-dependent retinol dehydrogenase/reductase)(NDRD)
M15	ENSRNOG00000018653	Pfdn1	prefoldin subunit 1
M15	ENSRNOG00000018687	Fbxw2	F-box/WD repeat-containing protein 2 (F-box and WD-40 domain-containing protein 2)(Protein MD6)
M15	ENSRNOG00000018765	Pold4	DNA-directed DNA polymerase delta 4
M15	ENSRNOG00000019108	Rmi1
M15	ENSRNOG00000019294	Stk16	Serine/threonine-protein kinase 16 (EC 2.7.11.1)(Protein kinase PKL12)(Myristoylated and palmitoylated serine/threonine-protein kinase)(MPSK)(TGF-beta-stimulated factor 1)(TSF-1)
M15	ENSRNOG00000019302	Stx4	Syntaxin-4
M15	ENSRNOG00000019682	Timm13	Mitochondrial import inner membrane translocase subunit Tim13
M15	ENSRNOG00000019973	Arl3	ADP-ribosylation factor-like protein 3 (ARD3)
M15	ENSRNOG00000020029	LOC685545	similar to RIKEN cDNA 9530058B02 (RGD1311273), mRNA
M15	ENSRNOG00000020464	Mrpl54	mitochondrial ribosomal protein L54
M15	ENSRNOG00000020607	Bckdha	2-oxoisovalerate dehydrogenase subunit alpha, mitochondrial Precursor; Fragment (EC 1.2.4.4)(Branched-chain alpha-keto acid dehydrogenase E1 component alpha chain)(BCKDH E1-alpha)(BCKDE1A)
M15	ENSRNOG00000020617	Mus81	Crossover junction endonuclease MUS81 (EC 3.1.22.-)
M15	ENSRNOG00000020618	Rpl13a	60S ribosomal protein L13a
M15	ENSRNOG00000020696	Pmvk	phosphomevalonate kinase
M15	ENSRNOG00000020975	Mrpl49	mitochondrial ribosomal protein L49
M15	ENSRNOG00000020992	Selenbp1	Selenium-binding protein 1 (Selenium-binding protein 2)(56 kDa selenium-binding protein)(SBP56)(SP56)
M15	ENSRNOG00000021209	Polr3gl	polymerase (RNA) III (DNA directed) polypeptide G-like
M15	ENSRNOG00000021373	LOC683027	Uncharacterized protein C12orf62 homolog
M15	ENSRNOG00000021748	B5DFD9_RAT	LAS1-like
M15	ENSRNOG00000022448	Htra2	HtrA serine peptidase 2
M15	ENSRNOG00000023664	Leprot	Leptin receptor gene-related protein (OB-R gene-related protein)(OB-RGRP)
M15	ENSRNOG00000025388	Mrpl33	mitochondrial ribosomal protein L33 Gene
M15	ENSRNOG00000025873	Atp5e	ATP synthase subunit epsilon, mitochondrial (ATPase subunit epsilon)
M15	ENSRNOG00000026277	Zc3h6	zinc finger CCCH type containing 6
M15	ENSRNOG00000026775	Pmpca	Mitochondrial-processing peptidase subunit alpha Precursor (EC 3.4.24.64)(Alpha-MPP)(P-55)
M15	ENSRNOG00000027552	Tapbpl	TAP binding protein-like
M15	ENSRNOG00000027693	RGD1306228
M15	ENSRNOG00000028211	LOC288526	similar to DNA segment on chromosome X and Y (unique) 155 expressed sequence isoform 1 (LOC288526), mRNA
M15	ENSRNOG00000028238	Sh3bgr	SH3 domain binding glutamic acid-rich protein
M15	ENSRNOG00000028382	Rfxap	regulatory factor X-associated protein
M15	ENSRNOG00000029014
M15	ENSRNOG00000029988
M15	ENSRNOG00000030287	Acaa1	3-ketoacyl-CoA thiolase A, peroxisomal Precursor (EC 2.3.1.16)(Beta-ketothiolase A)(Acetyl-CoA acyltransferase A)(Peroxisomal 3-oxoacyl-CoA thiolase A)
M15	ENSRNOG00000030821	Wibg	within bgcn homolog
M15	ENSRNOG00000031313
M15	ENSRNOG00000031579	LOC680393
M15	ENSRNOG00000032027	Tmem42
M15	ENSRNOG00000033024
M15	ENSRNOG00000034246	UBIQ_RAT	Ubiquitin
M15	ENSRNOG00000037402	Myeov2	myeloma overexpressed 2 (Myeov2), mRNA
M15	ENSRNOG00000037815	B5DEF6_RAT	RGD1310159 protein
M15	ENSRNOG00000038489	Sumo3	Small ubiquitin-related modifier 3 Precursor (SUMO-3)
M15	ENSRNOG00000039249	RGD1564021
M15	ENSRNOG00000039852	RGD1563634	cactin
M15	ENSRNOG00000040005	Ndufa1	NADH dehydrogenase (ubiquinone) 1 alpha subcomplex, 1
M15	ENSRNOG00000042643	Sfrs1	splicing factor, arginine/serine-rich 1
M15	ENSRNOG00000042720	Mrpl28
M15	ENSRNOG00000043394	Tomm5
M16	ENSRNOG00000000104	Thoc3	THO complex 3
M16	ENSRNOG00000000307	Mical1	microtubule associated monoxygenase, calponin and LIM domain containing 1
M16	ENSRNOG00000001114	Wipi2	WD repeat domain phosphoinositide-interacting protein 2 (WIPI-2)
M16	ENSRNOG00000001129	Fbxo21	F-box protein 21
M16	ENSRNOG00000001582	Bach1	BTB and CNC homology 1 transcription factor
M16	ENSRNOG00000002781	Kdsr	3-ketodihydrosphingosine reductase
M16	ENSRNOG00000003042	Mettl13	methyltransferase like 13
M16	ENSRNOG00000003453	Lypd1	Ly6/PLAUR domain-containing protein 1 Precursor
M16	ENSRNOG00000003970	Tnpo2	transportin 2 (importin 3, karyopherin beta 2b)
M16	ENSRNOG00000004311	Gpr182	G-protein coupled receptor 182 (G10D)(NOW)
M16	ENSRNOG00000004337	Fam20b	family with sequence similarity 20, member B
M16	ENSRNOG00000005099	Top3a	topoisomerase (DNA) III alpha Gene
M16	ENSRNOG00000005257	Prkaca	cAMP-dependent protein kinase catalytic subunit alpha (PKA C-alpha)(EC 2.7.11.11)
M16	ENSRNOG00000005538	Psmd11	proteasome (prosome, macropain) 26S subunit, non-ATPase, 11
M16	ENSRNOG00000006649	Thrb	Thyroid hormone receptor beta (c-erbA-beta)(c-erbA-2)(Nuclear receptor subfamily 1 group A member 2)
M16	ENSRNOG00000006785	Wdr42a	DDB1- and CUL4-associated factor 8 (WD repeat-containing protein 42A)
M16	ENSRNOG00000006813	Sumf1	sulfatase modifying factor 1
M16	ENSRNOG00000007023	Galm	Aldose 1-epimerase (EC 5.1.3.3)(Galactose mutarotase)
M16	ENSRNOG00000007249	Cdkn1b	cyclin-dependent kinase inhibitor 1B (p27, kip1)
M16	ENSRNOG00000007587	Tcp11l2	T-complex protein 11-like protein 2
M16	ENSRNOG00000007948	Nf2	Merlin Fragment (Moesin-ezrin-radixin-like protein)(Neurofibromin-2)(Schwannomin)
M16	ENSRNOG00000007968	RGD1305350	similar to RIKEN cDNA 2510039O18 (RGD1305350), mRNA
M16	ENSRNOG00000008441	Map3k3	mitogen activated protein kinase kinase kinase 3
M16	ENSRNOG00000008706	Tbx3	T-box transcription factor TBX3 (T-box protein 3)
M16	ENSRNOG00000008830	Nfe2l1	nuclear factor erythroid 2-like 1
M16	ENSRNOG00000009088	Txnrd1	Thioredoxin reductase 1, cytoplasmic (TR)(EC 1.8.1.9)(Thioredoxin reductase TR1)(NADPH-dependent thioredoxin reductase)
M16	ENSRNOG00000010034	Asah1	Acid ceramidase Precursor (AC)(EC 3.5.1.23)(Acylsphingosine deacylase)(N-acylsphingosine amidohydrolase)
M16	ENSRNOG00000010320	Efnb3	ephrin B3
M16	ENSRNOG00000010353	Dnajb6	DnaJ homolog subfamily B member 6 (Heat shock protein J2)(HSJ-2)(MSJ-1)(Hsp40 homolog)(MRJ)
M16	ENSRNOG00000010396	Eya3	eyes absent 3
M16	ENSRNOG00000010827	Ptbp2	Polypyrimidine tract-binding protein 2 (Neural polypyrimidine tract-binding protein)(PTB-like protein)
M16	ENSRNOG00000010883	Pard6b	par-6 (partitioning defective 6) homolog beta
M16	ENSRNOG00000010997	Ednrb	endothelin B receptor precursor
M16	ENSRNOG00000011352	Furin	Furin Precursor (EC 3.4.21.75)(Paired basic amino acid residue-cleaving enzyme)(PACE)(Dibasic-processing enzyme)(Prohormone convertase 3)
M16	ENSRNOG00000011470	Tsc1	Hamartin (Tuberous sclerosis 1 protein homolog)
M16	ENSRNOG00000012135	Mllt6
M16	ENSRNOG00000013136	Oxsr1	oxidative-stress responsive 1
M16	ENSRNOG00000013669	PI3R4_RAT	Phosphoinositide 3-kinase regulatory subunit 4 (PI3-kinase regulatory subunit 4)(EC 2.7.11.1)
M16	ENSRNOG00000014254	Cpt1a	Carnitine O-palmitoyltransferase 1, liver isoform (CPT1-L)(EC 2.3.1.21)(Carnitine O-palmitoyltransferase I, liver isoform)(CPTI-L)(CPT I)(Carnitine palmitoyltransferase 1A)
M16	ENSRNOG00000014287	Stk11	serine/threonine kinase 11
M16	ENSRNOG00000014566	Fkbp11	FK506 binding protein 11
M16	ENSRNOG00000014876	Lpin2	lipin 2
M16	ENSRNOG00000014935	Peo1	progressive external ophthalmoplegia 1
M16	ENSRNOG00000014986	Ube4b
M16	ENSRNOG00000015999	Cirbp	Cold-inducible RNA-binding protein (Glycine-rich RNA-binding protein CIRP)(A18 hnRNP)
M16	ENSRNOG00000016177	Scara3	scavenger receptor class A, member 3
M16	ENSRNOG00000016180	Ppm2c
M16	ENSRNOG00000016448	Eef2k	Eukaroytic elongation factor 2 kinase (eEF-2 kinase)(eEF-2K)(EC 2.7.11.20)(Calcium/calmodulin-dependent eukaryotic elongation factor 2 kinase)
M16	ENSRNOG00000016795	RGD1307615
M16	ENSRNOG00000016984	Harbi1l
M16	ENSRNOG00000017373	Rhobtb2	Rho-related BTB domain containing 2
M16	ENSRNOG00000017404	Pcmtd2	protein-L-isoaspartate (D-aspartate) O-methyltransferase domain containing 2
M16	ENSRNOG00000017523	H6pd	hexose-6-phosphate dehydrogenase
M16	ENSRNOG00000018090	Saps1	SAPS domain family, member 1
M16	ENSRNOG00000018396	Prpf18	Pre-mRNA-splicing factor 18 (PRP18 homolog)(Potassium channel regulatory factor)
M16	ENSRNOG00000018931	Dis3l2	DIS3 mitotic control homolog (S. cerevisiae)-like 2 isoform 1
M16	ENSRNOG00000018977	Ap3d1	adaptor-related protein complex 3, delta 1 subunit
M16	ENSRNOG00000019075	Stat5b	Signal transducer and activator of transcription 5B
M16	ENSRNOG00000019165	Mrpl51	mitochondrial ribosomal protein L51
M16	ENSRNOG00000020086	B1WC03_RAT	RGD1311066 protein
M16	ENSRNOG00000020134	Rent1
M16	ENSRNOG00000020336	Ezh1	enhancer of zeste homolog 1
M16	ENSRNOG00000021053	Lsr	Lipolysis-stimulated lipoprotein receptor Precursor (Lipolysis-stimulated remnant receptor)
M16	ENSRNOG00000021265	Cds2	Phosphatidate cytidylyltransferase 2 (EC 2.7.7.41)(CDP-diglyceride pyrophosphorylase 2)(CDP-diglyceride synthase 2)(CDP-diacylglycerol synthase 2)(CDS 2)(CTP:phosphatidate cytidylyltransferase 2)(CDP-DG synthase 2)(CDP-DAG synthase 2)
M16	ENSRNOG00000025071	RGD1311095
M16	ENSRNOG00000025269	Slc25a44	solute carrier family 25, member 44
M16	ENSRNOG00000027622	Slc35e3	solute carrier family 35, member E3
M16	ENSRNOG00000028341	Alkbh5
M16	ENSRNOG00000029207	Abcb4	Multidrug resistance protein 2 (EC 3.6.3.44)(ATP-binding cassette sub-family B member 4)(P-glycoprotein 2)(P-glycoprotein 3)
M16	ENSRNOG00000030124	Ptpn11	Tyrosine-protein phosphatase non-receptor type 11 (EC 3.1.3.48)(Protein-tyrosine phosphatase SYP)(Protein-tyrosine phosphatase 1D)(PTP-1D)(SH-PTP2)(SHP-2)(Shp2)
M16	ENSRNOG00000030308	Zfp251
M16	ENSRNOG00000036698	Nploc4	Nuclear protein localization protein 4 homolog (Protein NPL4)
M16	ENSRNOG00000037772	LOC367880
M16	ENSRNOG00000039017	Nat13	N-acetyltransferase 13
M16	ENSRNOG00000042022	H1f0	Histone H1.0 (Histone H1(0))(Histone H1
M17	ENSRNOG00000003291	Creg1	cellular repressor of E1A-stimulated genes 1
M17	ENSRNOG00000004515	Pes1	Pescadillo homolog
M17	ENSRNOG00000006420	Rbm38	RNA binding motif protein 38
M17	ENSRNOG00000008338	Bsdc1	BSD domain containing 1 Gene
M17	ENSRNOG00000008764	Otud5	OTU domain-containing protein 5 (EC 3.1.2.15)(Deubiquitinating enzyme A)(DUBA)
M17	ENSRNOG00000009176	Mkrn2	makorin, ring finger protein, 2
M17	ENSRNOG00000009244	Abhd4	abhydrolase domain containing 4
M17	ENSRNOG00000011140	RGD1309676	Uncharacterized protein C10orf58 homolog Precursor
M17	ENSRNOG00000011338	Cecr5	cat eye syndrome chromosome region, candidate 5 homolog
M17	ENSRNOG00000011653	FAM21_RAT	WASH complex subunit FAM21
M17	ENSRNOG00000014083	Iqsec3	IQ motif and SEC7 domain-containing protein 3 (Potential synaptic guanine nucleotide exchange factor for Arf)(SynArfGEF-Po)
M17	ENSRNOG00000014713	Csgalnact2	chondroitin sulfate N-acetylgalactosaminyltransferase 2
M17	ENSRNOG00000017983	Ubac1	Ubiquitin-associated domain-containing protein 1 (UBA domain-containing protein 1)(E3 ubiquitin-protein ligase subunit KPC2)(Kip1 ubiquitination-promoting complex protein 2)
M17	ENSRNOG00000018000	Ranbp10	RAN binding protein 10
M17	ENSRNOG00000018411	Pold3	DNA-directed DNA polymerase delta 3
M17	ENSRNOG00000018487	Slc3a2	4F2 cell-surface antigen heavy chain (4F2hc)(CD98 antigen)
M17	ENSRNOG00000019721	RGD1564579	yippee-like 3
M17	ENSRNOG00000019808	RGD1311164
M17	ENSRNOG00000020081	As3mt	Arsenite methyltransferase (EC 2.1.1.137)(S-adenosyl-L-methionine:arsenic(III) methyltransferase)(Methylarsonite methyltransferase)
M17	ENSRNOG00000027376	Il17rc	interleukin 17 receptor C
M18	ENSRNOG00000000156	Megf6	Multiple epidermal growth factor-like domains protein 6 Precursor (Multiple EGF-like domains protein 6)(Epidermal growth factor-like protein 3)(EGF-like protein 3)
M18	ENSRNOG00000001004	Ncor2	nuclear receptor co-repressor 2
M18	ENSRNOG00000001103	RGD1560686
M18	ENSRNOG00000001138	Taok3	Serine/threonine-protein kinase TAO3 (EC 2.7.11.1)(Thousand and one amino acid protein 3)(Jun kinase-inhibitory kinase)(JNK/SAPK-inhibitory kinase)(Axotomy-related gene 357 protein)
M18	ENSRNOG00000001256	B5DFB6_RAT	Atxn2 protein Fragment
M18	ENSRNOG00000001352	RGD1309762
M18	ENSRNOG00000001774	Lrch3	leucine-rich repeats and calponin homology (CH) domain containing 3
M18	ENSRNOG00000001877	Med15	mediator complex subunit 15
M18	ENSRNOG00000004057	Ccdc88a
M18	ENSRNOG00000004306	Zbtb39	zinc finger and BTB domain containing 39
M18	ENSRNOG00000005323	LOC688208	Putative uncharacterized protein Fragment
M18	ENSRNOG00000005352	Elf4
M18	ENSRNOG00000006309	LOC311578
M18	ENSRNOG00000007018	Mapkbp1	mitogen activated protein kinase binding protein 1
M18	ENSRNOG00000007455	Tmem132e	transmembrane protein 132E
M18	ENSRNOG00000007654	Lrig3	Lrig3 protein
M18	ENSRNOG00000008277	Bag1	BAG family molecular chaperone regulator 1 (BAG-1)(Bcl-2-associated athanogene 1)
M18	ENSRNOG00000008425	LOC685707
M18	ENSRNOG00000008873	Ino80b	PAP-1 binding protein
M18	ENSRNOG00000009596	RGD1309414
M18	ENSRNOG00000011548	Ebf2	early B-cell factor 2
M18	ENSRNOG00000011879	Nfat5	nuclear factor of activated T-cells 5
M18	ENSRNOG00000012346	Epb4.1l2	erythrocyte protein band 4.1-like 2 Gene
M18	ENSRNOG00000012818	Ksr1	kinase suppressor of ras 1
M18	ENSRNOG00000013178	Cmip	c-Maf-inducing protein
M18	ENSRNOG00000013442	Ciz1	CDKN1A interacting zinc finger protein 1
M18	ENSRNOG00000013694	Ntng2	netrin G2
M18	ENSRNOG00000013913	Fam38a	Protein FAM38A (Membrane protein induced by beta-amyloid treatment)(Mib)
M18	ENSRNOG00000014452	Zfhx3
M18	ENSRNOG00000014633	Vps28	Vacuolar protein sorting-associated protein 28 homolog
M18	ENSRNOG00000015107	Mll2
M18	ENSRNOG00000016272	Edf1	Endothelial differentiation-related factor 1 (EDF-1)(Multiprotein-bridging factor 1)(MBF1)(Calmodulin-associated peptide 19)(CAP-19)
M18	ENSRNOG00000017003	Plxna1	plexin A1 Gene
M18	ENSRNOG00000019180	Acsl4	Long-chain-fatty-acid--CoA ligase 4 (EC 6.2.1.3)(Long-chain acyl-CoA synthetase 4)(LACS 4)
M18	ENSRNOG00000019322	Notch1	Neurogenic locus notch homolog protein 1 Precursor (Notch 1)
M18	ENSRNOG00000020498	Megf8	Multiple epidermal growth factor-like domains protein 8 Precursor (Multiple EGF-like domains protein 8)(Epidermal growth factor-like protein 4)(EGF-like protein 4)
M18	ENSRNOG00000020742	Pcnxl3
M18	ENSRNOG00000020871	Ltbp4	latent transforming growth factor beta binding protein 4 Gene
M18	ENSRNOG00000021170	Plekho1	Pleckstrin homology domain-containing family O member 1 (PH domain-containing family O member 1)
M18	ENSRNOG00000021384	Ankrd44	ankyrin repeat domain 44 Gene
M18	ENSRNOG00000021437	Hspg2	perlecan (heparan sulfate proteoglycan 2) Gene
M18	ENSRNOG00000021537	Rai1
M18	ENSRNOG00000022619	Fth1	Ferritin heavy chain (Ferritin H subunit)(EC 1.16.3.1)
M18	ENSRNOG00000022968	Myo5a	myosin VA Gene
M18	ENSRNOG00000023227
M18	ENSRNOG00000024264	Amz1	Archaemetzincin-1 (EC 3.-.-.-)(Archeobacterial metalloproteinase-like protein 1)
M18	ENSRNOG00000024482	Zfp469	trinucleotide repeat containing 18
M18	ENSRNOG00000025244	Trrap	transformation/transcription domain-associated protein
M18	ENSRNOG00000026034	Q32Q53_RAT	LOC360990 protein Fragment
M18	ENSRNOG00000027514	Ube2m	ubiquitin-conjugating enzyme E2M (UBC12 homolog, yeast)
M18	ENSRNOG00000028627	Hmcn1
M18	ENSRNOG00000029342	Scn7a	sodium channel, voltage-gated, type VII, alpha
M18	ENSRNOG00000029449	Ror1	tyrosine-protein kinase transmembrane receptor ROR1
M18	ENSRNOG00000029938	Pik3c2b	phosphoinositide-3-kinase, class 2 beta polypeptide
M18	ENSRNOG00000031197	F8	coagulation factor VIII, procoagulant component
M18	ENSRNOG00000031216	Zfp347	zinc finger protein 347
M18	ENSRNOG00000033090	LTBP1_RAT	Latent-transforming growth factor beta-binding protein 1 Precursor (LTBP-1)(Transforming growth factor beta-1-binding protein 1)(TGF-beta-1-BP-1)(Transforming growth factor beta-1-masking protein large subunit)
M18	ENSRNOG00000033100
M18	ENSRNOG00000033581	B4F7A0_RAT	Tnxb protein
M18	ENSRNOG00000033791	Apc2	adenomatosis polyposis coli 2
M18	ENSRNOG00000033854	Adh5	Alcohol dehydrogenase class-3 (EC 1.1.1.1)(Alcohol dehydrogenase class-III)(Alcohol dehydrogenase 5)(Alcohol dehydrogenase 2)(Alcohol dehydrogenase B2)(ADH-B2)(S-(hydroxymethyl)glutathione dehydrogenase)(EC 1.1.1.284)(Glutathione-dependent formaldeh /.../hydrogenase)(GSH-FDH)(FALDH)(FDH)(EC 1.1.1.-)
M18	ENSRNOG00000037248	Plxna3	plexin A3
M18	ENSRNOG00000039488
M18	ENSRNOG00000042035
M18	ENSRNOG00000042243	Ttn
M18	ENSRNOG00000042311
M18	ENSRNOG00000042359	Pigk	phosphatidylinositol glycan anchor biosynthesis, class K
M18	ENSRNOG00000042366
M18	ENSRNOG00000042576	Tcp11l1	t-complex 11 like 1 (Tcp11l1), mRNA
M18	ENSRNOG00000042707	O08591_RAT	Perlecan Fragment
M18	ENSRNOG00000042855	Ahdc1	AT hook, DNA binding motif, containing 1
M18	ENSRNOG00000043095	Etv3	ets variant 3
M18	ENSRNOG00000043191
M18	ENSRNOG00000043193	RGD1564257
M19	ENSRNOG00000000122	Ak2	Adenylate kinase 2, mitochondrial (AK 2)(EC 2.7.4.3)(ATP-AMP transphosphorylase 2)
M19	ENSRNOG00000000133	Txndc15	Thioredoxin domain-containing protein 15 Precursor
M19	ENSRNOG00000000379	Dnajc12	DnaJ homolog subfamily C member 12 (J domain-containing protein 1)
M19	ENSRNOG00000000481	CUTA_RAT	Protein CutA Precursor (Brain acetylcholinesterase putative membrane anchor)
M19	ENSRNOG00000000558	Ppa1	pyrophosphatase 1
M19	ENSRNOG00000000574
M19	ENSRNOG00000000728	Clic2	Chloride intracellular channel protein 2
M19	ENSRNOG00000000815	Smpdl3a	Acid sphingomyelinase-like phosphodiesterase 3a Precursor (ASM-like phosphodiesterase 3a)(EC 3.1.4.-)
M19	ENSRNOG00000001049	Tpt1	Translationally-controlled tumor protein (TCTP)(Lens epithelial protein)
M19	ENSRNOG00000001128	Tesc
M19	ENSRNOG00000001170	Cox6a1	Cytochrome c oxidase subunit 6A1, mitochondrial Precursor (Cytochrome c oxidase polypeptide VIa-liver)
M19	ENSRNOG00000001346	Cops6	COP9 constitutive photomorphogenic homolog subunit 6
M19	ENSRNOG00000001490	Pdcd2	Programmed cell death protein 2 Fragment (Zinc finger protein Rp-8)
M19	ENSRNOG00000001551	Atp5j	ATP synthase-coupling factor 6, mitochondrial Precursor (ATPase subunit F6)
M19	ENSRNOG00000002475
M19	ENSRNOG00000002714	RGD1311433
M19	ENSRNOG00000003163	Sdhc	succinate dehydrogenase complex, subunit C
M19	ENSRNOG00000003506	Gosr2	Golgi SNAP receptor complex member 2 (27 kDa Golgi SNARE protein)(Membrin)
M19	ENSRNOG00000003520	Prdx2	Peroxiredoxin-2 (EC 1.11.1.15)(Thioredoxin peroxidase 1)(Thioredoxin-dependent peroxide reductase 1)(Thiol-specific antioxidant protein)(TSA)
M19	ENSRNOG00000003549	Cnpy2	canopy 2 homolog
M19	ENSRNOG00000003606	RGD1561381
M19	ENSRNOG00000003626	Atp5h	ATP synthase subunit d, mitochondrial
M19	ENSRNOG00000004219	Dhps	Deoxyhypusine synthase (DHS)(EC 2.5.1.46)
M19	ENSRNOG00000004245	Mgst3
M19	ENSRNOG00000004284	Btg1	Protein BTG1 (B-cell translocation gene 1 protein)(Anti-proliferative factor)
M19	ENSRNOG00000004301	Wdsof1	Wdsof1 protein Fragment
M19	ENSRNOG00000004478	Srrm2	Srrm2 protein Fragment
M19	ENSRNOG00000004727	Nup37	nucleoporin 37
M19	ENSRNOG00000004814	LOC502621	Transcription elongation factor B polypeptide 2 (RNA polymerase II transcription factor SIII subunit B)(SIII p18)(Elongin-B)(EloB)(Elongin 18 kDa subunit)
M19	ENSRNOG00000005157	Rbbp7	Histone-binding protein RBBP7 (Retinoblastoma-binding protein 7)(RBBP-7)(Nucleosome-remodeling factor subunit RBAP46)
M19	ENSRNOG00000005279	RGD1311578	Protein midA homolog, mitochondrial Precursor
M19	ENSRNOG00000005470	Atxn3	Ataxin-3 (EC 3.1.2.15)(Machado-Joseph disease protein 1 homolog)
M19	ENSRNOG00000005541
M19	ENSRNOG00000005589	RGD1565002
M19	ENSRNOG00000005857	Lrrc3b
M19	ENSRNOG00000005920
M19	ENSRNOG00000006326	RGD1311605	similar to apoptosis related protein APR-3; p18 protein (RGD1311605), mRNA
M19	ENSRNOG00000006708	Tbc1d24	TBC1 domain family, member 24
M19	ENSRNOG00000007040	Timm17a	Mitochondrial import inner membrane translocase subunit Tim17-A (Inner membrane preprotein translocase Tim17a)
M19	ENSRNOG00000007134	Strap	Serine-threonine kinase receptor-associated protein (UNR-interacting protein)
M19	ENSRNOG00000007504	Actr10	actin-related protein 10 homolog ARP10 actin-related protein 10 homolog
M19	ENSRNOG00000007650	Cd63	CD63 antigen (Mast cell antigen AD1)(CD63 antigen)
M19	ENSRNOG00000007722	Fam57a	family with sequence similarity 57, member A Gene
M19	ENSRNOG00000007743	Mgst1	Microsomal glutathione S-transferase 1 (Microsomal GST-1)(EC 2.5.1.18)(Microsomal GST-I)
M19	ENSRNOG00000007829	Lactb2	Beta-lactamase-like protein 2 (EC 3.-.-.-)
M19	ENSRNOG00000008103	Mdh1	Malate dehydrogenase, cytoplasmic (EC 1.1.1.37)(Cytosolic malate dehydrogenase)
M19	ENSRNOG00000008279	Mrps15	28S ribosomal protein S15, mitochondrial Precursor (S15mt)(MRP-S15)
M19	ENSRNOG00000008673	Arpc3	actin related protein 2/3 complex, subunit 3
M19	ENSRNOG00000008682	Mtch2	mitochondrial carrier homolog 2
M19	ENSRNOG00000009090	Dad1	Dolichyl-diphosphooligosaccharide--protein glycosyltransferase subunit DAD1 (Oligosaccharyl transferase subunit DAD1)(EC 2.4.1.119)(Defender against cell death 1)(DAD-1)
M19	ENSRNOG00000009155	Ndufs3	NADH dehydrogenase (ubiquinone) Fe-S protein 3
M19	ENSRNOG00000009217	Fbxo6	F-box only protein 6 (F-box only protein 6b)(F-box/G-domain protein 2)(F-box protein that recognizes sugar chains 2)
M19	ENSRNOG00000009364	Ndufb9	NADH dehydrogenase (ubiquinone) 1 beta subcomplex, 9
M19	ENSRNOG00000009512	Esd	S-formylglutathione hydrolase (FGH)(EC 3.1.2.12)(Esterase D)
M19	ENSRNOG00000009513	Akr1b1	Aldose reductase (AR)(EC 1.1.1.21)(Aldehyde reductase)
M19	ENSRNOG00000009552	Serinc3	serine incorporator 3
M19	ENSRNOG00000009642	Cct4	T-complex protein 1 subunit delta (TCP-1-delta)(CCT-delta)
M19	ENSRNOG00000009778	RGD1310313	transmembrane protein 59
M19	ENSRNOG00000010524	Cryab	Alpha-crystallin B chain (Alpha(B)-crystallin)
M19	ENSRNOG00000010628	Sec13	Protein SEC13 homolog (SEC13-like protein 1)
M19	ENSRNOG00000010941	Tifa	TRAF-interacting protein with FHA domain-containing protein A (TRAF2-binding protein)
M19	ENSRNOG00000011138	Rpl29	60S ribosomal protein L29 (P23)
M19	ENSRNOG00000011189	Acy1	Aminoacylase-1A (ACY-1A)(EC 3.5.1.14)(N-acyl-L-amino-acid amidohydrolase)(ACY IA)
M19	ENSRNOG00000011214	Polr2f	DNA-directed RNA polymerases I, II, and III subunit RPABC2 (RNA polymerases I, II, and III subunit ABC2)(DNA-directed RNA polymerase II subunit F)(RPB6 homolog)
M19	ENSRNOG00000011290	Tm2d3	TM2 domain containing 3
M19	ENSRNOG00000011542	RGD1304719	UPF0671 protein C14orf153 homolog
M19	ENSRNOG00000011632	Cct5	T-complex protein 1 subunit epsilon (TCP-1-epsilon)(CCT-epsilon)
M19	ENSRNOG00000011745	Psma1	Proteasome subunit alpha type-1 (EC 3.4.25.1)(Proteasome component C2)(Macropain subunit C2)(Multicatalytic endopeptidase complex subunit C2)(Proteasome nu chain)
M19	ENSRNOG00000011964	Abcd4	ATP-binding cassette, sub-family D, member 4
M19	ENSRNOG00000012026	Psmc2	26S protease regulatory subunit 7 (Proteasome 26S subunit ATPase 2)(Protein MSS1)
M19	ENSRNOG00000012091	Ppa2	pyrophosphatase (inorganic) 2
M19	ENSRNOG00000012124	RGD1306583	UPF0533 protein C5orf44 homolog
M19	ENSRNOG00000012148	Trio	triple functional domain (PTPRF interacting)
M19	ENSRNOG00000012219	RGD1309198	similar to U5 snRNP-specific protein (Prp8-binding) (RGD1309198), mRNA
M19	ENSRNOG00000012406	Pcbp4
M19	ENSRNOG00000012724	CA123_RAT	UPF0587 protein C1orf123 homolog
M19	ENSRNOG00000012788	Clns1a	Methylosome subunit pICln (Chloride conductance regulatory protein ICln)(I(Cln))(Chloride channel, nucleotide sensitive 1A)
M19	ENSRNOG00000013098
M19	ENSRNOG00000013118	Atox1	Copper transport protein ATOX1 (Metal transport protein ATX1)(ATX1 homolog protein Rah1)
M19	ENSRNOG00000013211	Chchd3	coiled-coil-helix-coiled-coil-helix domain containing 3
M19	ENSRNOG00000013707	Spata13<sup>Tn(sb-T2/Bart3)2.267Mcwi</sup>
M19	ENSRNOG00000013956	Rnf38	ring finger protein 38
M19	ENSRNOG00000014050	Ptges2	prostaglandin E synthase 2
M19	ENSRNOG00000014575	Rtcd1	RNA terminal phosphate cyclase domain 1
M19	ENSRNOG00000014581	Trappc2l	Trafficking protein particle complex subunit 2-like protein
M19	ENSRNOG00000014654	LOC686691	Uncharacterized protein C4orf3 homolog
M19	ENSRNOG00000015221	Eif3f	eukaryotic translation initiation factor 3, subunit F
M19	ENSRNOG00000015239	RGD1309759
M19	ENSRNOG00000015290	Tpi1	Triosephosphate isomerase (TIM)(EC 5.3.1.1)(Triose-phosphate isomerase)
M19	ENSRNOG00000015320	Atp5g2	ATP synthase lipid-binding protein, mitochondrial Precursor (ATP synthase proteolipid P2)(ATPase protein 9)(ATPase subunit c)
M19	ENSRNOG00000015428	RGD1310230	Mitochondrial fission factor
M19	ENSRNOG00000015534	Tmem188	transmembrane protein 188
M19	ENSRNOG00000015630	Cct7	chaperonin containing Tcp1, subunit 7 (eta)
M19	ENSRNOG00000016337	Slc22a1	Solute carrier family 22 member 1 (Organic cation transporter 1)(rOCT1)
M19	ENSRNOG00000016423	Tacc1	transforming, acidic coiled-coil containing protein 1
M19	ENSRNOG00000016468	Tpmt	thiopurine S-methyltransferase
M19	ENSRNOG00000016484	Gstk1	Glutathione S-transferase kappa 1 (EC 2.5.1.18)(Glutathione S-transferase subunit 13)(GST 13-13)(GST class-kappa)(GSTK1-1)(rGSTK1)
M19	ENSRNOG00000016497	Muted	muted homolog
M19	ENSRNOG00000016660	Cox5b	Cytochrome c oxidase subunit 5B, mitochondrial Precursor (Cytochrome c oxidase polypeptide Vb)(Cytochrome c oxidase subunit VIA*)
M19	ENSRNOG00000016723	Phpt1	phosphohistidine phosphatase 1
M19	ENSRNOG00000016727	Akr1a1	Alcohol dehydrogenase
M19	ENSRNOG00000016837	Ckm	Creatine kinase M-type (EC 2.7.3.2)(Creatine kinase M chain)(M-CK)
M19	ENSRNOG00000017032	Atp5a1	ATP synthase subunit alpha, mitochondrial Precursor
M19	ENSRNOG00000017119	Fam96a	family with sequence similarity 96, member A
M19	ENSRNOG00000017279	Tmem50a	transmembrane protein 50A
M19	ENSRNOG00000017297	Cab39	calcium binding protein 39
M19	ENSRNOG00000017340	Wdr12	Ribosome biogenesis protein WDR12 (WD repeat-containing protein 12)
M19	ENSRNOG00000017446	Ndufs8	NADH dehydrogenase ubiquinone Fe-S 8
M19	ENSRNOG00000017660	Inpp4a	Type I inositol-3,4-bisphosphate 4-phosphatase (EC 3.1.3.66)(Inositol polyphosphate 4-phosphatase type I)
M19	ENSRNOG00000017829	Ssu72	RNA polymerase II subunit A C-terminal domain phosphatase SSU72 (CTD phosphatase SSU72)(EC 3.1.3.16)
M19	ENSRNOG00000017935
M19	ENSRNOG00000018159	Anxa4	Annexin A4 (Annexin-4)(Annexin IV)(Lipocortin IV)(36 kDa zymogen granule membrane-associated protein)(ZAP36)
M19	ENSRNOG00000018186	Hbxip	hepatitis B virus x interacting protein
M19	ENSRNOG00000018410	Nfu1	NFU1 iron-sulfur cluster scaffold homolog precursor
M19	ENSRNOG00000018511	Mrpl30	39S ribosomal protein L30, mitochondrial Precursor (L30mt)(MRP-L30)
M19	ENSRNOG00000018593	Txndc9	Thioredoxin domain-containing protein 9 (ES cell-related protein)
M19	ENSRNOG00000018732	Gstm5	Glutathione S-transferase Mu 5 (EC 2.5.1.18)(GST class-mu 5)
M19	ENSRNOG00000018775	LOC682888
M19	ENSRNOG00000018809	Psmd5	proteasome (prosome, macropain) 26S subunit, non-ATPase, 5
M19	ENSRNOG00000019000	Limk2	LIM domain kinase 2 (LIMK-2)(EC 2.7.11.1)
M19	ENSRNOG00000019053	Bcap31	B-cell receptor-associated protein 31
M19	ENSRNOG00000019201	B0BNM1_RAT	apolipoprotein A-I binding protein
M19	ENSRNOG00000019223	Atp5c1	ATP synthase subunit gamma, mitochondrial (F-ATPase gamma subunit)
M19	ENSRNOG00000019277	Vdac3	Voltage-dependent anion-selective channel protein 3 (VDAC-3)(rVDAC3)(Outer mitochondrial membrane protein porin 3)
M19	ENSRNOG00000019293	LOC681193	polymerase (RNA) II (DNA directed) polypeptide L
M19	ENSRNOG00000019453	RS5_RAT	40S ribosomal protein S5
M19	ENSRNOG00000019522	Narfl	Cytosolic Fe-S cluster assembly factor NARFL (Nuclear prelamin A recognition factor-like protein)(Iron-only hydrogenase-like protein 1)(IOP1)
M19	ENSRNOG00000019574	CUED2_RAT	CUE domain-containing protein 2
M19	ENSRNOG00000019840	Mdp-1	magnesium-dependent phosphatase 1
M19	ENSRNOG00000019868	Psma5	Proteasome subunit alpha type-5 (EC 3.4.25.1)(Proteasome zeta chain)(Macropain zeta chain)(Multicatalytic endopeptidase complex zeta chain)
M19	ENSRNOG00000019974	Uba52	Ubiquitin
M19	ENSRNOG00000019982	Ethe1	ethylmalonic encephalopathy 1
M19	ENSRNOG00000020233	Rabac1	Prenylated Rab acceptor protein 1 (PRA1 family protein 1)
M19	ENSRNOG00000020354	Mrpl23	39S ribosomal protein L23, mitochondrial (L23mt)(MRP-L23)(L23 mitochondrial-related protein)
M19	ENSRNOG00000020358	Ptov1	Prostate tumor-overexpressed gene 1 protein homolog
M19	ENSRNOG00000020452	Nsmce4a	non-SMC element 4 homolog A
M19	ENSRNOG00000020460	Banf1	Barrier-to-autointegration factor (LAP2-binding protein 1)
M19	ENSRNOG00000020544	RGD1309307	similar to HCDI protein (RGD1309307), mRNA
M19	ENSRNOG00000020635	B2RZ47_RAT	exosome component 5
M19	ENSRNOG00000020771	Q3MHS8_RAT	Sin3-associated polypeptide 18
M19	ENSRNOG00000020941	Psenen	Gamma-secretase subunit PEN-2 (Presenilin enhancer protein 2)(Liver regeneration-related protein LRRGT00140)
M19	ENSRNOG00000021132	RGD1309710	similar to RIKEN cDNA 0610038D11 (RGD1309710), mRNA
M19	ENSRNOG00000021157	Ctss	cathepsin S Gene
M19	ENSRNOG00000021158	Nudt22	Nucleoside diphosphate-linked moiety X motif 22 (Nudix motif 22)
M19	ENSRNOG00000021233	Itpa	inosine triphosphatase
M19	ENSRNOG00000021317	Cct2	T-complex protein 1 subunit beta (TCP-1-beta)(CCT-beta)
M19	ENSRNOG00000021674	Ifitm7
M19	ENSRNOG00000021794	Znhit2	zinc finger, HIT type 2
M19	ENSRNOG00000022189	Htatip2	HIV-1 tat interactive protein 2, homolog
M19	ENSRNOG00000022991
M19	ENSRNOG00000023285
M19	ENSRNOG00000023344	Rpl23a	60S ribosomal protein L23a
M19	ENSRNOG00000024186	Eef1b2	eukaryotic translation elongation factor 1 beta 2
M19	ENSRNOG00000025189	RGD1306783	UPF0558 protein C1orf156 homolog
M19	ENSRNOG00000025443	Map1lc3a	Microtubule-associated proteins 1A/1B light chain 3A Precursor (Microtubule-associated protein 1 light chain 3 alpha)(MAP1A/MAP1B light chain 3 A)(MAP1A/MAP1B LC3 A)(MAP1 light chain 3-like protein 1)(Autophagy-related protein LC3 A)(Autophagy-relat /.../quitin-like modifier LC3 A)
M19	ENSRNOG00000025602	Cdk4	Cell division protein kinase 4 (EC 2.7.11.22)(Cyclin-dependent kinase 4)(PSK-J3)
M19	ENSRNOG00000025908	Eif3i-ps1	Eukaryotic translation initiation factor 3 subunit I (eIF3i)(Eukaryotic translation initiation factor 3 subunit 2)(eIF-3-beta)(eIF3 p36)
M19	ENSRNOG00000026120	Fam8a1
M19	ENSRNOG00000026180	LETM2_RAT	LETM1 domain-containing protein LETM2, mitochondrial Precursor (LETM1 and EF-hand domain-containing protein 2)(Leucine zipper-EF-hand-containing transmembrane protein 1-like)
M19	ENSRNOG00000026828	Scfd2	sec1 family domain containing 2
M19	ENSRNOG00000026930	Ndufa9	NADH dehydrogenase
M19	ENSRNOG00000027628	Rai12	Dermal papilla-derived protein 6 homolog
M19	ENSRNOG00000027689
M19	ENSRNOG00000028090	Arhgef18	rho/rac guanine nucleotide exchange factor (GEF) 18
M19	ENSRNOG00000028352
M19	ENSRNOG00000028356	Chchd10	coiled-coil-helix-coiled-coil-helix domain containing 10
M19	ENSRNOG00000028366	Gphn	Gephyrin (Putative glycine receptor-tubulin linker protein)
M19	ENSRNOG00000028503	LOC502223
M19	ENSRNOG00000029574	Rps4x	40S ribosomal protein S4, X isoform
M19	ENSRNOG00000029594
M19	ENSRNOG00000029667	Tbce	Tubulin-specific chaperone E (Tubulin-folding cofactor E)
M19	ENSRNOG00000029856	RGD1563579
M19	ENSRNOG00000030299
M19	ENSRNOG00000030614	LOC679285
M19	ENSRNOG00000031453	Manbal	mannosidase, beta A, lysosomal-like
M19	ENSRNOG00000033199	LOC684822
M19	ENSRNOG00000033307	LOC365156
M19	ENSRNOG00000033517
M19	ENSRNOG00000033611	RGD1564058	similar to cDNA sequence BC056474 (RGD1564058), mRNA
M19	ENSRNOG00000033891
M19	ENSRNOG00000034161	Cox6b1-ps1	cytochrome c oxidase, subunit VIb polypeptide 1
M19	ENSRNOG00000037518	Hyi	hydroxypyruvate isomerase homolog (E. coli) Gene
M19	ENSRNOG00000037627	Trappc1	Trafficking protein particle complex subunit 1
M19	ENSRNOG00000038319	Akr1c19	aldo-keto reductase family 1, member C19
M19	ENSRNOG00000038658
M19	ENSRNOG00000038744	RGD1559626	ATP synthase subunit d, mitochondrial
M19	ENSRNOG00000039930
M19	ENSRNOG00000042387
M19	ENSRNOG00000042983	CPSF5_RAT	Cleavage and polyadenylation specificity factor subunit 5 (Nucleoside diphosphate-linked moiety X motif 21)(Nudix motif 21)
M19	ENSRNOG00000043328	Chmp2a	chromatin modifying protein 2A
M2	ENSRNOG00000000081	LOC305633
M2	ENSRNOG00000000146	Nebl
M2	ENSRNOG00000000195	VWA5A_RAT	von Willebrand factor A domain-containing protein 5A (Loss of heterozygosity 11 chromosomal region 2 gene A protein homolog)(Mast cell surface antigen 1)(Masa-1)
M2	ENSRNOG00000000219	Ano10
M2	ENSRNOG00000000242	Synrg	Synergin gamma (AP1 subunit gamma-binding protein 1)(Gamma-synergin)
M2	ENSRNOG00000000322	Atg5	Autophagy protein 5
M2	ENSRNOG00000000378	B2RYN9_RAT	RGD1562230 protein
M2	ENSRNOG00000000383	Mypn	myopalladin
M2	ENSRNOG00000000513	Mapk14	Mitogen-activated protein kinase 14 (MAP kinase 14)(MAPK 14)(EC 2.7.11.24)(Mitogen-activated protein kinase p38 alpha)(MAP kinase p38 alpha)(CRK1)
M2	ENSRNOG00000000555	Eif4ebp2	eukaryotic translation initiation factor 4E binding protein 2
M2	ENSRNOG00000000565	Sgpl1	Sphingosine-1-phosphate lyase 1 (SP-lyase 1)(SPL 1)(SPL)(EC 4.1.2.27)(Sphingosine-1-phosphate aldolase)
M2	ENSRNOG00000000588	Slc16a10	Monocarboxylate transporter 10 (MCT 10)(T-type amino acid transporter 1)(Aromatic amino acid transporter 1)(Solute carrier family 16 member 10)
M2	ENSRNOG00000000658	Acacb	acetyl-Coenzyme A carboxylase beta
M2	ENSRNOG00000000785	Trim39	Tripartite motif-containing protein 39 (RING finger protein 23)
M2	ENSRNOG00000000894	Fry	furry homolog
M2	ENSRNOG00000000924	Slc7a1	High affinity cationic amino acid transporter 1 (CAT-1)(CAT1)(System Y+ basic amino acid transporter)(Solute carrier family 7 member 1)(Ecotropic retroviral leukemia receptor)(Ecotropic retrovirus receptor)(ERR)
M2	ENSRNOG00000001090	Stard13	StAR-related lipid transfer (START) domain containing 13
M2	ENSRNOG00000001094	Zfp316	zinc finger protein 316
M2	ENSRNOG00000001141	Srrm4
M2	ENSRNOG00000001169	Slc37a1	solute carrier family 37 (glycerol-3-phosphate transporter), member 1
M2	ENSRNOG00000001235	Gna12	Guanine nucleotide-binding protein subunit alpha-12 (G-protein subunit alpha-12)(G alpha-12)
M2	ENSRNOG00000001255	Mlxip
M2	ENSRNOG00000001259	Cux2	cut-like homeobox 2
M2	ENSRNOG00000001285	Atp2a2	Sarcoplasmic/endoplasmic reticulum calcium ATPase 2 (SR Ca(2+)-ATPase 2)(SERCA2)(EC 3.6.3.8)(Calcium pump 2)(Calcium-transporting ATPase sarcoplasmic reticulum type, slow twitch skeletal muscle isoform)(Endoplasmic reticulum class 1/2 Ca(2+) ATPase)
M2	ENSRNOG00000001288	Gpr146	G protein-coupled receptor 146
M2	ENSRNOG00000001303	Specc1l	Cytospin-A (SPECC1-like protein)
M2	ENSRNOG00000001304	Bcr
M2	ENSRNOG00000001350	RGD1305685	N-terminal acetyltransferase B complex subunit MDM20 (NatB complex subunit MDM20)(Mitochondrial distribution and morphology protein 20)(Liver regeneration-related protein LRRGT00164)
M2	ENSRNOG00000001387	Mepce	7SK snRNA methylphosphate capping enzyme
M2	ENSRNOG00000001443	Rhbdd2
M2	ENSRNOG00000001465	Q32KJ4_RAT	Iduronate-2-sulfatase Fragment (EC 3.1.6.13)
M2	ENSRNOG00000001479	Gtf2i	General transcription factor II-I (GTFII-I)(TFII-I)
M2	ENSRNOG00000001515	RGD1561394
M2	ENSRNOG00000001560	LOC363732
M2	ENSRNOG00000001585	Nrip1	nuclear receptor interacting protein 1
M2	ENSRNOG00000001651	Dcbld2	Discoidin, CUB and LCCL domain-containing protein 2 Precursor (Endothelial and smooth muscle cell-derived neuropilin-like protein)
M2	ENSRNOG00000001662	Dyrk1a	Dual specificity tyrosine-phosphorylation-regulated kinase 1A (EC 2.7.12.2)(Protein kinase minibrain homolog)(MNBH)(RP86)(Dual specificity YAK1-related kinase)
M2	ENSRNOG00000001687	RGD1305628
M2	ENSRNOG00000001708	Dvl3	dishevelled, dsh homolog 3
M2	ENSRNOG00000001747	Pak2	Serine/threonine-protein kinase PAK 2 (EC 2.7.11.1)(p21-activated kinase 2)(PAK-2)(Gamma-PAK)
M2	ENSRNOG00000001782	Osbpl11	oxysterol binding protein-like 11
M2	ENSRNOG00000001828
M2	ENSRNOG00000001849	Mapk1	Mitogen-activated protein kinase 1 (MAP kinase 1)(MAPK 1)(EC 2.7.11.24)(Extracellular signal-regulated kinase 2)(ERK-2)(Mitogen-activated protein kinase 2)(MAP kinase 2)(MAPK 2)(MAP kinase isoform p42)(p42-MAPK)(ERT1)
M2	ENSRNOG00000001852	RGD1310606	similar to RIKEN cDNA 1200009B18; EST AA408438 (RGD1310606), mRNA
M2	ENSRNOG00000001868	Crkl	Crk-like protein
M2	ENSRNOG00000001875	Smpd4	sphingomyelin phosphodiesterase 4
M2	ENSRNOG00000001982	Cblb	E3 ubiquitin-protein ligase CBL-B (EC 6.3.2.-)(Signal transduction protein CBL-B)(SH3-binding protein CBL-B)(Casitas B-lineage lymphoma proto-oncogene b)
M2	ENSRNOG00000001989	Alcam	CD166 antigen Precursor (Activated leukocyte cell adhesion molecule)(Protein MEMD)(HB2)(SB-10 antigen)(KG-CAM)(CD166 antigen)
M2	ENSRNOG00000002051	Synj1	Synaptojanin-1 (EC 3.1.3.36)(Synaptic inositol-1,4,5-trisphosphate 5-phosphatase 1)
M2	ENSRNOG00000002074	Rest	RE1-silencing transcription factor (Neural-restrictive silencer factor)
M2	ENSRNOG00000002125	Ccni	cyclin I
M2	ENSRNOG00000002229	Adcy5	Adenylate cyclase type 5 (EC 4.6.1.1)(Adenylate cyclase type V)(ATP pyrophosphate-lyase 5)(Adenylyl cyclase 5)
M2	ENSRNOG00000002232	Aff1	AF4/FMR2 family, member 1
M2	ENSRNOG00000002251	Sec31a	Protein transport protein Sec31A (SEC31-related protein A)(SEC31-like protein 1)(Vesicle-associated protein 1)
M2	ENSRNOG00000002302	CORIN_RAT	Atrial natriuretic peptide-converting enzyme (EC 3.4.21.-)(Pro-ANP-converting enzyme)(Corin)
M2	ENSRNOG00000002318	RGD1305269
M2	ENSRNOG00000002342	Aldh3a2	Fatty aldehyde dehydrogenase (EC 1.2.1.3)(Aldehyde dehydrogenase family 3 member A2)(Aldehyde dehydrogenase 4)(Microsomal aldehyde dehydrogenase)(msALDH)
M2	ENSRNOG00000002353	RBGPR_RAT	Rab3 GTPase-activating protein non-catalytic subunit (Rab3 GTPase-activating protein 150 kDa subunit)(Rab3-GAP p150)(Rab3-GAP150)(Rab3-GAP regulatory subunit)
M2	ENSRNOG00000002368	Iars2	isoleucine-tRNA synthetase 2, mitochondrial Gene
M2	ENSRNOG00000002373	Akap1	A kinase anchor protein 1, mitochondrial Precursor (Protein kinase A-anchoring protein 1)(PRKA1)(A-kinase anchor protein 121 kDa)(AKAP 121)(Dual specificity A-kinase-anchoring protein 1)(D-AKAP-1)(Spermatid A-kinase anchor protein 84)(S-AKAP84)
M2	ENSRNOG00000002376	Q5M928_RAT	Clasp1 protein Fragment
M2	ENSRNOG00000002423	Fam114a2
M2	ENSRNOG00000002459	Fbxo40
M2	ENSRNOG00000002509	Gnl3l	guanine nucleotide binding protein-like 3 (nucleolar)-like
M2	ENSRNOG00000002542	Heatr6	HEAT repeat-containing protein 6
M2	ENSRNOG00000002580	RGD1307890	TRM1-like protein
M2	ENSRNOG00000002588	Clec16a
M2	ENSRNOG00000002645	Gemin5	gem (nuclear organelle) associated protein 5 Gene
M2	ENSRNOG00000002652	Garnl4	RAP1 GTPase activating protein 2
M2	ENSRNOG00000002654	FAM120C
M2	ENSRNOG00000002660	Magee1	melanoma antigen, family E, 1
M2	ENSRNOG00000002667	Lamc2	laminin, gamma 2
M2	ENSRNOG00000002669	RGD1307222
M2	ENSRNOG00000002710	Cnst
M2	ENSRNOG00000002730	Rgs5	Regulator of G-protein signaling 5 (RGS5)
M2	ENSRNOG00000002749	B5DF76_RAT	sperm associated antigen 9
M2	ENSRNOG00000002821	Phlpp	PH domain leucine-rich repeat protein phosphatase 1 (EC 3.1.3.16)(Pleckstrin homology domain-containing family E member 1)(PH domain-containing family E member 1)(Suprachiasmatic nucleus circadian oscillatory protein)
M2	ENSRNOG00000002823	Mapk9	Mitogen-activated protein kinase 9 (MAP kinase 9)(MAPK 9)(EC 2.7.11.24)(Stress-activated protein kinase JNK2)(c-Jun N-terminal kinase 2)(SAPK-alpha)(p54-alpha)
M2	ENSRNOG00000002833	Gsk3b	Glycogen synthase kinase-3 beta (GSK-3 beta)(EC 2.7.11.26)(Factor A)(FA)
M2	ENSRNOG00000002894	Mnt	max binding protein
M2	ENSRNOG00000002912	Parn
M2	ENSRNOG00000002940	Ankrd17	ankyrin repeat domain protein 17
M2	ENSRNOG00000002944	RGD1304587	Multiple myeloma tumor-associated protein 2 homolog
M2	ENSRNOG00000003065	N-pac	Putative oxidoreductase GLYR1 (EC 1.-.-.-)(Glyoxylate reductase 1 homolog)(Nuclear protein NP60)
M2	ENSRNOG00000003123	Rpa1	replication protein A1
M2	ENSRNOG00000003243	Wdr81	WD repeat domain 81
M2	ENSRNOG00000003247	RGD1305572	UPF0667 protein C1orf55 homolog
M2	ENSRNOG00000003258	Cdc73	Parafibromin (Cell division cycle protein 73 homolog)(Hyperparathyroidism 2 protein homolog)
M2	ENSRNOG00000003329	Ppm1d	protein phosphatase 1D magnesium-dependent, delta isoform
M2	ENSRNOG00000003343	CALX_RAT	Calnexin Precursor
M2	ENSRNOG00000003407	Ptpn14	protein tyrosine phosphatase, non-receptor type 14
M2	ENSRNOG00000003466	Iqsec2	IQ motif and Sec7 domain 2 Gene
M2	ENSRNOG00000003495	Prpf8	Prpf8 protein Fragment
M2	ENSRNOG00000003590	Tom1l2	target of myb1-like 2
M2	ENSRNOG00000003603	Q5EB79_RAT	RGD1305664 protein Fragment
M2	ENSRNOG00000003614	Mgat5	Alpha-1,6-mannosylglycoprotein 6-beta-N-acetylglucosaminyltransferase A (EC 2.4.1.155)(Mannoside acetylglucosaminyltransferase 5)(Alpha-mannoside beta-1,6-N-acetylglucosaminyltransferase)(N-acetylglucosaminyl-transferase V)(GlcNAc-T V)(GNT-V)
M2	ENSRNOG00000003694	Prox1	prospero homeobox 1
M2	ENSRNOG00000003785	Usp43_predicted	ubiquitin specific protease 43
M2	ENSRNOG00000003821	Rptor	raptor
M2	ENSRNOG00000003873	Cpd	Carboxypeptidase D Precursor (EC 3.4.17.22)(Metallocarboxypeptidase D)(gp180)
M2	ENSRNOG00000003883	LOC317456	LRRGT00013
M2	ENSRNOG00000003889	Tbc1d15	Tbc1d15 protein Fragment
M2	ENSRNOG00000003982	PTN21_RAT	Tyrosine-protein phosphatase non-receptor type 21 (EC 3.1.3.48)(Protein-tyrosine phosphatase 2E)
M2	ENSRNOG00000004011	Nedd1	neural precursor cell expressed, developmentally down-regulated 1
M2	ENSRNOG00000004068	Ncoa1	nuclear receptor coactivator 1
M2	ENSRNOG00000004099	R3hdm1	R3H domain containing 1
M2	ENSRNOG00000004109	Zfpm2	zinc finger protein, multitype 2
M2	ENSRNOG00000004193	Klhl12	Kelch-like protein 12 (CUL3-interacting protein 1)
M2	ENSRNOG00000004276	Itga3	integrin, alpha 3
M2	ENSRNOG00000004300	Gtf2a1	Transcription initiation factor IIA subunit 1 (General transcription factor IIA subunit 1)
M2	ENSRNOG00000004377	Lpin1	lipin 1
M2	ENSRNOG00000004382	RGD1307597	similar to mKIAA0317 protein (RGD1307597), mRNA
M2	ENSRNOG00000004395	Fbxw11	F-box and WD repeat domain containing 11
M2	ENSRNOG00000004433	Kdm5b	lysine (K)-specific demethylase 5B
M2	ENSRNOG00000004464	Sel1l	Protein sel-1 homolog 1 Precursor (Suppressor of lin-12-like protein 1)(Sel-1L)
M2	ENSRNOG00000004473	Ppargc1a	Peroxisome proliferator-activated receptor gamma coactivator 1-alpha (PPAR-gamma coactivator 1-alpha)(PPARGC-1-alpha)(PGC-1-alpha)
M2	ENSRNOG00000004519	Q5EBA2_RAT	RGD1304878 protein Fragment
M2	ENSRNOG00000004668	Slc25a35	solute carrier family 25, member 35
M2	ENSRNOG00000004688	Rbm9	RNA-binding protein 9 (RNA-binding motif protein 9)(Fox-1 homolog B)
M2	ENSRNOG00000004831	Arid2
M2	ENSRNOG00000004837	Limd1	LIM domains containing 1
M2	ENSRNOG00000004841	Akap6	A-kinase anchor protein 6 (AKAP-6)(Protein kinase A-anchoring protein 6)(PRKA6)(mAKAP)
M2	ENSRNOG00000004972	Upp1	uridine phosphorylase 1
M2	ENSRNOG00000005032	Ppp1r12b	protein phosphatase 1, regulatory (inhibitor) subunit 12B
M2	ENSRNOG00000005043	Cpeb2	cytoplasmic polyadenylation element binding protein 2
M2	ENSRNOG00000005093	Lgr6
M2	ENSRNOG00000005108	Wfs1	Wolfram syndrome 1
M2	ENSRNOG00000005138	Pip4k2c	Phosphatidylinositol-5-phosphate 4-kinase type-2 gamma (EC 2.7.1.149)(Phosphatidylinositol-5-phosphate 4-kinase type II gamma)(PI(5)P 4-kinase type II gamma)(PIP4KII-gamma)
M2	ENSRNOG00000005165	Smcr8
M2	ENSRNOG00000005247	Surf1	Surfeit locus protein 1
M2	ENSRNOG00000005269	Srl	sarcalumenin Gene
M2	ENSRNOG00000005276	Csnk2a1	Casein kinase II subunit alpha (CK II alpha)(EC 2.7.11.1)
M2	ENSRNOG00000005408	Gtlf3b	transcript expressed during hematopoiesis 2
M2	ENSRNOG00000005472	Sp4	Sp4 transcription factor
M2	ENSRNOG00000005483	Rpap1	RNA polymerase II-associated protein 1
M2	ENSRNOG00000005715	Lgr4	Leucine-rich repeat-containing G-protein coupled receptor 4 Precursor (G-protein coupled receptor 48)
M2	ENSRNOG00000005730	RGD1307986
M2	ENSRNOG00000005965	Irak4	interleukin-1 receptor-associated kinase 4
M2	ENSRNOG00000006028	Tubgcp6	tubulin, gamma complex associated protein 6 Gene
M2	ENSRNOG00000006049	Rfx1	regulatory factor X1
M2	ENSRNOG00000006116	Hk2	Hexokinase-2 (EC 2.7.1.1)(Hexokinase type II)(HK II)
M2	ENSRNOG00000006130	Rab5b	RAB5B, member RAS oncogene family
M2	ENSRNOG00000006136	Pdpk1	3-phosphoinositide-dependent protein kinase 1 (EC 2.7.11.1)(Protein kinase B kinase)(PkB kinase)
M2	ENSRNOG00000006241	2007-03-01	E3 ubiquitin-protein ligase MARCH7 (EC 6.3.2.-)(Membrane-associated RING finger protein 7)(Membrane-associated RING-CH protein VII)(MARCH-VII)
M2	ENSRNOG00000006247	Copa	coatomer protein complex subunit alpha
M2	ENSRNOG00000006298	Cpne3	copine III
M2	ENSRNOG00000006336	Fyco1	FYVE and coiled-coil domain containing 1
M2	ENSRNOG00000006483	Heatr5a	Heatr5a protein Fragment
M2	ENSRNOG00000006490	Neo1
M2	ENSRNOG00000006614	Rfx7	regulatory factor X domain containing 2
M2	ENSRNOG00000006683	Nedd4	E3 ubiquitin-protein ligase NEDD4 (EC 6.3.2.-)
M2	ENSRNOG00000006738	Fbxo32	F-box only protein 32 (Muscle atrophy F-box protein)(MAFbx)(Atrogin-1)
M2	ENSRNOG00000006776	Smyd1	SET and MYND domain containing 1
M2	ENSRNOG00000006791	Hdac6	Histone deacetylase 6 Fragment
M2	ENSRNOG00000006816	Ubr5	E3 ubiquitin-protein ligase UBR5 Fragment (EC 6.3.2.-)(E3 ubiquitin-protein ligase, HECT domain-containing 1)(Hyperplastic discs protein homolog)(100 kDa protein)
M2	ENSRNOG00000006911	Sptb	spectrin, beta, erythrocytic
M2	ENSRNOG00000007034	Hipk2	homeodomain interacting protein kinase 2
M2	ENSRNOG00000007090	Cacna1c	Voltage-dependent L-type calcium channel subunit alpha-1C (Voltage-gated calcium channel subunit alpha Cav1.2)(Calcium channel, L type, alpha-1 polypeptide, isoform 1, cardiac muscle)(Rat brain class C)(RBC)
M2	ENSRNOG00000007120	Mtmr3	Myotubularin-related protein 3 (EC 3.1.3.48)
M2	ENSRNOG00000007133	Plxnb2	plexin B2
M2	ENSRNOG00000007164	Cln6
M2	ENSRNOG00000007242	Ehmt1	euchromatic histone-lysine N-methyltransferase 1
M2	ENSRNOG00000007281	Flnc
M2	ENSRNOG00000007325	Usp28	ubiquitin specific peptidase 28
M2	ENSRNOG00000007329	Frmd6	FERM domain-containing protein 6 Fragment (FERM domain-containing protein 163SCII)
M2	ENSRNOG00000007371	Rbmx2	RNA binding motif protein, X-linked 2
M2	ENSRNOG00000007459	Pcnx	pecanex 1
M2	ENSRNOG00000007485	Arfgef2	ADP-ribosylation factor guanine nucleotide-exchange factor 2 (brefeldin A-inhibited)
M2	ENSRNOG00000007496	Mtmr4	myotubularin related protein 4
M2	ENSRNOG00000007583	Pygb	Glycogen phosphorylase, brain form Fragment (EC 2.4.1.1)
M2	ENSRNOG00000007590	Eya1	eyes absent 1 homolog (Drosophila) Gene
M2	ENSRNOG00000007599	Afap1	Actin filament-associated protein 1 (110 kDa actin filament-associated protein)(AFAP-110)
M2	ENSRNOG00000007706	Prkaa2	5
M2	ENSRNOG00000007793	Pnrc1	Proline-rich nuclear receptor coactivator 1 (Proline-rich protein 2)
M2	ENSRNOG00000007801	R3hdm2	R3H domain containing 2
M2	ENSRNOG00000007818	Slc45a4
M2	ENSRNOG00000007867	Rngtt	RNA guanylyltransferase and 5
M2	ENSRNOG00000007975	Ncoa2	Nuclear receptor coactivator 2 (NCoA-2)(Transcriptional intermediary factor 2)
M2	ENSRNOG00000008036	Dennd4c	DENN/MADD domain containing 4C Gene
M2	ENSRNOG00000008113	RGD1561149	similar to mKIAA1522 protein (RGD1561149), mRNA
M2	ENSRNOG00000008145	Traf3	Tnf receptor-associated factor 3
M2	ENSRNOG00000008170	Jph2	Junctophilin-2 (JP-2)(Junctophilin type 2)
M2	ENSRNOG00000008258	Fnbp1	Formin-binding protein 1 (Formin-binding protein 17)(Rapostlin)
M2	ENSRNOG00000008305	Sc5dl	sterol-C5-desaturase (ERG3 delta-5-desaturase homolog, S. cerevisiae)-like
M2	ENSRNOG00000008316	Vps39	vacuolar protein sorting 39
M2	ENSRNOG00000008354	Slc9a8	Sodium/hydrogen exchanger 8 (Na(+)/H(+) exchanger 8)(NHE-8)(Solute carrier family 9 member 8)
M2	ENSRNOG00000008377	Wdtc1	WD and tetratricopeptide repeats 1
M2	ENSRNOG00000008392	Sbf1	SET binding factor 1 Gene
M2	ENSRNOG00000008439	Gprc5d	G protein-coupled receptor, family C, group 5, member D
M2	ENSRNOG00000008474	Acox3	Peroxisomal acyl-coenzyme A oxidase 3 (EC 1.3.3.6)(Pristanoyl-CoA oxidase)(Branched-chain acyl-CoA oxidase)(BRCACox)
M2	ENSRNOG00000008479	Slc8a1	Sodium/calcium exchanger 1 Precursor (Na(+)/Ca(2+)-exchange protein 1)
M2	ENSRNOG00000008510	Abtb2	Ankyrin repeat and BTB/POZ domain-containing protein 2 (Confluent 3Y1 cell-associated protein)(CCA3)
M2	ENSRNOG00000008533	Eif2c2	Protein argonaute-2 (Argonaute2)(EC 3.1.26.n1)(Protein slicer)(Eukaryotic translation initiation factor 2C 2)(eIF-2C 2)(eIF2C 2)(Golgi ER protein 95 kDa)(GERp95)
M2	ENSRNOG00000008562	Vps33a	vacuolar protein sorting 33A (yeast) Gene
M2	ENSRNOG00000008598	Btbd7	BTB (POZ) domain containing 7
M2	ENSRNOG00000008614	Zfyve1	zinc finger, FYVE domain containing 1
M2	ENSRNOG00000008616	RGD1565257	similar to zinc finger protein 650 (RGD1565257), mRNA
M2	ENSRNOG00000008619	Agtrap	Type-1 angiotensin II receptor-associated protein (AT1 receptor-associated protein)
M2	ENSRNOG00000008620	Smad3	Mothers against decapentaplegic homolog 3 (Mothers against DPP homolog 3)(MAD homolog 3)(Mad3)(SMAD family member 3)(SMAD 3)(Smad3)
M2	ENSRNOG00000008659	Arhgap21
M2	ENSRNOG00000008771	Nlrx1	NLR family member X1 Precursor
M2	ENSRNOG00000008787	Foxj3	forkhead box J3
M2	ENSRNOG00000008802	Dnajc11	DnaJ (Hsp40) homolog, subfamily C, member 11
M2	ENSRNOG00000008861	LOC691222
M2	ENSRNOG00000008964	TEP1_RAT	Telomerase protein component 1 (rTLP1)(Telomerase-associated protein 1)(Telomerase protein 1)(p240)(p230)(p80 telomerase homolog)
M2	ENSRNOG00000008981	RGD1561176	Programmed cell death 6-interacting protein (ALG-2-interacting protein 1)
M2	ENSRNOG00000009001	Mtss1	metastasis suppressor 1
M2	ENSRNOG00000009042	LOC685144	similar to SEC24 related gene family, member C (LOC685144), mRNA
M2	ENSRNOG00000009046	Phf13	PHD finger protein 13
M2	ENSRNOG00000009139	Fubp3	far upstream element (FUSE) binding protein 3
M2	ENSRNOG00000009152	Caprin1	cell cycle associated protein 1 Gene
M2	ENSRNOG00000009161	Clasp2	CLIP-associating protein 2 (Cytoplasmic linker-associated protein 2)
M2	ENSRNOG00000009264	Erc1	ELKS/RAB6-interacting/CAST family member 1 (ERC-1)(RAB6-interacting protein 2)(CAZ-associated structural protein 2)(CAST2)
M2	ENSRNOG00000009275	Kpnb1	Importin subunit beta-1 (Karyopherin subunit beta-1)(Nuclear factor p97)(Pore targeting complex 97 kDa subunit)(PTAC97)
M2	ENSRNOG00000009431	Tbc1d4	TBC1 domain family, member 4 Gene
M2	ENSRNOG00000009446	Rxra	Retinoic acid receptor RXR-alpha (Retinoid X receptor alpha)(Nuclear receptor subfamily 2 group B member 1)
M2	ENSRNOG00000009491	Phc3	polyhomeotic homolog 3
M2	ENSRNOG00000009522	Adra1a<i><sup>m1Mcwi</i></sup>	Alpha-1A adrenergic receptor (Alpha-1A adrenoreceptor)(Alpha-1A adrenoceptor)(Alpha-1C adrenergic receptor)
M2	ENSRNOG00000009590	Stox2	storkhead box 2 isoform 2
M2	ENSRNOG00000009598	CNDH2_RAT	Condensin-2 complex subunit H2 (Non-SMC condensin II complex subunit H2)
M2	ENSRNOG00000009615	Mtor	Serine/threonine-protein kinase mTOR (EC 2.7.11.1)(Mammalian target of rapamycin)(mTOR)(FKBP12-rapamycin complex-associated protein)(FK506-binding protein 12-rapamycin complex-associated protein 1)(Rapamycin target protein 1)(RAPT1)
M2	ENSRNOG00000009628	Pfkm	6-phosphofructokinase, muscle type (EC 2.7.1.11)(Phosphofructokinase 1)(Phosphohexokinase)(Phosphofructo-1-kinase isozyme A)(PFK-A)(Phosphofructokinase-M)
M2	ENSRNOG00000009702	Lmo7	LIM domain 7
M2	ENSRNOG00000009716	Casc3	Protein CASC3 (Cancer susceptibility candidate gene 3 protein homolog)(Protein barentsz)(Btz)
M2	ENSRNOG00000009783	Camk2g	Calcium/calmodulin-dependent protein kinase type II subunit gamma (CaM kinase II subunit gamma)(CaMK-II subunit gamma)(EC 2.7.11.17)
M2	ENSRNOG00000009819	Vezf1
M2	ENSRNOG00000009826	Bche	butyrylcholinesterase
M2	ENSRNOG00000009837	LOC679811
M2	ENSRNOG00000009887	Arih1	ariadne ubiquitin-conjugating enzyme E2 binding protein homolog 1
M2	ENSRNOG00000010008	Polr3a	Polr3a protein Fragment
M2	ENSRNOG00000010011	Osbpl3
M2	ENSRNOG00000010091	RGD1310351	similar to RIKEN cDNA 4732418C07 (RGD1310351), mRNA
M2	ENSRNOG00000010107	LOC290704	Palladin Fragment
M2	ENSRNOG00000010161	Myo10	myosin X
M2	ENSRNOG00000010171	Elk1	ELK1, member of ETS oncogene family
M2	ENSRNOG00000010216	RGD1308772
M2	ENSRNOG00000010267	Klhdc10	Kelch domain-containing protein 10
M2	ENSRNOG00000010409	Nol6	nucleolar protein family 6 (RNA-associated)
M2	ENSRNOG00000010474	Copg	Coatomer subunit gamma (Gamma-coat protein)(Gamma-COP)
M2	ENSRNOG00000010492	Sp2	Sp2 transcription factor
M2	ENSRNOG00000010536	Nr2c2	Nuclear receptor subfamily 2 group C member 2 (Orphan nuclear receptor TR4)(Testicular receptor 4)
M2	ENSRNOG00000010637	Tbc1d5	TBC1 domain family, member 5
M2	ENSRNOG00000010653	RGD1306119	similar to transcriptional regulating protein 132 (RGD1306119), mRNA
M2	ENSRNOG00000010702	Ube3c
M2	ENSRNOG00000010720	Mast4
M2	ENSRNOG00000010765	Vcl	Vinculin (Metavinculin)
M2	ENSRNOG00000010776	Atp13a1	ATPase type 13A1
M2	ENSRNOG00000010859	Zyg11b
M2	ENSRNOG00000010865	Cohh1	Cohen syndrome homolog 1
M2	ENSRNOG00000010882	Sptlc1	serine palmitoyltransferase subunit 1
M2	ENSRNOG00000010902	Tceb3	Transcription elongation factor B polypeptide 3 (RNA polymerase II transcription factor SIII subunit A1)(SIII p110)(Elongin-A)(EloA)(Elongin 110 kDa subunit)
M2	ENSRNOG00000010975	Adnp	Activity-dependent neuroprotector homeobox protein (Activity-dependent neuroprotective protein)
M2	ENSRNOG00000010989	Ipo5
M2	ENSRNOG00000011063	Dennd1b	DENN/MADD domain containing 1B Gene
M2	ENSRNOG00000011066	2006-03-01
M2	ENSRNOG00000011073	Htt	Huntingtin (Huntington disease protein homolog)(HD protein homolog)
M2	ENSRNOG00000011076	P97582_RAT	Ankyrin Fragment
M2	ENSRNOG00000011105	Arl15
M2	ENSRNOG00000011267	Znf704
M2	ENSRNOG00000011281
M2	ENSRNOG00000011307	Slmap	Sarcolemmal membrane-associated protein
M2	ENSRNOG00000011319	Zbtb10	Zinc finger and BTB domain-containing protein 10 (Zinc finger protein RIN ZF)
M2	ENSRNOG00000011358	Hipk3	Homeodomain-interacting protein kinase 3 (EC 2.7.11.1)(Androgen receptor-interacting nuclear protein kinase)(ANPK)
M2	ENSRNOG00000011386	Nhsl1	NHS-like 1 Gene
M2	ENSRNOG00000011445	RGD1561205
M2	ENSRNOG00000011454	Tbckl	TBC domain-containing protein kinase-like
M2	ENSRNOG00000011552	Mon1b	MON1 homolog b
M2	ENSRNOG00000011566	Cecr2	cat eye syndrome chromosome region, candidate 2 homolog (human) Gene
M2	ENSRNOG00000011625	Tnks	tankyrase, TRF1-interacting ankyrin-related ADP-ribose polymerase
M2	ENSRNOG00000011627	ZFR_RAT	Zinc finger RNA-binding protein
M2	ENSRNOG00000011633	Parvb	parvin, beta
M2	ENSRNOG00000011659	Alpk3
M2	ENSRNOG00000011696	Lifr	Leukemia inhibitory factor receptor Precursor (LIF receptor)(LIF-R)(CD118 antigen)
M2	ENSRNOG00000011709	Pum1	pumilio homolog 1
M2	ENSRNOG00000011754	Myom2	myomesin 2
M2	ENSRNOG00000011758	Fkbp7	FK506 binding protein 7
M2	ENSRNOG00000011886	MYO1E_RAT	Myosin-Ie (Myosin heavy chain myr 3)
M2	ENSRNOG00000011928	Chrm2	Muscarinic acetylcholine receptor M2
M2	ENSRNOG00000011969	Dock9	Dedicator of cytokinesis protein 9 Fragment (Cdc42 guanine nucleotide exchange factor zizimin-1)(Protein TRG)
M2	ENSRNOG00000012007	Slc38a7	Putative sodium-coupled neutral amino acid transporter 7
M2	ENSRNOG00000012014	Fam160b2	family with sequence similarity 160, member B2
M2	ENSRNOG00000012016	B2RYH4_RAT	Cdig2 protein Fragment
M2	ENSRNOG00000012037	Galnt7	N-acetylgalactosaminyltransferase 7 (EC 2.4.1.-)(Polypeptide GalNAc transferase 7)(pp-GaNTase 7)(GalNAc-T7)(Protein-UDP acetylgalactosaminyltransferase 7)(UDP-GalNAc:polypeptide N-acetylgalactosaminyltransferase 7)
M2	ENSRNOG00000012095	Pkia	cAMP-dependent protein kinase inhibitor alpha (PKI-alpha)(cAMP-dependent protein kinase inhibitor, muscle/brain isoform)
M2	ENSRNOG00000012157	Ascc3l1	activating signal cointegrator 1 complex subunit 3-like 1
M2	ENSRNOG00000012163	Plekhm2
M2	ENSRNOG00000012271	RGD1308009	RGD1308009 protein Fragment
M2	ENSRNOG00000012386
M2	ENSRNOG00000012394	Bcl2l13	BCL2-like 13 (apoptosis facilitator)
M2	ENSRNOG00000012397	Zmym4	zinc finger, MYM-type 4
M2	ENSRNOG00000012469	RGD1359616	UPF0464 protein C15orf44 homolog
M2	ENSRNOG00000012503	Dnajc16	DnaJ homolog subfamily C member 16 Precursor
M2	ENSRNOG00000012610	Q5XIM1_RAT	Mical3 protein
M2	ENSRNOG00000012826	Creb3l2	Cyclic AMP-responsive element-binding protein 3-like protein 2 (cAMP-responsive element-binding protein 3-like protein 2)(SCI-related protein Ra69)
M2	ENSRNOG00000012830	Paqr8	progestin and adipoQ receptor family member VIII
M2	ENSRNOG00000012844	Tox4	TOX high mobility group box family member 4 (Epidermal Langerhans cell protein LCP1)
M2	ENSRNOG00000012864	Ern1
M2	ENSRNOG00000012880	RGD1562582
M2	ENSRNOG00000012934	Arhgef7	Rho guanine nucleotide exchange factor 7 (PAK-interacting exchange factor beta)(Beta-Pix)
M2	ENSRNOG00000013072	Plxna4a	plexin A4, A
M2	ENSRNOG00000013082	Lnpep	Leucyl-cystinyl aminopeptidase (Cystinyl aminopeptidase)(EC 3.4.11.3)(Oxytocinase)(OTase)(Insulin-regulated membrane aminopeptidase)(Insulin-responsive aminopeptidase)(IRAP)(Placental leucine aminopeptidase)(P-LAP)(Vesicle protein of 165 kDa)(Vp165) /.../)
M2	ENSRNOG00000013140	Pdzd2	PDZ domain-containing protein 2 (PDZ domain-containing protein 3)(Plakophilin-related armadillo repeat protein-interacting PDZ protein)
M2	ENSRNOG00000013326	Hmbox1
M2	ENSRNOG00000013328	RGD1561067
M2	ENSRNOG00000013391	Argbp2	Sorbin and SH3 domain-containing protein 2 (Arg/Abl-interacting protein 2)(ArgBP2)(Neural ArgBP2)(nArgBP2)(Sorbin)
M2	ENSRNOG00000013397	Foxo1	Transcription factor FKHR Fragment
M2	ENSRNOG00000013451	Rnasen	ribonuclease III, nuclear
M2	ENSRNOG00000013474	Casz1	castor homolog 1, zinc finger (Drosophila) Gene
M2	ENSRNOG00000013502	Q4QQT7_RAT	epidermal growth factor receptor pathway substrate 15-like 1
M2	ENSRNOG00000013527	Abcc9	ATP-binding cassette, sub-family C (CFTR/MRP), member 9 (Abcc9), mRNA
M2	ENSRNOG00000013580	Rprd2	regulation of nuclear pre-mRNA domain containing 2 Gene
M2	ENSRNOG00000013603	Dffa	DNA fragmentation factor, alpha subunit
M2	ENSRNOG00000013687	Ablim1	actin-binding LIM protein 1
M2	ENSRNOG00000013689	Vps18	vacuolar protein sorting 18 homolog
M2	ENSRNOG00000013747	Sh3bp2	SH3-domain binding protein 2
M2	ENSRNOG00000013837	Tp53bp1	tumor protein p53 binding protein 1
M2	ENSRNOG00000013841	Vprbp
M2	ENSRNOG00000013875	Fbxl17	F-box and leucine-rich repeat protein 17
M2	ENSRNOG00000013920	Arhgap26	Rho GTPase activating protein 26
M2	ENSRNOG00000013928	Q4QQR7_RAT	Dsp protein Fragment
M2	ENSRNOG00000013963	Il6st	Interleukin-6 receptor subunit beta Precursor (IL-6 receptor subunit beta)(IL-6R subunit beta)(IL-6R-beta)(IL-6RB)(Interleukin-6 signal transducer)(Membrane glycoprotein 130)(gp130)(Oncostatin-M receptor subunit alpha)(CD130 antigen)
M2	ENSRNOG00000014104	Myo5b	Myosin-Vb (Myosin heavy chain myr 6)
M2	ENSRNOG00000014182	Q62783_RAT	Tensin Fragment
M2	ENSRNOG00000014230	Map1a	Microtubule-associated protein 1A (MAP-1A)
M2	ENSRNOG00000014234	Hif1an	hypoxia-inducible factor 1, alpha subunit inhibitor
M2	ENSRNOG00000014276	Plce1	1-phosphatidylinositol-4,5-bisphosphate phosphodiesterase epsilon-1 (EC 3.1.4.11)(Phosphoinositide phospholipase C-epsilon-1)(Phospholipase C-epsilon-1)(PLC-epsilon-1)
M2	ENSRNOG00000014285	Ssh2	slingshot homolog 2
M2	ENSRNOG00000014429	Arfgap2	ADP-ribosylation factor GTPase-activating protein 2 (ARF GAP 2)(GTPase-activating protein ZNF289)(Zinc finger protein 289)
M2	ENSRNOG00000014447	Gck	Glucokinase (EC 2.7.1.2)(Hexokinase type IV)(HK IV)(Hexokinase-4)(HK4)(Hexokinase-D)
M2	ENSRNOG00000014530	Nav2	neuron navigator 2
M2	ENSRNOG00000014587	Mid2	midline 2 Gene
M2	ENSRNOG00000014616	Iars	isoleucine tRNA synthetase
M2	ENSRNOG00000014617	Tgoln1	Trans-Golgi network integral membrane protein TGN38 Precursor
M2	ENSRNOG00000014634	Gtpbp1	GTP binding protein 1
M2	ENSRNOG00000014664	RGD1559904	similar to mKIAA1429 protein (RGD1559904), mRNA
M2	ENSRNOG00000014705	Rbm20	RNA binding motif protein 20
M2	ENSRNOG00000014745	LOC685778
M2	ENSRNOG00000014746	Dzip1l	Zinc finger protein DZIP1L (DAZ-interacting protein 1-like protein)
M2	ENSRNOG00000014836	RLGPB_RAT	Ral GTPase-activating protein subunit beta (p170)
M2	ENSRNOG00000014867	Synpo2
M2	ENSRNOG00000014901	Ugcgl1	UDP-glucose:glycoprotein glucosyltransferase 1 Precursor (UGT1)(rUGT1)(EC 2.4.1.-)(UDP-glucose ceramide glucosyltransferase-like 1)(UDP--Glc:glycoprotein glucosyltransferase)
M2	ENSRNOG00000014997	Igf2r	insulin-like growth factor 2 receptor
M2	ENSRNOG00000014999	Tnpo1	Tnpo1 protein Fragment
M2	ENSRNOG00000015011	Fam189a2	RGD1307524 protein Fragment
M2	ENSRNOG00000015049	Scn5a	Sodium channel protein type 5 subunit alpha (Sodium channel protein type V subunit alpha)(Voltage-gated sodium channel subunit alpha Nav1.5)(Sodium channel protein cardiac muscle subunit alpha)
M2	ENSRNOG00000015150	Spg7	Paraplegin (EC 3.4.24.-)
M2	ENSRNOG00000015153	Ints3
M2	ENSRNOG00000015202	Dnajc5	DnaJ homolog subfamily C member 5 (Cysteine string protein)(CSP)
M2	ENSRNOG00000015226	Man1a2	mannosidase, alpha, class 1A, member 2
M2	ENSRNOG00000015229	LOC678741
M2	ENSRNOG00000015236	Mybbp1a	Myb-binding protein 1A (PAR-interacting protein)(PIP)
M2	ENSRNOG00000015285	Lrp4	Low-density lipoprotein receptor-related protein 4 Precursor (LRP-4)(Multiple epidermal growth factor-like domains 7)
M2	ENSRNOG00000015288	RGD1560155	similar to mKIAA0934 protein (RGD1560155), mRNA
M2	ENSRNOG00000015409	Usp5	ubiquitin specific peptidase 5
M2	ENSRNOG00000015488	Tead1	TEF-1 eta Fragment
M2	ENSRNOG00000015508	RGD1307235	similar to RIKEN cDNA 2310035C23 (RGD1307235), mRNA
M2	ENSRNOG00000015543	RGD1305938	similar to expressed sequence AW549877 (RGD1305938), mRNA
M2	ENSRNOG00000015576	Hsdl1	Inactive hydroxysteroid dehydrogenase-like protein 1
M2	ENSRNOG00000015583
M2	ENSRNOG00000015602	Cdh2	Cadherin-2 Precursor (Neural cadherin)(N-cadherin)(CD325 antigen)
M2	ENSRNOG00000015618	Wnt5a	Protein Wnt-5a Precursor
M2	ENSRNOG00000015642	B2GUY3_RAT	poly(A) binding protein, cytoplasmic 4
M2	ENSRNOG00000015664	Tmem8b	transmembrane protein 8B Gene
M2	ENSRNOG00000015813	LOC363188
M2	ENSRNOG00000015852	Grlf1
M2	ENSRNOG00000015912	Ptdss2	phosphatidylserine synthase 2
M2	ENSRNOG00000015916	Ttc38	tetratricopeptide repeat domain 38
M2	ENSRNOG00000015970	Tbc1d13
M2	ENSRNOG00000016032	Cnnm3	cyclin M3 Gene
M2	ENSRNOG00000016109	Neurl4	neuralized homolog 4
M2	ENSRNOG00000016119	Fzd7
M2	ENSRNOG00000016123	Rnf144b	ring finger protein 144B
M2	ENSRNOG00000016134	Msh6	mutS homolog 6 (E. coli) Gene
M2	ENSRNOG00000016164	Fcrls	Fc receptor-like S, scavenger receptor
M2	ENSRNOG00000016181	Tbx20	T-box 20
M2	ENSRNOG00000016206	Uvrag	UV radiation resistance associated
M2	ENSRNOG00000016214	Agl	amylo-1,6-glucosidase, 4-alpha-glucanotransferase
M2	ENSRNOG00000016218	Gtf3c1	General transcription factor 3C polypeptide 1 (Transcription factor IIIC subunit alpha)(TF3C-alpha)(Transcription factor IIIC 220 kDa subunit)(TFIIIC 220 kDa subunit)(TFIIIC220)(TFIIIC box B-binding subunit)
M2	ENSRNOG00000016231	Polr2d	polymerase (RNA) II (DNA directed) polypeptide D
M2	ENSRNOG00000016372	Slc12a7	Solute carrier family 12 member 7 (Electroneutral potassium-chloride cotransporter 4)(K-Cl cotransporter 4)
M2	ENSRNOG00000016422	Klhl36	Kelch-like protein 36
M2	ENSRNOG00000016526	Dsg2
M2	ENSRNOG00000016684	RGD1307284
M2	ENSRNOG00000016725	Ikbkap	Elongator complex protein 1 (ELP1)(IkappaB kinase complex-associated protein)(IKK complex-associated protein)
M2	ENSRNOG00000016789	Actr1b	ARP1 actin-related protein 1 homolog B
M2	ENSRNOG00000016847	Bace1	Beta-secretase 1 Precursor (EC 3.4.23.46)(Beta-site amyloid precursor protein cleaving enzyme 1)(Beta-site APP cleaving enzyme 1)(Membrane-associated aspartic protease 2)(Memapsin-2)(Aspartyl protease 2)(Asp 2)(ASP2)
M2	ENSRNOG00000016879	D18Ertd653e	Uncharacterized protein C18orf1 homolog
M2	ENSRNOG00000016905	Hmg20a	high mobility group 20A
M2	ENSRNOG00000016907	Ppp5c	Serine/threonine-protein phosphatase 5 (PP5)(EC 3.1.3.16)(Protein phosphatase T)(PPT)
M2	ENSRNOG00000016919	Rbm16	RNA binding motif protein 16
M2	ENSRNOG00000016948	Nhlrc2	NHL repeat containing 2
M2	ENSRNOG00000016963	Trip12	thyroid hormone receptor interactor 12
M2	ENSRNOG00000016965	Anapc1	anaphase promoting complex subunit 1
M2	ENSRNOG00000016998	Atxn1	Ataxin-1 (Spinocerebellar ataxia type 1 protein homolog)
M2	ENSRNOG00000017219	Vac14	Vac14 homolog (S. cerevisiae) (Vac14), mRNA
M2	ENSRNOG00000017231	Adam9	ADAM metallopeptidase domain 9
M2	ENSRNOG00000017337	Lmbrd2	LMBR1 domain containing 2
M2	ENSRNOG00000017421	Alpk2
M2	ENSRNOG00000017422	Nyw1	ischemia related factor NYW-1
M2	ENSRNOG00000017443	Tmem87b
M2	ENSRNOG00000017516	Bcl9	B-cell CLL/lymphoma 9
M2	ENSRNOG00000017528	Gpr157	Probable G-protein coupled receptor 157
M2	ENSRNOG00000017593	Mtr	Methionine synthase (EC 2.1.1.13)(5-methyltetrahydrofolate--homocysteine methyltransferase)(Vitamin-B12 dependent methionine synthase)(MS)
M2	ENSRNOG00000017608	C2cd3
M2	ENSRNOG00000017635	Inpp5a	inositol polyphosphate-5-phosphatase A
M2	ENSRNOG00000017667	Adnp2	ADNP homeobox 2
M2	ENSRNOG00000017678
M2	ENSRNOG00000017724	B5DF12_RAT	Sf3b3 protein Fragment
M2	ENSRNOG00000017846	Cdw92	Choline transporter-like protein 1 (Solute carrier family 44 member 1)(CD92 antigen)
M2	ENSRNOG00000017879	Gab1	GRB2-associated binding protein 1
M2	ENSRNOG00000017883	Camsap1	calmodulin regulated spectrin-associated protein 1 Gene
M2	ENSRNOG00000017915	Dvl2	dishevelled 2
M2	ENSRNOG00000017925	Gapvd1
M2	ENSRNOG00000017963	RGD1566325
M2	ENSRNOG00000017990	Q4V8A7_RAT	Atpase, class I, type 8B, member 2
M2	ENSRNOG00000018097	RGD1310427
M2	ENSRNOG00000018106	Neu3	Sialidase-3 (EC 3.2.1.18)(Membrane sialidase)(Ganglioside sialidase)(N-acetyl-alpha-neuraminidase 3)
M2	ENSRNOG00000018132	LOC361335	LOC361335 protein Fragment
M2	ENSRNOG00000018144	Depdc5	DEP domain containing 5
M2	ENSRNOG00000018262	Ampd3	AMP deaminase 3 (EC 3.5.4.6)(AMP deaminase isoform E)
M2	ENSRNOG00000018285	Kcna2	Potassium voltage-gated channel subfamily A member 2 (Voltage-gated potassium channel subunit Kv1.2)(RBK2)(RCK5)(RAK)
M2	ENSRNOG00000018317	Aak1	AP2-associated protein kinase 1 (EC 2.7.11.1)(Adaptor-associated kinase 1)
M2	ENSRNOG00000018342	Gm672	predicted gene 672 Gene
M2	ENSRNOG00000018349	Polr1b	DNA-directed RNA polymerase I subunit RPA2 (RNA polymerase I subunit 2)(EC 2.7.7.6)(RPA135)(A127)
M2	ENSRNOG00000018373	RGD1565416
M2	ENSRNOG00000018387	Wdr7	WD repeat-containing protein 7 (TGF-beta resistance-associated protein TRAG)
M2	ENSRNOG00000018425	Dym	Dymeclin
M2	ENSRNOG00000018433	Hps6<i><sup>m1Mcwi</i></sup>	Hermansky-Pudlak syndrome 6 protein homolog (Ruby-eye protein homolog)(Ruby-eye-like protein)(Ru)
M2	ENSRNOG00000018477	Otud4	Otud4 protein Fragment
M2	ENSRNOG00000018507	Gfpt1	Glucosamine--fructose-6-phosphate aminotransferase
M2	ENSRNOG00000018618	Nfatc3	nuclear factor of activated T-cells, cytoplasmic, calcineurin-dependent 3
M2	ENSRNOG00000018666	Gpsm1	G-protein-signaling modulator 1 (Activator of G-protein signaling 3)
M2	ENSRNOG00000018668	Glg1	Golgi apparatus protein 1 Precursor (Golgi sialoglycoprotein MG-160)(E-selectin ligand 1)(ESL-1)
M2	ENSRNOG00000018697	Abcb6	ATP-binding cassette sub-family B member 6, mitochondrial (Ubiquitously-expressed mammalian ABC half transporter)
M2	ENSRNOG00000018712	Camk2a	calcium/calmodulin-dependent protein kinase II alpha Gene
M2	ENSRNOG00000018741	Zfp318
M2	ENSRNOG00000018781	Map1s	Microtubule-associated protein 1S (MAP-1S)
M2	ENSRNOG00000018823	NISCH_RAT	Nischarin (Imidazoline receptor 1)(IR1)(I-1)(Imidazoline-1 receptor)(I1R)
M2	ENSRNOG00000018877	Znf629	zinc finger protein 629 (Znf629), mRNA
M2	ENSRNOG00000018967	Wdr59	WD repeat domain 59 Gene
M2	ENSRNOG00000019063	Fbxo38	F-box protein 38
M2	ENSRNOG00000019085	Xpo5	exportin 5
M2	ENSRNOG00000019122	Sec16a
M2	ENSRNOG00000019145	Fbxl11	F-box and leucine-rich repeat protein 11
M2	ENSRNOG00000019262	RGD1307844	similar to 106 kDa O-GlcNAc transferase-interacting protein (RGD1307844), mRNA
M2	ENSRNOG00000019282	UBQL1_RAT	Ubiquilin-1 (Protein linking IAP with cytoskeleton 1)(PLIC-1)
M2	ENSRNOG00000019298	LOC498752	Dynactin subunit 4 (Dynactin subunit p62)
M2	ENSRNOG00000019316	Sh3bp4	SH3 domain-binding protein 4
M2	ENSRNOG00000019348	Zc3h7b	zinc finger CCCH-type containing 7B
M2	ENSRNOG00000019400	Dag1	Dystroglycan 1 Fragment
M2	ENSRNOG00000019429	Dip2b
M2	ENSRNOG00000019490	Q7TP93_RAT	Ab1-188
M2	ENSRNOG00000019534	Ap2a2	AP-2 complex subunit alpha-2 (Adapter-related protein complex 2 alpha-2 subunit)(Adaptor protein complex AP-2 subunit alpha-2)(Alpha2-adaptin)(Plasma membrane adaptor HA2/AP2 adaptin alpha C subunit)(Alpha-adaptin C)(Clathrin assembly protein comple /.../pha-C large chain)(100 kDa coated vesicle protein C)
M2	ENSRNOG00000019649	RGD1563853	similar to cullin 4A (RGD1563853), mRNA
M2	ENSRNOG00000019677	Arid3b	AT rich interactive domain 3B (Bright like)
M2	ENSRNOG00000019730	Inppl1	Phosphatidylinositol-3,4,5-trisphosphate 5-phosphatase 2 (EC 3.1.3.n1)(SH2 domain-containing inositol-5
M2	ENSRNOG00000019742	Stat3	Signal transducer and activator of transcription 3
M2	ENSRNOG00000019767	Amigo1	Amphoterin-induced protein 1 Precursor (AMIGO-1)(Alivin-2)
M2	ENSRNOG00000019813	Ppp4c	Serine/threonine-protein phosphatase 4 catalytic subunit (PP4C)(Pp4)(EC 3.1.3.16)
M2	ENSRNOG00000019844	Irgq	immunity-related GTPase family, Q
M2	ENSRNOG00000019859	Pla2g15	phospholipase A2, group XV
M2	ENSRNOG00000019861	Tollip	Toll-interacting protein
M2	ENSRNOG00000020138	Slc4a3	Anion exchange protein 3 (Anion exchanger 3)(AE 3)(Neuronal band 3-like protein)(Band 3-related protein 3)(B3RP-3)(Solute carrier family 4 member 3)
M2	ENSRNOG00000020153	Supt3h	suppressor of Ty 3 homolog (S. cerevisiae) Gene
M2	ENSRNOG00000020269	Sfrs14	splicing factor, arginine/serine-rich 14
M2	ENSRNOG00000020347	Nup98	Nuclear pore complex protein Nup98 (Nucleoporin Nup98)(98 kDa nucleoporin)
M2	ENSRNOG00000020350	Pacs1	Phosphofurin acidic cluster sorting protein 1 (PACS-1)
M2	ENSRNOG00000020499	Scaf1	Splicing factor, arginine/serine-rich 19 (CTD-binding SR-like protein rA1)
M2	ENSRNOG00000020689	Cpeb3
M2	ENSRNOG00000020715	DDB1_RAT	DNA damage-binding protein 1 (Damage-specific DNA-binding protein 1)
M2	ENSRNOG00000020769	RGD1310862
M2	ENSRNOG00000020828	PDE4A_RAT	cAMP-specific 3
M2	ENSRNOG00000020862	Ptpn23	Tyrosine-protein phosphatase non-receptor type 23 Fragment (EC 3.1.3.48)(His domain-containing protein tyrosine phosphatase)(HD-PTP)(Protein tyrosine phosphatase TD14)(PTP-TD14)
M2	ENSRNOG00000020893	SNX27_RAT	Sorting nexin-27 (Methamphetamine-responsive transcript 1 protein)(PDZ-protein Mrt1)(MAP-responsive gene protein)
M2	ENSRNOG00000021028	Atg2a	autophagy related 2A
M2	ENSRNOG00000021052	B5DF93_RAT	protein associated with topoisomerase II homolog 1
M2	ENSRNOG00000021068	Pip5k1a	phosphatidylinositol-4-phosphate 5-kinase, type I, alpha
M2	ENSRNOG00000021118	Nomo1	nodal modulator 1
M2	ENSRNOG00000021120	Prune	Protein prune homolog (EC 3.6.1.1)
M2	ENSRNOG00000021128	Kcnj11	ATP-sensitive inward rectifier potassium channel 11 (Potassium channel, inwardly rectifying subfamily J member 11)(Inward rectifier K(+) channel Kir6.2)(BIR)
M2	ENSRNOG00000021237	RGD1565616	RGD1565616 (RGD1565616), mRNA
M2	ENSRNOG00000021240	Atrn	Attractin Precursor (Protein zitter)
M2	ENSRNOG00000021262	Slc23a2	Solute carrier family 23 member 2 (Sodium-dependent vitamin C transporter 2)(Na(+)/L-ascorbic acid transporter 2)
M2	ENSRNOG00000021463	Ppara	Peroxisome proliferator-activated receptor alpha (PPAR-alpha)(Nuclear receptor subfamily 1 group C member 1)
M2	ENSRNOG00000021671	Ldoc1l
M2	ENSRNOG00000021780	Rad51l3	RAD51-like 3
M2	ENSRNOG00000021815	Lig3	DNA ligase (ATP) 3
M2	ENSRNOG00000021840	LOC500046	LOC500046 protein
M2	ENSRNOG00000021871	Gcn1l1	GCN1 general control of amino-acid synthesis 1-like 1
M2	ENSRNOG00000021954	RGD1562529
M2	ENSRNOG00000022043	Yipf2	Protein YIPF2 (YIP1 family member 2)
M2	ENSRNOG00000022159	5430411K18Rik	RIKEN cDNA 5430411K18 gene Gene
M2	ENSRNOG00000022196	Q91WY9_RAT	bone morphogenetic protein receptor type II
M2	ENSRNOG00000022216	Abr	active breakpoint cluster region-related protein
M2	ENSRNOG00000022373	Dennd4b
M2	ENSRNOG00000022421	Crtc1	mucoepidermoid carcinoma translocated 1
M2	ENSRNOG00000022482	RGD1309765
M2	ENSRNOG00000022593	Pdpr	pyruvate dehydrogenase phosphatase regulatory subunit
M2	ENSRNOG00000022599
M2	ENSRNOG00000022720	Usp37	ubiquitin specific peptidase 37 Gene
M2	ENSRNOG00000022772	Prickle1	Prickle-like protein 1 (REST/NRSF-interacting LIM domain protein 1)
M2	ENSRNOG00000022967	Slc35d1	solute carrier family 35 (UDP-glucuronic acid/UDP-N-acetylgalactosamine dual transporter), member D1
M2	ENSRNOG00000023095	Npepps	aminopeptidase puromycin sensitive
M2	ENSRNOG00000023152	Tmem201
M2	ENSRNOG00000023210	Trappc10	Trappc10 protein Fragment
M2	ENSRNOG00000023238	RGD1563309
M2	ENSRNOG00000023257	Adamts9	a disintegrin-like and metalloprotease (reprolysin type) with thrombospondin type 1 motif, 9
M2	ENSRNOG00000023335	Asxl1	additional sex combs like 1 (Drosophila) Gene
M2	ENSRNOG00000023373	Sec24b	SEC24 family, member B
M2	ENSRNOG00000023453	Lrba	LPS-responsive vesicle trafficking, beach and anchor containing
M2	ENSRNOG00000023661	Cugbp2	CUG-BP- and ETR-3-like factor 2 (CELF-2)(Bruno-like protein 3)(RNA-binding protein BRUNOL-3)(CUG triplet repeat RNA-binding protein 2)(CUG-BP2)(ELAV-type RNA-binding protein 3)(ETR-3)(Protein ETR-R3)(Neuroblastoma apoptosis-related RNA-binding prote /.../apor)
M2	ENSRNOG00000023760	Plekhm3
M2	ENSRNOG00000023803
M2	ENSRNOG00000023842	Pigg
M2	ENSRNOG00000023917	LOC689341
M2	ENSRNOG00000024170	Phf5a	PHD finger-like domain-containing protein 5A (PHD finger-like domain protein 5A)(Splicing factor 3B-associated 14 kDa protein)(SF3b14b)
M2	ENSRNOG00000024196	Gm10129	predicted gene 10129 Gene
M2	ENSRNOG00000024345	LOC301455
M2	ENSRNOG00000024374	Sorl1	sortilin-related receptor, LDLR class A repeats-containing Gene
M2	ENSRNOG00000024392	LOC685605
M2	ENSRNOG00000024414	Ate1	arginine-tRNA-protein transferase 1
M2	ENSRNOG00000024503
M2	ENSRNOG00000024535	Zzef1	zinc finger, ZZ-type with EF hand domain 1 Gene
M2	ENSRNOG00000024568	Ndufs7	NADH dehydrogenase (ubiquinone) Fe-S protein 7
M2	ENSRNOG00000024661	Hn1l	Hematological and neurological expressed 1-like protein (HN1-like protein)
M2	ENSRNOG00000024863	Fam76b	family with sequence similarity 76, member B (Fam76b), mRNA
M2	ENSRNOG00000024955	Scyl2
M2	ENSRNOG00000024972	LOC687381
M2	ENSRNOG00000025000	LOC246295	glycine-, glutamate-, thienylcyclohexylpiperidine-binding protein
M2	ENSRNOG00000025040	Gng10	guanine nucleotide binding protein (G protein), gamma 10
M2	ENSRNOG00000025042	Pde3a	cGMP-inhibited 3
M2	ENSRNOG00000025076	RGD1306148
M2	ENSRNOG00000025185	Nup188	Nup188 protein Fragment
M2	ENSRNOG00000025296	Lrrc8a	Leucine-rich repeat-containing protein 8A
M2	ENSRNOG00000025324	Spire1	spire homolog 1
M2	ENSRNOG00000025416	Dpy19l4
M2	ENSRNOG00000025669	Tmem104
M2	ENSRNOG00000025695	RGD1564174	Tensin3
M2	ENSRNOG00000025772	Clic5	Chloride intracellular channel protein 5
M2	ENSRNOG00000025804	RGD1563839
M2	ENSRNOG00000025858	C330019G07Rik	RIKEN cDNA C330019G07 gene Gene
M2	ENSRNOG00000026048	Gbf1
M2	ENSRNOG00000026186	Syde2
M2	ENSRNOG00000026212	RGD1305415
M2	ENSRNOG00000026238	RGD1562618	UPF0583 protein C15orf59 homolog
M2	ENSRNOG00000026432	Syt7	synaptotagmin VII
M2	ENSRNOG00000026455	Gpd1l
M2	ENSRNOG00000026589	Dpy19l1
M2	ENSRNOG00000026670
M2	ENSRNOG00000026700	Myom1	EH-myomesin 1 Fragment
M2	ENSRNOG00000026810	LOC308401
M2	ENSRNOG00000026833	Ube4a	Ubiquitin conjugation factor E4 A
M2	ENSRNOG00000026962	RGD1561474	similar to oxysterol-binding protein-like protein 8 isoform a (RGD1561474), mRNA
M2	ENSRNOG00000027016	Cobll1	Cobl-like 1
M2	ENSRNOG00000027183	Zfyve9	zinc finger, FYVE domain containing 9
M2	ENSRNOG00000027230	Q5D003_RAT	Putative uncharacterized protein Fragment
M2	ENSRNOG00000027296	Pcdhga6
M2	ENSRNOG00000027569	B1H266_RAT	Nibp protein Fragment
M2	ENSRNOG00000027962	Smg7
M2	ENSRNOG00000028062	Arpc5	Actin-related protein 2/3 complex subunit 5 (Arp2/3 complex 16 kDa subunit)(p16-ARC)
M2	ENSRNOG00000028111	Zfyve26	zinc finger, FYVE domain containing 26
M2	ENSRNOG00000028208	Smcr7
M2	ENSRNOG00000028215	Nup160	nucleoporin 160
M2	ENSRNOG00000028521	Plekhm1	Pleckstrin homology domain-containing family M member 1 (PH domain-containing family M member 1)
M2	ENSRNOG00000028629	Akt1	RAC-alpha serine/threonine-protein kinase (EC 2.7.11.1)(RAC-PK-alpha)(Protein kinase B)(PKB)
M2	ENSRNOG00000028652	4933403G14Rik	RIKEN cDNA 4933403G14 gene Gene
M2	ENSRNOG00000028664	Grlf1-ps1
M2	ENSRNOG00000028756	UBIQ_RAT	Ubiquitin
M2	ENSRNOG00000028945	Tmem182	transmembrane protein 182
M2	ENSRNOG00000029068	Wdr44	WD repeat-containing protein 44 (Rabphilin-11)
M2	ENSRNOG00000029216	Dgcr2	DiGeorge syndrome critical region gene 2
M2	ENSRNOG00000029260	Pitpnm2	phosphatidylinositol transfer protein, membrane-associated 2
M2	ENSRNOG00000029510	Plxnb1	plexin B1
M2	ENSRNOG00000029986	Insr	Insulin receptor Precursor (IR)(EC 2.7.10.1)(CD220 antigen)
M2	ENSRNOG00000030247	Q5XI12_RAT	Ankhd1-Eif4ebp3 protein Fragment
M2	ENSRNOG00000030317	Kif1b	Kinesin-like protein KIF1B
M2	ENSRNOG00000030445	Ormdl3	ORM1-like protein 3 (Liver regeneration-related protein LRRGT00183)
M2	ENSRNOG00000030510	Exoc4	Exocyst complex component 4 (Exocyst complex component Sec8)(rSec8)
M2	ENSRNOG00000030639	Usp13	ubiquitin thiolesterase 13
M2	ENSRNOG00000031479	Hdlbp	Vigilin (High density lipoprotein-binding protein)(HDL-binding protein)
M2	ENSRNOG00000031679	Zkscan3	zinc finger with KRAB and SCAN domains 3
M2	ENSRNOG00000031814	Sort1	Sortilin Precursor (Neurotensin receptor 3)(NTR3)(Glycoprotein 110)(Gp110)
M2	ENSRNOG00000031824	Slc44a2	Choline transporter-like protein 2 (Solute carrier family 44 member 2)
M2	ENSRNOG00000031827	Arih2	ariadne homolog 2
M2	ENSRNOG00000031890	Ncam1	Neural cell adhesion molecule 1 Precursor (N-CAM-1)(NCAM-1)(CD56 antigen)
M2	ENSRNOG00000031934	Enah	enabled homolog
M2	ENSRNOG00000032039	Atp9b	ATPase, class II, type 9B
M2	ENSRNOG00000032183	Scmh1	sex comb on midleg 1
M2	ENSRNOG00000032364	Tbcel	Tubulin-specific chaperone cofactor E-like protein (Leucine-rich repeat-containing protein 35)
M2	ENSRNOG00000032437	Pard3	Partitioning defective 3 homolog (PARD-3)(PAR-3)(Atypical PKC isotype-specific-interacting protein)(ASIP)(Atypical PKC-specific-binding protein)(ASBP)
M2	ENSRNOG00000032492	Usp22
M2	ENSRNOG00000032574	Scrib
M2	ENSRNOG00000032660	Lphn2	Latrophilin-2 Precursor (Calcium-independent alpha-latrotoxin receptor 2)(CIRL-2)
M2	ENSRNOG00000032748	LOC688339	Multidrug resistance-associated protein 1 (ATP-binding cassette sub-family C member 1)(Leukotriene C(4) transporter)(LTC4 transporter)
M2	ENSRNOG00000032788	Dysf	dysferlin
M2	ENSRNOG00000033101	LOC360570	myosin 18a
M2	ENSRNOG00000033169	Cpeb4	cytoplasmic polyadenylation element binding protein 4
M2	ENSRNOG00000033206	Entpd5	ectonucleoside triphosphate diphosphohydrolase 5
M2	ENSRNOG00000033378	A2VCX0_RAT	Putative uncharacterized protein Fragment
M2	ENSRNOG00000033522	Prdm2	PR domain zinc finger protein 2 (EC 2.1.1.43)(PR domain-containing protein 2)(Retinoblastoma protein-interacting zinc finger protein)(Zinc finger protein RIZ)
M2	ENSRNOG00000033531	Cacna2d1	Voltage-dependent calcium channel subunit alpha-2/delta-1 Precursor (Voltage-gated calcium channel subunit alpha-2/delta-1)
M2	ENSRNOG00000033639	Znf777	zinc finger protein 777
M2	ENSRNOG00000033643	Exoc2	Exocyst complex component 2 (Exocyst complex component Sec5)(rSec5)
M2	ENSRNOG00000033688	LOC500726
M2	ENSRNOG00000033883	Stard8	StAR-related lipid transfer (START) domain containing 8
M2	ENSRNOG00000034007	Nr3c2	Mineralocorticoid receptor (MR)(Nuclear receptor subfamily 3 group C member 2)
M2	ENSRNOG00000034013	Acaca	Acetyl-CoA carboxylase 1 (EC 6.4.1.2)(ACC-alpha)
M2	ENSRNOG00000034240	Bcor
M2	ENSRNOG00000036658	Tbcd
M2	ENSRNOG00000036676	Csnk1d	Casein kinase I isoform delta (CKI-delta)(EC 2.7.11.1)
M2	ENSRNOG00000036798	Dusp3	dual specificity phosphatase 3
M2	ENSRNOG00000036814	Atp6v0a1	ATPase, H+ transporting, lysosomal V0 subunit A1 Gene
M2	ENSRNOG00000036852
M2	ENSRNOG00000036927
M2	ENSRNOG00000036960	ABCC9_RAT	ATP-binding cassette transporter sub-family C member 9 (Sulfonylurea receptor 2)
M2	ENSRNOG00000037061
M2	ENSRNOG00000037078	LOC367191
M2	ENSRNOG00000037085	Xirp1
M2	ENSRNOG00000037165	Npal3
M2	ENSRNOG00000037194
M2	ENSRNOG00000037207	RGD1562326
M2	ENSRNOG00000037212	LOC688018
M2	ENSRNOG00000037262	Mecp2	Methyl-CpG-binding protein 2 (MeCp-2 protein)(MeCp2)
M2	ENSRNOG00000037514	Qser1	glutamine and serine rich 1
M2	ENSRNOG00000038160	Eif2b5	Translation initiation factor eIF-2B subunit epsilon (eIF-2B GDP-GTP exchange factor subunit epsilon)
M2	ENSRNOG00000038521
M2	ENSRNOG00000038597	Dlg1	Disks large homolog 1 (Synapse-associated protein 97)(SAP-97)(SAP97)
M2	ENSRNOG00000038622	Zfp628	zinc finger protein 628 Gene
M2	ENSRNOG00000038766	RGD1561758
M2	ENSRNOG00000039902	LOC683626	similar to limb-bud and heart (LOC683626), mRNA
M2	ENSRNOG00000042170
M2	ENSRNOG00000042213	Znf498	zinc finger protein 498
M2	ENSRNOG00000042437	RGD1560408	mannosyl (alpha-1,3-)-glycoprotein beta-1,4-N-acetylglucosaminyltransferase, isozyme A (Mgat4a), transcript variant 2, mRNA
M2	ENSRNOG00000042536	Pde4d	phosphodiesterase 4D, cAMP specific Gene
M2	ENSRNOG00000042704	Q9R0N2_RAT	LR11 Fragment
M2	ENSRNOG00000042951	Xrn1
M2	ENSRNOG00000042980	Adam19	ADAM metallopeptidase domain 19
M2	ENSRNOG00000043003	LOC689939
M2	ENSRNOG00000043006	Epm2aip1
M2	ENSRNOG00000043138
M2	ENSRNOG00000043143	Eml1
M2	ENSRNOG00000043167	Itga9
M2	ENSRNOG00000043230	LOC290480
M2	ENSRNOG00000043381	Cyth1	cytohesin 1 Gene
M2	ENSRNOG00000043490
M20	ENSRNOG00000001043	Ddx55	DEAD (Asp-Glu-Ala-Asp) box polypeptide 55 Gene
M20	ENSRNOG00000009434	RGD1310507	similar to RIKEN cDNA 1300017J02 (RGD1310507), mRNA
M20	ENSRNOG00000013702	Ascl3	Putative bHLH transcription factor Fragment
M20	ENSRNOG00000013934	St5	suppression of tumorigenicity 5
M20	ENSRNOG00000014565	Lcmt1	Leucine carboxyl methyltransferase 1 (EC 2.1.1.-)
M20	ENSRNOG00000014869	Wdr31	WD repeat domain 31
M20	ENSRNOG00000016063	LOC361635	UPF0505 protein C16orf62 homolog
M20	ENSRNOG00000017097	Lhpp	Phospholysine phosphohistidine inorganic pyrophosphate phosphatase (EC 3.6.1.1)(EC 3.1.3.-)
M20	ENSRNOG00000017403	Apob48r	apolipoprotein B48 receptor
M20	ENSRNOG00000018137	Tubgcp2	tubulin, gamma complex associated protein 2
M20	ENSRNOG00000018356	Trim3	Tripartite motif-containing protein 3 (RING finger protein 22)(Brain-expressed RING finger protein)
M20	ENSRNOG00000018462	Rabep2	Rab GTPase-binding effector protein 2 (Rabaptin-5beta)(MP13 protein)
M20	ENSRNOG00000018761	Eif3c	Eukaryotic translation initiation factor 3 subunit C (eIF3c)(Eukaryotic translation initiation factor 3 subunit 8)(eIF3 p110)
M20	ENSRNOG00000018840	Rnf40	E3 ubiquitin-protein ligase BRE1B (BRE1-B)(EC 6.3.2.-)(RING finger protein 40)(Syntaxin-1-interacting RING finger protein)(Protein staring)
M20	ENSRNOG00000019960	Ino80e	INO80 complex subunit E (Coiled-coil domain-containing protein 95)
M20	ENSRNOG00000019965	Tgfb1i1	Transforming growth factor beta-1-induced transcript 1 protein (Hydrogen peroxide-inducible clone 5 protein)(Hic-5)(Androgen receptor-associated protein of 55 kDa)
M20	ENSRNOG00000021338	Tmem132a	Transmembrane protein 132A Precursor (HSPA5-binding protein 1)(GRP78-binding protein)
M20	ENSRNOG00000030967
M20	ENSRNOG00000032717	Mcpt10	Granzyme-like protein 2 Precursor (EC 3.4.21.-)(Granzyme-like protein II)(GLP II)(GLP-2)(Mast cell protease 10)(rMCP-10)(Mast cell protease X)(rMCP-X)
M20	ENSRNOG00000039730	Orai3	Protein orai-3 (Transmembrane protein 142C)
M21	ENSRNOG00000000033	Tmcc2
[truncated: 10,062 more rows]

## Sheet: c
Rat RI strain ID	Perivascular Fibrosis	Interstitial Fibrosis	Mean Arterial Pressure
BXH02	0.355826	14716.4	126.6
BXH03	0.68857	16181.3	130.5
BXH05	0.65627	14801	137.5
BXH06	0.297453	10298.7	131
BXH08	0.483407	13860.1	114
BXH09	0.674624	42048.3	138
BXH10	0.508344	6975.95	124.8
BXH11	1.1509	73779.5	139.8
BXH12	0.708797	11611.9	144.9
BXH13	0.633789	13030.5	142
HXB01	0.944718	37430.9	129.7
HXB02	0.745265	58461.3	143.6
HXB03	0.55644	31223.6	140
HXB04	0.576827	40546.9	159
HXB05	0.468508	17726.1	134
HXB07	0.57918	17624.4	120.3
HXB10	0.496594	17504.1	142.2
HXB13	0.599486	36330.6	132
HXB15	0.877457	29764.8	119
HXB17	0.702469	20770.7	152.4
HXB18	0.728824	34871.4	123.6
HXB20	0.711321	19180.1	121.8
HXB21	0.574118	25692.9	154.5
HXB22	0.700762	35820.9	128
HXB23	0.784739	45868.2	141.4
HXB24	0.616125	27413.2	123.3
HXB25	0.694922	23262.9	121.3
HXB27	0.548862	18578	118
HXB29	0.766649	35079.5	127.2
HXB31	0.545896	38186.8	129
