# Supplementary material for: WWP2 regulates pathological cardiac fibrosis by modulating SMAD2 signaling
Source: Nat Commun. 2019 Aug 9;10:3616. doi: 10.1038/s41467-019-11551-9 (PMC6689010; doi:10.1038/s41467-019-11551-9)
Supplement: Supplementary file 5 — Supplementary Data 2 [file 41467_2019_11551_MOESM5_ESM.xlsx]

## Sheet: a
Supplementary Data 2. Human DCM co-expression networks. a: Summary of human DCM networks. b: Genes included in each DCM network.
ID	N. genes	DAVID: GO-BP	-Log 10 (FDR)	DAVID: KEGG	-Log 10 (FDR)	Network differential coexpression DCM/controls?
Hs-M1	25	RNA splicing	3.38256	-	-	YES
Hs-M2	256	Cellular metabolic process	2.90512	-	-	-
Hs-M3	1141	Generation of precursor metabolites and energy	66.9957	Oxidative phosphorylation	52.4449	-
Hs-M4	869	Macromolecule localization	5.73252	Pathogenic Escherichia coli infection	4.07463	-
Hs-M5	26	-	-	-	-	YES
Hs-M6	138	Regulation of macromolecule biosynthetic process	6.77728	-	-	-
Hs-M7	95	Multicellular organismal process	4.57087	-	-	YES
Hs-M8	83	Regulation of myeloid cell differentiation	3.423	-	-	-
Hs-M9	56	Blood vessel morphogenesis	2.27831	-	-	YES
Hs-M10	57	Defense response	7.8729	-	-	YES
Hs-M11	77	-	-	-	-	-
Hs-M12	28	Fatty acid metabolic process	6.89963	Fatty acid metabolism	6.87615	-
Hs-M13	104	Negative regulation of cell growth	2.55231	-	-	-
Hs-M14	23	Smooth muscle contraction	3.9715	Vascular smooth muscle contraction	6.87615	YES
Hs-M15	90	M phase	46.8665	Cell cycle	12.9031	-
Hs-M16	31	-	-		-	-
Hs-M17	598	Immune system process	62.8268	Hematopoietic cell lineage	8.75945	YES
Hs-M18	190	Catabolic process	1.91655	Arrhythmogenic right ventricular cardiomyopathy	2.07106	-
Hs-M19	127	Translation	5.76897	Proteasome	2.25773	YES
Hs-M20	35	-	-	-	-	YES
Hs-M21	130	Regulation of response to external stimulus	7.34775	PPAR signaling pathway	3.39014	YES
Hs-M22	36	Wnt receptor signaling pathway	1.55818	Wnt signaling pathway	1.59428	YES
Hs-M23	117	Nucleobase and nucleic acid metabolic process	5.49938	-	-	-
Hs-M24	37	Antigen processing and presentation	12.8928	Antigen processing and presentation	9.46852	-
Hs-M25	117	Positive regulation of ubiquitin-protein ligase activity	6.53611	Proteasome	9.45469	YES
Hs-M26	210	Protein folding	16.2013	N-Glycan biosynthesis	2.70885	-
Hs-M27	40	Gene expression	2.85878	Spliceosome	1.48248	YES
Hs-M28	131	Cellular protein metabolic process	2.72573	-	-	YES
Hs-M29	80	Regulation of molecular function	2.56123	-	-	-
Hs-M30	46	Nervous system development	6.90658	Cell adhesion molecules	3.52761	YES
Hs-M31	62	Complement activation	3.80688	Complement and coagulation cascades	2.73657	YES
Hs-M32	232	Nucleobase and nucleic acid metabolic process	5.72425	-	-	YES
Hs-M33	48	Cell adhesion	1.84348	ECM-receptor interaction	1.90677	YES
Hs-M34	194	Translational elongation	115.279	Ribosome	109.48	-
Hs-M35	280	Post-translational protein modification	4.75545	Regulation of actin cytoskeleton	3.04916	YES
Hs-M36	109	Nitrogen compound metabolic process	4.31082	-	-	YES
Hs-M37	65	-	-	-	-	-
Hs-M38	151	-	-	-	-	YES
Hs-M39	55	Chromatin modification	2.84517	-	-	YES
Hs-M40	65	Response to virus	17.6596	RIG-I-like receptor signaling pathway	3.37739	-
Hs-M41	51	Cellular macromolecule metabolic process	1.40874	-	-	YES
Hs-M42	63	Regulation of cellular process	2.26963	-	-	-
Hs-M43	172	mRNA processing	11.2418	Spliceosome	5.25066	-
Hs-M44	1863	Cellular macromolecule metabolic process	32.5834	Ubiquitin mediated proteolysis	9.53313	YES
Hs-M45	60	Regulation of signal transduction	1.5423	-	-	-
Hs-M46	71	-	-	Lysosome	1.90189	YES
Hs-M47	683	Cell adhesion	15.6655	ECM-receptor interaction	10.054	YES
Hs-M48	52	Chromatin modification	3.13956	-	-	YES

## Sheet: b
DCM cluster	Gene name	Ensembl Gene ID	Gene descriptoin
Hs-M1	AAMP	ENSG00000127837	angio-associated, migratory cell protein
Hs-M1	BAG6	ENSG00000204463	BCL2-associated athanogene 6
Hs-M1	CDK11B	ENSG00000248333	cyclin-dependent kinase 11B
Hs-M1	DHX16	ENSG00000204560	DEAH (Asp-Glu-Ala-His) box polypeptide 16
Hs-M1	DHX38	ENSG00000140829	DEAH (Asp-Glu-Ala-His) box polypeptide 38
Hs-M1	FBXW4	ENSG00000107829	F-box and WD repeat domain containing 4
Hs-M1	MAPK8IP3	ENSG00000138834	mitogen-activated protein kinase 8 interacting protein 3
Hs-M1	PAF1	ENSG00000006712	Paf1, RNA polymerase II associated factor, homolog (S. cerevisiae)
Hs-M1	PELP1	ENSG00000141456	proline, glutamate and leucine rich protein 1
Hs-M1	PSMD3	ENSG00000108344	proteasome (prosome, macropain) 26S subunit, non-ATPase, 3
Hs-M1	RBM10	ENSG00000182872	RNA binding motif protein 10
Hs-M1	RNPS1	ENSG00000205937	RNA binding protein S1, serine-rich domain
Hs-M1	SART1	ENSG00000175467	squamous cell carcinoma antigen recognized by T cells
Hs-M1	SCAF1	ENSG00000126461	SR-related CTD-associated factor 1
Hs-M1	SKIV2L	ENSG00000204351	superkiller viralicidic activity 2-like (S. cerevisiae)
Hs-M1	SLC30A4	ENSG00000104154	solute carrier family 30 (zinc transporter), member 4
Hs-M1	SPAST	ENSG00000021574	spastin
Hs-M1	SUPT5H	ENSG00000196235	suppressor of Ty 5 homolog (S. cerevisiae)
Hs-M1	TAF15	ENSG00000172660	NA
Hs-M1	TRIP10	ENSG00000125733	thyroid hormone receptor interactor 10
Hs-M1	UBA1	ENSG00000130985	ubiquitin-like modifier activating enzyme 1
Hs-M1	UBAP2L	ENSG00000143569	ubiquitin associated protein 2-like
Hs-M1	UCN	ENSG00000163794	urocortin
Hs-M1	WDR13	ENSG00000101940	WD repeat domain 13
Hs-M1	ZNF444	ENSG00000167685	zinc finger protein 444
Hs-M10	APOBEC3A	ENSG00000128383	apolipoprotein B mRNA editing enzyme, catalytic polypeptide-like 3A
Hs-M10	AQP9	ENSG00000103569	aquaporin 9
Hs-M10	ARG1	ENSG00000118520	arginase 1
Hs-M10	ARMCX6	ENSG00000198960	armadillo repeat containing, X-linked 6
Hs-M10	BCL2A1	ENSG00000140379	BCL2-related protein A1
Hs-M10	C19orf59	ENSG00000183019	mast cell-expressed membrane protein 1
Hs-M10	CAMP	ENSG00000164047	cathelicidin antimicrobial peptide
Hs-M10	CCND2	ENSG00000118971	cyclin D2
Hs-M10	CEACAM3	ENSG00000170956	carcinoembryonic antigen-related cell adhesion molecule 3
Hs-M10	CLEC4D	ENSG00000166527	C-type lectin domain family 4, member D
Hs-M10	COMMD8	ENSG00000169019	COMM domain containing 8
Hs-M10	CSF3R	ENSG00000119535	colony stimulating factor 3 receptor (granulocyte)
Hs-M10	CXCR1	ENSG00000163464	chemokine (C-X-C motif) receptor 1
Hs-M10	CXCR2	ENSG00000180871	chemokine (C-X-C motif) receptor 2
Hs-M10	CYP4F3	ENSG00000186529	cytochrome P450, family 4, subfamily F, polypeptide 3
Hs-M10	DEFA1	ENSG00000206047	defensin, alpha 1
Hs-M10	DEFA3	ENSG00000239839	defensin, alpha 3, neutrophil-specific
Hs-M10	DEFA4	ENSG00000164821	defensin, alpha 4, corticostatin
Hs-M10	ELF2	ENSG00000109381	E74-like factor 2 (ets domain transcription factor)
Hs-M10	FCAR	ENSG00000186431	Fc fragment of IgA, receptor for
Hs-M10	FCGR3B	ENSG00000162747	Fc fragment of IgG, low affinity IIIb, receptor (CD16b)
Hs-M10	FFAR2	ENSG00000126262	free fatty acid receptor 2
Hs-M10	FPR1	ENSG00000171051	formyl peptide receptor 1
Hs-M10	FPR2	ENSG00000171049	formyl peptide receptor 2
Hs-M10	GPR97	ENSG00000182885	G protein-coupled receptor 97
Hs-M10	GYS1	ENSG00000104812	glycogen synthase 1 (muscle)
Hs-M10	IL18RAP	ENSG00000115607	interleukin 18 receptor accessory protein
Hs-M10	ING1	ENSG00000153487	inhibitor of growth family, member 1
Hs-M10	KCNJ15	ENSG00000157551	potassium inwardly-rectifying channel, subfamily J, member 15
Hs-M10	LCN2	ENSG00000148346	lipocalin 2
Hs-M10	LILRA3	ENSG00000170866	NA
Hs-M10	LILRA5	ENSG00000187116	leukocyte immunoglobulin-like receptor, subfamily A (with TM domain), member 5
Hs-M10	MEFV	ENSG00000103313	Mediterranean fever
Hs-M10	MMP25	ENSG00000008516	matrix metallopeptidase 25
Hs-M10	MMP8	ENSG00000118113	matrix metallopeptidase 8 (neutrophil collagenase)
Hs-M10	MMP9	ENSG00000100985	matrix metallopeptidase 9 (gelatinase B, 92kDa gelatinase, 92kDa type IV collagenase)
Hs-M10	MXD1	ENSG00000059728	MAX dimerization protein 1
Hs-M10	NFE2	ENSG00000123405	nuclear factor, erythroid 2
Hs-M10	PADI2	ENSG00000117115	peptidyl arginine deiminase, type II
Hs-M10	PADI4	ENSG00000159339	peptidyl arginine deiminase, type IV
Hs-M10	PFKFB4	ENSG00000114268	6-phosphofructo-2-kinase/fructose-2,6-biphosphatase 4
Hs-M10	PGLYRP1	ENSG00000008438	peptidoglycan recognition protein 1
Hs-M10	PROK2	ENSG00000163421	prokineticin 2
Hs-M10	S100A12	ENSG00000163221	S100 calcium binding protein A12
Hs-M10	S100A8	ENSG00000143546	S100 calcium binding protein A8
Hs-M10	S100A9	ENSG00000163220	S100 calcium binding protein A9
Hs-M10	S100P	ENSG00000163993	S100 calcium binding protein P
Hs-M10	SELL	ENSG00000188404	selectin L
Hs-M10	SERPINB1	ENSG00000021355	serpin peptidase inhibitor, clade B (ovalbumin), member 1
Hs-M10	SIGLEC14	ENSG00000254415	sialic acid binding Ig-like lectin 14
Hs-M10	SIRPB1	ENSG00000101307	signal-regulatory protein beta 1
Hs-M10	TNFRSF10C	ENSG00000173535	tumor necrosis factor receptor superfamily, member 10c, decoy without an intracellular domain
Hs-M10	TREM1	ENSG00000124731	triggering receptor expressed on myeloid cells 1
Hs-M10	VNN2	ENSG00000112303	vanin 2
Hs-M10	VNN3	ENSG00000093134	vanin 3
Hs-M10	WARS2	ENSG00000116874	tryptophanyl tRNA synthetase 2, mitochondrial
Hs-M10	WDR77	ENSG00000116455	WD repeat domain 77
Hs-M11	AARS2	ENSG00000124608	alanyl-tRNA synthetase 2, mitochondrial
Hs-M11	ACACB	ENSG00000076555	acetyl-CoA carboxylase beta
Hs-M11	ACAP3	ENSG00000131584	ArfGAP with coiled-coil, ankyrin repeat and PH domains 3
Hs-M11	AHR	ENSG00000106546	aryl hydrocarbon receptor
Hs-M11	AKAP8L	ENSG00000011243	A kinase (PRKA) anchor protein 8-like
Hs-M11	ALS2CL	ENSG00000178038	ALS2 C-terminal like
Hs-M11	ARFIP1	ENSG00000164144	ADP-ribosylation factor interacting protein 1
Hs-M11	ARFRP1	ENSG00000101246	ADP-ribosylation factor related protein 1
Hs-M11	ASIC3	ENSG00000213199	acid-sensing (proton-gated) ion channel 3
Hs-M11	ASPSCR1	ENSG00000169696	alveolar soft part sarcoma chromosome region, candidate 1
Hs-M11	BAG5	ENSG00000166170	BCL2-associated athanogene 5
Hs-M11	BTBD2	ENSG00000133243	BTB (POZ) domain containing 2
Hs-M11	C6orf47	ENSG00000204439	chromosome 6 open reading frame 47
Hs-M11	C9orf171	ENSG00000188523	chromosome 9 open reading frame 171
Hs-M11	CCBL1	ENSG00000171097	cysteine conjugate-beta lyase, cytoplasmic
Hs-M11	CCDC88A	ENSG00000115355	coiled-coil domain containing 88A
Hs-M11	COG1	ENSG00000166685	component of oligomeric golgi complex 1
Hs-M11	COMMD2	ENSG00000114744	COMM domain containing 2
Hs-M11	CPSF3L	ENSG00000127054	cleavage and polyadenylation specific factor 3-like
Hs-M11	CTBP1	ENSG00000159692	C-terminal binding protein 1
Hs-M11	CYHR1	ENSG00000187954	cysteine/histidine-rich 1
Hs-M11	DHX30	ENSG00000132153	DEAH (Asp-Glu-Ala-His) box helicase 30
Hs-M11	EPS15L1	ENSG00000127527	epidermal growth factor receptor pathway substrate 15-like 1
Hs-M11	EVI5	ENSG00000067208	ecotropic viral integration site 5
Hs-M11	FAM73B	ENSG00000148343	family with sequence similarity 73, member B
Hs-M11	FBRSL1	ENSG00000112787	fibrosin-like 1
Hs-M11	GORAB	ENSG00000120370	golgin, RAB6-interacting
Hs-M11	HSF1	ENSG00000185122	heat shock transcription factor 1
Hs-M11	INHBA	ENSG00000122641	inhibin, beta A
Hs-M11	KDM4B	ENSG00000127663	lysine (K)-specific demethylase 4B
Hs-M11	L3MBTL2	ENSG00000100395	l(3)mbt-like 2 (Drosophila)
Hs-M11	LIMS2	ENSG00000072163	LIM and senescent cell antigen-like domains 2
Hs-M11	LRSAM1	ENSG00000148356	leucine rich repeat and sterile alpha motif containing 1
Hs-M11	LSS	ENSG00000160285	lanosterol synthase (2,3-oxidosqualene-lanosterol cyclase)
Hs-M11	MAMDC4	ENSG00000177943	MAM domain containing 4
Hs-M11	MAP7D1	ENSG00000116871	MAP7 domain containing 1
Hs-M11	MED24	ENSG00000008838	mediator complex subunit 24
Hs-M11	MME	ENSG00000196549	membrane metallo-endopeptidase
Hs-M11	MTMR14	ENSG00000163719	myotubularin related protein 14
Hs-M11	NEURL4	ENSG00000215041	neuralized E3 ubiquitin protein ligase 4
Hs-M11	NPRL3	ENSG00000103148	nitrogen permease regulator-like 3 (S. cerevisiae)
Hs-M11	PACS2	ENSG00000179364	phosphofurin acidic cluster sorting protein 2
Hs-M11	PLIN4	ENSG00000167676	perilipin 4
Hs-M11	PLXNB1	ENSG00000164050	plexin B1
Hs-M11	POLRMT	ENSG00000099821	polymerase (RNA) mitochondrial (DNA directed)
Hs-M11	PPP1R13B	ENSG00000088808	protein phosphatase 1, regulatory subunit 13B
Hs-M11	RANBP3	ENSG00000031823	RAN binding protein 3
Hs-M11	RAP2A	ENSG00000125249	RAP2A, member of RAS oncogene family
Hs-M11	RBCK1	ENSG00000125826	RanBP-type and C3HC4-type zinc finger containing 1
Hs-M11	RMND5B	ENSG00000145916	required for meiotic nuclear division 5 homolog B (S. cerevisiae)
Hs-M11	RNF2	ENSG00000121481	ring finger protein 2
Hs-M11	RNF208	ENSG00000212864	ring finger protein 208
Hs-M11	RNF220	ENSG00000187147	ring finger protein 220
Hs-M11	RPAP1	ENSG00000103932	RNA polymerase II associated protein 1
Hs-M11	RXRB	ENSG00000204231	retinoid X receptor, beta
Hs-M11	SCAP	ENSG00000114650	SREBF chaperone
Hs-M11	SCRIB	ENSG00000180900	scribbled planar cell polarity protein
Hs-M11	SGSM3	ENSG00000100359	small G protein signaling modulator 3
Hs-M11	SHARPIN	ENSG00000179526	SHANK-associated RH domain interactor
Hs-M11	SLC27A1	ENSG00000130304	solute carrier family 27 (fatty acid transporter), member 1
Hs-M11	SLC39A9	ENSG00000029364	solute carrier family 39, member 9
Hs-M11	SNRNP35	ENSG00000184209	small nuclear ribonucleoprotein 35kDa (U11/U12)
Hs-M11	SP3	ENSG00000172845	Sp3 transcription factor
Hs-M11	SPTBN4	ENSG00000160460	spectrin, beta, non-erythrocytic 4
Hs-M11	SS18	ENSG00000141380	synovial sarcoma translocation, chromosome 18
Hs-M11	STK25	ENSG00000115694	serine/threonine kinase 25
Hs-M11	SYMPK	ENSG00000125755	symplekin
Hs-M11	SYN1	ENSG00000008056	synapsin I
Hs-M11	TAS1R3	ENSG00000169962	taste receptor, type 1, member 3
Hs-M11	TMEM201	ENSG00000188807	transmembrane protein 201
Hs-M11	TPRN	ENSG00000176058	taperin
Hs-M11	TUBGCP2	ENSG00000130640	tubulin, gamma complex associated protein 2
Hs-M11	TWSG1	ENSG00000128791	twisted gastrulation BMP signaling modulator 1
Hs-M11	UCKL1	ENSG00000198276	uridine-cytidine kinase 1-like 1
Hs-M11	ULK1	ENSG00000177169	unc-51 like autophagy activating kinase 1
Hs-M11	URGCP	ENSG00000106608	upregulator of cell proliferation
Hs-M11	WDR24	ENSG00000127580	WD repeat domain 24
Hs-M12	ACAA2	ENSG00000167315	acetyl-CoA acyltransferase 2
Hs-M12	ACSL1	ENSG00000151726	acyl-CoA synthetase long-chain family member 1
Hs-M12	C20orf197	ENSG00000176659	chromosome 20 open reading frame 197
Hs-M12	C8orf47	ENSG00000177459	glutamate-rich 5
Hs-M12	CAT	ENSG00000121691	catalase
Hs-M12	CCDC18	ENSG00000122483	coiled-coil domain containing 18
Hs-M12	CENPO	ENSG00000138092	centromere protein O
Hs-M12	CPT1A	ENSG00000110090	carnitine palmitoyltransferase 1A (liver)
Hs-M12	CPT2	ENSG00000157184	carnitine palmitoyltransferase 2
Hs-M12	ECHDC3	ENSG00000134463	enoyl CoA hydratase domain containing 3
Hs-M12	FADS2	ENSG00000134824	fatty acid desaturase 2
Hs-M12	FAM227B	ENSG00000166262	family with sequence similarity 227, member B
Hs-M12	GPHN	ENSG00000171723	gephyrin
Hs-M12	HADHA	ENSG00000084754	hydroxyacyl-CoA dehydrogenase/3-ketoacyl-CoA thiolase/enoyl-CoA hydratase (trifunctional protein), alpha subunit
Hs-M12	HADHB	ENSG00000138029	hydroxyacyl-CoA dehydrogenase/3-ketoacyl-CoA thiolase/enoyl-CoA hydratase (trifunctional protein), beta subunit
Hs-M12	HMGCS2	ENSG00000134240	3-hydroxy-3-methylglutaryl-CoA synthase 2 (mitochondrial)
Hs-M12	HSDL2	ENSG00000119471	hydroxysteroid dehydrogenase like 2
Hs-M12	MLYCD	ENSG00000103150	malonyl-CoA decarboxylase
Hs-M12	PDK2	ENSG00000005882	pyruvate dehydrogenase kinase, isozyme 2
Hs-M12	PEX11A	ENSG00000166821	peroxisomal biogenesis factor 11 alpha
Hs-M12	PHKA2	ENSG00000044446	phosphorylase kinase, alpha 2 (liver)
Hs-M12	PPP1R3D	ENSG00000132825	protein phosphatase 1, regulatory subunit 3D
Hs-M12	SLC25A20	ENSG00000178537	solute carrier family 25 (carnitine/acylcarnitine translocase), member 20
Hs-M12	SLC25A34	ENSG00000162461	solute carrier family 25, member 34
Hs-M12	SLC25A42	ENSG00000181035	solute carrier family 25, member 42
Hs-M12	SREBF1	ENSG00000072310	sterol regulatory element binding transcription factor 1
Hs-M12	TMEM135	ENSG00000166575	transmembrane protein 135
Hs-M12	TMEM139	ENSG00000178826	transmembrane protein 139
Hs-M13	ACVR1B	ENSG00000135503	activin A receptor, type IB
Hs-M13	ALYREF	ENSG00000183684	Aly/REF export factor
Hs-M13	AREG	ENSG00000109321	amphiregulin
Hs-M13	AREGB	ENSG00000205595	NA
Hs-M13	ARTN	ENSG00000117407	artemin
Hs-M13	ATF3	ENSG00000162772	activating transcription factor 3
Hs-M13	BCL6	ENSG00000113916	B-cell CLL/lymphoma 6
Hs-M13	BTG2	ENSG00000159388	BTG family, member 2
Hs-M13	C11orf91	ENSG00000205177	chromosome 11 open reading frame 91
Hs-M13	CDC42EP2	ENSG00000149798	CDC42 effector protein (Rho GTPase binding) 2
Hs-M13	CDC42EP4	ENSG00000179604	CDC42 effector protein (Rho GTPase binding) 4
Hs-M13	CDKN1A	ENSG00000124762	cyclin-dependent kinase inhibitor 1A (p21, Cip1)
Hs-M13	CEBPB	ENSG00000172216	CCAAT/enhancer binding protein (C/EBP), beta
Hs-M13	CEBPD	ENSG00000221869	CCAAT/enhancer binding protein (C/EBP), delta
Hs-M13	CPEB2	ENSG00000137449	cytoplasmic polyadenylation element binding protein 2
Hs-M13	CPM	ENSG00000135678	carboxypeptidase M
Hs-M13	DCUN1D3	ENSG00000188215	DCN1, defective in cullin neddylation 1, domain containing 3
Hs-M13	DDX27	ENSG00000124228	DEAD (Asp-Glu-Ala-Asp) box polypeptide 27
Hs-M13	DYRK2	ENSG00000127334	dual-specificity tyrosine-(Y)-phosphorylation regulated kinase 2
Hs-M13	EDNRB	ENSG00000136160	endothelin receptor type B
Hs-M13	EFCAB12	ENSG00000172771	EF-hand calcium binding domain 12
Hs-M13	ELL	ENSG00000105656	elongation factor RNA polymerase II
Hs-M13	ELL2	ENSG00000118985	elongation factor, RNA polymerase II, 2
Hs-M13	ERRFI1	ENSG00000116285	ERBB receptor feedback inhibitor 1
Hs-M13	EVA1C	ENSG00000166979	eva-1 homolog C (C. elegans)
Hs-M13	FAM110B	ENSG00000169122	family with sequence similarity 110, member B
Hs-M13	FOSL2	ENSG00000075426	FOS-like antigen 2
Hs-M13	FRMD5	ENSG00000171877	FERM domain containing 5
Hs-M13	FRMD8	ENSG00000126391	FERM domain containing 8
Hs-M13	GADD45B	ENSG00000099860	growth arrest and DNA-damage-inducible, beta
Hs-M13	GFPT2	ENSG00000131459	glutamine-fructose-6-phosphate transaminase 2
Hs-M13	GGT5	ENSG00000099998	gamma-glutamyltransferase 5
Hs-M13	GJA1	ENSG00000152661	gap junction protein, alpha 1, 43kDa
Hs-M13	GLUL	ENSG00000135821	glutamate-ammonia ligase
Hs-M13	GNL2	ENSG00000134697	guanine nucleotide binding protein-like 2 (nucleolar)
Hs-M13	GPBAR1	ENSG00000179921	G protein-coupled bile acid receptor 1
Hs-M13	GPR56	ENSG00000205336	G protein-coupled receptor 56
Hs-M13	GPRC5B	ENSG00000167191	G protein-coupled receptor, class C, group 5, member B
Hs-M13	IFNGR1	ENSG00000027697	interferon gamma receptor 1
Hs-M13	IL18R1	ENSG00000115604	interleukin 18 receptor 1
Hs-M13	IL1R2	ENSG00000115590	interleukin 1 receptor, type II
Hs-M13	IL1RL1	ENSG00000115602	interleukin 1 receptor-like 1
Hs-M13	ITPKC	ENSG00000086544	inositol-trisphosphate 3-kinase C
Hs-M13	JDP2	ENSG00000140044	Jun dimerization protein 2
Hs-M13	JOSD1	ENSG00000100221	Josephin domain containing 1
Hs-M13	JUND	ENSG00000130522	jun D proto-oncogene
Hs-M13	KCNJ2	ENSG00000123700	potassium inwardly-rectifying channel, subfamily J, member 2
Hs-M13	KLF6	ENSG00000067082	Kruppel-like factor 6
Hs-M13	LONRF1	ENSG00000154359	LON peptidase N-terminal domain and ring finger 1
Hs-M13	LRRC8A	ENSG00000136802	leucine rich repeat containing 8 family, member A
Hs-M13	MCL1	ENSG00000143384	myeloid cell leukemia 1
Hs-M13	MFSD2A	ENSG00000168389	major facilitator superfamily domain containing 2A
Hs-M13	MIDN	ENSG00000167470	midnolin
Hs-M13	MMP19	ENSG00000123342	matrix metallopeptidase 19
Hs-M13	MT1A	ENSG00000205362	metallothionein 1A
Hs-M13	MT1E	ENSG00000169715	metallothionein 1E
Hs-M13	MT1M	ENSG00000205364	metallothionein 1M
Hs-M13	MT1X	ENSG00000187193	metallothionein 1X
Hs-M13	MT2A	ENSG00000125148	metallothionein 2A
Hs-M13	MTHFD2	ENSG00000065911	methylenetetrahydrofolate dehydrogenase (NADP+ dependent) 2, methenyltetrahydrofolate cyclohydrolase
Hs-M13	MYC	ENSG00000136997	v-myc avian myelocytomatosis viral oncogene homolog
Hs-M13	NAV1	ENSG00000134369	neuron navigator 1
Hs-M13	NDEL1	ENSG00000166579	nudE neurodevelopment protein 1-like 1
Hs-M13	NFKBIZ	ENSG00000144802	nuclear factor of kappa light polypeptide gene enhancer in B-cells inhibitor, zeta
Hs-M13	NNMT	ENSG00000166741	nicotinamide N-methyltransferase
Hs-M13	NPC1	ENSG00000141458	Niemann-Pick disease, type C1
Hs-M13	NPTX2	ENSG00000106236	neuronal pentraxin II
Hs-M13	NR4A3	ENSG00000119508	nuclear receptor subfamily 4, group A, member 3
Hs-M13	PIM1	ENSG00000137193	Pim-1 proto-oncogene, serine/threonine kinase
Hs-M13	PPARGC1B	ENSG00000155846	peroxisome proliferator-activated receptor gamma, coactivator 1 beta
Hs-M13	PPP1R15B	ENSG00000158615	protein phosphatase 1, regulatory subunit 15B
Hs-M13	PROX1	ENSG00000117707	prospero homeobox 1
Hs-M13	RAB30	ENSG00000137502	RAB30, member RAS oncogene family
Hs-M13	RGS2	ENSG00000116741	regulator of G-protein signaling 2
Hs-M13	RHBDF2	ENSG00000129667	rhomboid 5 homolog 2 (Drosophila)
Hs-M13	RHOU	ENSG00000116574	ras homolog family member U
Hs-M13	RNF122	ENSG00000133874	ring finger protein 122
Hs-M13	RPGR	ENSG00000156313	retinitis pigmentosa GTPase regulator
Hs-M13	SAT1	ENSG00000130066	spermidine/spermine N1-acetyltransferase 1
Hs-M13	SERPINA3	ENSG00000196136	serpin peptidase inhibitor, clade A (alpha-1 antiproteinase, antitrypsin), member 3
Hs-M13	SERPINE1	ENSG00000106366	serpin peptidase inhibitor, clade E (nexin, plasminogen activator inhibitor type 1), member 1
Hs-M13	SERPINF2	ENSG00000167711	serpin peptidase inhibitor, clade F (alpha-2 antiplasmin, pigment epithelium derived factor), member 2
Hs-M13	SERTAD1	ENSG00000197019	SERTA domain containing 1
Hs-M13	SLC11A1	ENSG00000018280	solute carrier family 11 (proton-coupled divalent metal ion transporter), member 1
Hs-M13	SLC22A4	ENSG00000197208	solute carrier family 22 (organic cation/zwitterion transporter), member 4
Hs-M13	SLC38A2	ENSG00000134294	solute carrier family 38, member 2
Hs-M13	SLC52A3	ENSG00000101276	solute carrier family 52 (riboflavin transporter), member 3
Hs-M13	SLCO4A1	ENSG00000101187	solute carrier organic anion transporter family, member 4A1
Hs-M13	SMARCD2	ENSG00000108604	SWI/SNF related, matrix associated, actin dependent regulator of chromatin, subfamily d, member 2
Hs-M13	SPATA2L	ENSG00000158792	spermatogenesis associated 2-like
Hs-M13	SPIDR	ENSG00000164808	scaffolding protein involved in DNA repair
Hs-M13	SPSB1	ENSG00000171621	splA/ryanodine receptor domain and SOCS box containing 1
Hs-M13	SRGN	ENSG00000122862	serglycin
Hs-M13	TIMP4	ENSG00000157150	TIMP metallopeptidase inhibitor 4
Hs-M13	TRIB1	ENSG00000173334	tribbles pseudokinase 1
Hs-M13	TSPYL2	ENSG00000184205	TSPY-like 2
Hs-M13	UAP1	ENSG00000117143	UDP-N-acetylglucosamine pyrophosphorylase 1
Hs-M13	USP51	ENSG00000247746	ubiquitin specific peptidase 51
Hs-M13	VMP1	ENSG00000062716	vacuole membrane protein 1
Hs-M13	WTAP	ENSG00000146457	Wilms tumor 1 associated protein
Hs-M13	YPEL2	ENSG00000175155	yippee-like 2 (Drosophila)
Hs-M13	ZBTB3	ENSG00000185670	zinc finger and BTB domain containing 3
Hs-M13	ZFP82	ENSG00000181007	ZFP82 zinc finger protein
Hs-M13	ZNF879	ENSG00000234284	zinc finger protein 879
Hs-M14	ACTA2	ENSG00000107796	actin, alpha 2, smooth muscle, aorta
Hs-M14	ACTG2	ENSG00000163017	actin, gamma 2, smooth muscle, enteric
Hs-M14	C12orf75	ENSG00000235162	chromosome 12 open reading frame 75
Hs-M14	CACNA1H	ENSG00000196557	calcium channel, voltage-dependent, T type, alpha 1H subunit
Hs-M14	CCDC3	ENSG00000151468	coiled-coil domain containing 3
Hs-M14	CSRP1	ENSG00000159176	cysteine and glycine-rich protein 1
Hs-M14	ID4	ENSG00000172201	inhibitor of DNA binding 4, dominant negative helix-loop-helix protein
Hs-M14	ITGA8	ENSG00000077943	integrin, alpha 8
Hs-M14	ITIH3	ENSG00000162267	inter-alpha-trypsin inhibitor heavy chain 3
Hs-M14	KCNMA1	ENSG00000156113	potassium large conductance calcium-activated channel, subfamily M, alpha member 1
Hs-M14	KCNMB1	ENSG00000145936	potassium large conductance calcium-activated channel, subfamily M, beta member 1
Hs-M14	LGR6	ENSG00000133067	leucine-rich repeat containing G protein-coupled receptor 6
Hs-M14	LMOD1	ENSG00000163431	leiomodin 1 (smooth muscle)
Hs-M14	MRVI1	ENSG00000072952	murine retrovirus integration site 1 homolog
Hs-M14	MYH11	ENSG00000133392	myosin, heavy chain 11, smooth muscle
Hs-M14	MYLK	ENSG00000065534	myosin light chain kinase
Hs-M14	NET1	ENSG00000173848	neuroepithelial cell transforming 1
Hs-M14	NOV	ENSG00000136999	nephroblastoma overexpressed
Hs-M14	NTRK3	ENSG00000140538	neurotrophic tyrosine kinase, receptor, type 3
Hs-M14	RERGL	ENSG00000111404	RERG/RAS-like
Hs-M14	ST6GAL2	ENSG00000144057	ST6 beta-galactosamide alpha-2,6-sialyltranferase 2
Hs-M14	TAGLN	ENSG00000149591	transgelin
Hs-M14	WFDC1	ENSG00000103175	WAP four-disulfide core domain 1
Hs-M15	ANLN	ENSG00000011426	anillin, actin binding protein
Hs-M15	AP1S1	ENSG00000106367	adaptor-related protein complex 1, sigma 1 subunit
Hs-M15	ARHGAP11A	ENSG00000198826	Rho GTPase activating protein 11A
Hs-M15	ARHGAP11B	ENSG00000187951	Rho GTPase activating protein 11B
Hs-M15	ASF1B	ENSG00000105011	anti-silencing function 1B histone chaperone
Hs-M15	AURKB	ENSG00000178999	aurora kinase B
Hs-M15	BIRC5	ENSG00000089685	baculoviral IAP repeat containing 5
Hs-M15	BUB1	ENSG00000169679	BUB1 mitotic checkpoint serine/threonine kinase
Hs-M15	C11orf82	ENSG00000165490	DNA damage-induced apoptosis suppressor
Hs-M15	CCNB1	ENSG00000134057	cyclin B1
Hs-M15	CCNB2	ENSG00000157456	cyclin B2
Hs-M15	CDC20	ENSG00000117399	cell division cycle 20
Hs-M15	CDC45	ENSG00000093009	cell division cycle 45
Hs-M15	CDC6	ENSG00000094804	cell division cycle 6
Hs-M15	CDCA5	ENSG00000146670	cell division cycle associated 5
Hs-M15	CDCA8	ENSG00000134690	cell division cycle associated 8
Hs-M15	CDK1	ENSG00000170312	cyclin-dependent kinase 1
Hs-M15	CDT1	ENSG00000167513	chromatin licensing and DNA replication factor 1
Hs-M15	CENPK	ENSG00000123219	centromere protein K
Hs-M15	CENPM	ENSG00000100162	centromere protein M
Hs-M15	CEP55	ENSG00000138180	centrosomal protein 55kDa
Hs-M15	CETP	ENSG00000087237	cholesteryl ester transfer protein, plasma
Hs-M15	CHEK1	ENSG00000149554	checkpoint kinase 1
Hs-M15	DSN1	ENSG00000149636	DSN1, MIS12 kinetochore complex component
Hs-M15	E2F1	ENSG00000101412	E2F transcription factor 1
Hs-M15	ESCO2	ENSG00000171320	establishment of sister chromatid cohesion N-acetyltransferase 2
Hs-M15	EZH2	ENSG00000106462	enhancer of zeste 2 polycomb repressive complex 2 subunit
Hs-M15	FAM72B	ENSG00000188610	family with sequence similarity 72, member B
Hs-M15	FAM83D	ENSG00000101447	family with sequence similarity 83, member D
Hs-M15	FANCA	ENSG00000187741	Fanconi anemia, complementation group A
Hs-M15	FANCI	ENSG00000140525	Fanconi anemia, complementation group I
Hs-M15	FOXM1	ENSG00000111206	forkhead box M1
Hs-M15	GINS1	ENSG00000101003	GINS complex subunit 1 (Psf1 homolog)
Hs-M15	GINS2	ENSG00000131153	GINS complex subunit 2 (Psf2 homolog)
Hs-M15	GINS4	ENSG00000147536	GINS complex subunit 4 (Sld5 homolog)
Hs-M15	GPR160	ENSG00000173890	G protein-coupled receptor 160
Hs-M15	HELLS	ENSG00000119969	helicase, lymphoid-specific
Hs-M15	HMMR	ENSG00000072571	hyaluronan-mediated motility receptor (RHAMM)
Hs-M15	KIAA0101	ENSG00000166803	KIAA0101
Hs-M15	KIF18B	ENSG00000186185	kinesin family member 18B
Hs-M15	KIF20A	ENSG00000112984	kinesin family member 20A
Hs-M15	KIF20B	ENSG00000138182	kinesin family member 20B
Hs-M15	KIF23	ENSG00000137807	kinesin family member 23
Hs-M15	KIF2C	ENSG00000142945	kinesin family member 2C
Hs-M15	KIFC1	ENSG00000237649	kinesin family member C1
Hs-M15	KNTC1	ENSG00000184445	kinetochore associated 1
Hs-M15	LXN	ENSG00000079257	latexin
Hs-M15	MAD2L1	ENSG00000164109	MAD2 mitotic arrest deficient-like 1 (yeast)
Hs-M15	MASTL	ENSG00000120539	microtubule associated serine/threonine kinase-like
Hs-M15	MLF1IP	ENSG00000151725	centromere protein U
Hs-M15	MND1	ENSG00000121211	meiotic nuclear divisions 1 homolog (S. cerevisiae)
Hs-M15	MTL5	ENSG00000132749	metallothionein-like 5, testis-specific (tesmin)
Hs-M15	NCAPG2	ENSG00000146918	non-SMC condensin II complex, subunit G2
Hs-M15	NDC80	ENSG00000080986	NDC80 kinetochore complex component
Hs-M15	NUF2	ENSG00000143228	NUF2, NDC80 kinetochore complex component
Hs-M15	NUSAP1	ENSG00000137804	nucleolar and spindle associated protein 1
Hs-M15	PAFAH1B3	ENSG00000079462	platelet-activating factor acetylhydrolase 1b, catalytic subunit 3 (29kDa)
Hs-M15	PBK	ENSG00000168078	PDZ binding kinase
Hs-M15	PKMYT1	ENSG00000127564	protein kinase, membrane associated tyrosine/threonine 1
Hs-M15	PLK1	ENSG00000166851	polo-like kinase 1
Hs-M15	POC1A	ENSG00000164087	POC1 centriolar protein A
Hs-M15	POLE2	ENSG00000100479	polymerase (DNA directed), epsilon 2, accessory subunit
Hs-M15	PRC1	ENSG00000198901	protein regulator of cytokinesis 1
Hs-M15	PRR11	ENSG00000068489	proline rich 11
Hs-M15	PTTG1	ENSG00000164611	pituitary tumor-transforming 1
Hs-M15	RACGAP1	ENSG00000161800	Rac GTPase activating protein 1
Hs-M15	RAD51	ENSG00000051180	RAD51 recombinase
Hs-M15	RAD51AP1	ENSG00000111247	RAD51 associated protein 1
Hs-M15	RMI2	ENSG00000175643	RecQ mediated genome instability 2
Hs-M15	RRM2	ENSG00000171848	ribonucleotide reductase M2
Hs-M15	SHCBP1	ENSG00000171241	SHC SH2-domain binding protein 1
Hs-M15	SKA1	ENSG00000154839	spindle and kinetochore associated complex subunit 1
Hs-M15	SKA3	ENSG00000165480	spindle and kinetochore associated complex subunit 3
Hs-M15	SPAG5	ENSG00000076382	sperm associated antigen 5
Hs-M15	SPC25	ENSG00000152253	SPC25, NDC80 kinetochore complex component
Hs-M15	TDP1	ENSG00000042088	tyrosyl-DNA phosphodiesterase 1
Hs-M15	TIMELESS	ENSG00000111602	timeless circadian clock
Hs-M15	TK1	ENSG00000167900	thymidine kinase 1, soluble
Hs-M15	TOB1	ENSG00000141232	transducer of ERBB2, 1
Hs-M15	TOP2A	ENSG00000131747	topoisomerase (DNA) II alpha 170kDa
Hs-M15	TPX2	ENSG00000088325	TPX2, microtubule-associated
Hs-M15	TRIM59	ENSG00000213186	tripartite motif containing 59
Hs-M15	TRIP13	ENSG00000071539	thyroid hormone receptor interactor 13
Hs-M15	TROAP	ENSG00000135451	trophinin associated protein
Hs-M15	TYMS	ENSG00000176890	thymidylate synthetase
Hs-M15	UBE2C	ENSG00000175063	ubiquitin-conjugating enzyme E2C
Hs-M15	WDHD1	ENSG00000198554	WD repeat and HMG-box DNA binding protein 1
Hs-M15	WDR76	ENSG00000092470	WD repeat domain 76
Hs-M15	ZWILCH	ENSG00000174442	zwilch kinetochore protein
Hs-M15	ZWINT	ENSG00000122952	ZW10 interacting kinetochore protein
Hs-M16	ALDH1L1	ENSG00000144908	aldehyde dehydrogenase 1 family, member L1
Hs-M16	AP4S1	ENSG00000100478	adaptor-related protein complex 4, sigma 1 subunit
Hs-M16	AZGP1	ENSG00000160862	alpha-2-glycoprotein 1, zinc-binding
Hs-M16	B3GNT1	ENSG00000174684	UDP-GlcNAc:betaGal beta-1,3-N-acetylglucosaminyltransferase 1
Hs-M16	BCAS4	ENSG00000124243	breast carcinoma amplified sequence 4
Hs-M16	CBS	ENSG00000160200	cystathionine-beta-synthase
Hs-M16	CD93	ENSG00000125810	CD93 molecule
Hs-M16	CENPL	ENSG00000120334	centromere protein L
Hs-M16	COG4	ENSG00000103051	component of oligomeric golgi complex 4
Hs-M16	CRELD1	ENSG00000163703	cysteine-rich with EGF-like domains 1
Hs-M16	CRISPLD2	ENSG00000103196	cysteine-rich secretory protein LCCL domain containing 2
Hs-M16	DPCD	ENSG00000166171	deleted in primary ciliary dyskinesia homolog (mouse)
Hs-M16	DUSP26	ENSG00000133878	dual specificity phosphatase 26 (putative)
Hs-M16	EFCAB7	ENSG00000203965	EF-hand calcium binding domain 7
Hs-M16	FAM35A	ENSG00000122376	family with sequence similarity 35, member A
Hs-M16	FBXO16	ENSG00000214050	F-box protein 16
Hs-M16	GPR27	ENSG00000170837	G protein-coupled receptor 27
Hs-M16	IFT74	ENSG00000096872	intraflagellar transport 74
Hs-M16	IGHMBP2	ENSG00000132740	immunoglobulin mu binding protein 2
Hs-M16	LRRC23	ENSG00000010626	leucine rich repeat containing 23
Hs-M16	MAP7	ENSG00000135525	microtubule-associated protein 7
Hs-M16	MORN2	ENSG00000188010	MORN repeat containing 2
Hs-M16	MPND	ENSG00000008382	MPN domain containing
Hs-M16	NAP1L2	ENSG00000186462	nucleosome assembly protein 1-like 2
Hs-M16	NPHP1	ENSG00000144061	nephronophthisis 1 (juvenile)
Hs-M16	OSCP1	ENSG00000116885	organic solute carrier partner 1
Hs-M16	RABL5	ENSG00000128581	intraflagellar transport 22
Hs-M16	SLC25A13	ENSG00000004864	solute carrier family 25 (aspartate/glutamate carrier), member 13
Hs-M16	SLC35B4	ENSG00000205060	solute carrier family 35 (UDP-xylose/UDP-N-acetylglucosamine transporter), member B4
Hs-M16	SLC4A3	ENSG00000114923	solute carrier family 4 (anion exchanger), member 3
Hs-M16	WDR31	ENSG00000148225	WD repeat domain 31
Hs-M17	A2M	ENSG00000175899	alpha-2-macroglobulin
Hs-M17	ABCC3	ENSG00000108846	ATP-binding cassette, sub-family C (CFTR/MRP), member 3
Hs-M17	ACADM	ENSG00000117054	acyl-CoA dehydrogenase, C-4 to C-12 straight chain
Hs-M17	ACAP1	ENSG00000072818	ArfGAP with coiled-coil, ankyrin repeat and PH domains 1
Hs-M17	ACP5	ENSG00000102575	acid phosphatase 5, tartrate resistant
Hs-M17	ACPP	ENSG00000014257	acid phosphatase, prostate
Hs-M17	ACRBP	ENSG00000111644	acrosin binding protein
Hs-M17	ACTC1	ENSG00000159251	actin, alpha, cardiac muscle 1
Hs-M17	ADAM8	ENSG00000151651	ADAM metallopeptidase domain 8
Hs-M17	ADAP2	ENSG00000184060	ArfGAP with dual PH domains 2
Hs-M17	ADCYAP1	ENSG00000141433	adenylate cyclase activating polypeptide 1 (pituitary)
Hs-M17	ADM5	ENSG00000224420	adrenomedullin 5 (putative)
Hs-M17	ADORA3	ENSG00000121933	adenosine A3 receptor
Hs-M17	ADPGK	ENSG00000159322	ADP-dependent glucokinase
Hs-M17	AIF1	ENSG00000204472	allograft inflammatory factor 1
Hs-M17	AIM1	ENSG00000112297	absent in melanoma 1
Hs-M17	AKNA	ENSG00000106948	AT-hook transcription factor
Hs-M17	ALOX5	ENSG00000012779	arachidonate 5-lipoxygenase
Hs-M17	ALOX5AP	ENSG00000132965	arachidonate 5-lipoxygenase-activating protein
Hs-M17	ALPK1	ENSG00000073331	alpha-kinase 1
Hs-M17	AMICA1	ENSG00000160593	adhesion molecule, interacts with CXADR antigen 1
Hs-M17	ANAPC10	ENSG00000164162	anaphase promoting complex subunit 10
Hs-M17	ANKRD22	ENSG00000152766	ankyrin repeat domain 22
Hs-M17	ANPEP	ENSG00000166825	alanyl (membrane) aminopeptidase
Hs-M17	AOAH	ENSG00000136250	acyloxyacyl hydrolase (neutrophil)
Hs-M17	APBA2	ENSG00000034053	amyloid beta (A4) precursor protein-binding, family A, member 2
Hs-M17	APBB1IP	ENSG00000077420	amyloid beta (A4) precursor protein-binding, family B, member 1 interacting protein
Hs-M17	APOBEC3G	ENSG00000239713	apolipoprotein B mRNA editing enzyme, catalytic polypeptide-like 3G
Hs-M17	APOBR	ENSG00000184730	apolipoprotein B receptor
Hs-M17	APOL6	ENSG00000221963	apolipoprotein L, 6
Hs-M17	ARAP2	ENSG00000047365	ArfGAP with RhoGAP domain, ankyrin repeat and PH domain 2
Hs-M17	ARHGAP15	ENSG00000075884	Rho GTPase activating protein 15
Hs-M17	ARHGAP30	ENSG00000186517	Rho GTPase activating protein 30
Hs-M17	ARHGAP4	ENSG00000089820	Rho GTPase activating protein 4
Hs-M17	ARHGAP9	ENSG00000123329	Rho GTPase activating protein 9
Hs-M17	ARL4C	ENSG00000188042	ADP-ribosylation factor-like 4C
Hs-M17	ARL6IP1	ENSG00000170540	ADP-ribosylation factor-like 6 interacting protein 1
Hs-M17	ARRB2	ENSG00000141480	arrestin, beta 2
Hs-M17	ASGR2	ENSG00000161944	asialoglycoprotein receptor 2
Hs-M17	ATP5S	ENSG00000125375	ATP synthase, H+ transporting, mitochondrial Fo complex, subunit s (factor B)
Hs-M17	ATP8B3	ENSG00000130270	ATPase, aminophospholipid transporter, class I, type 8B, member 3
Hs-M17	ATP8B4	ENSG00000104043	ATPase, class I, type 8B, member 4
Hs-M17	BATF	ENSG00000156127	basic leucine zipper transcription factor, ATF-like
Hs-M17	BCAT1	ENSG00000060982	branched chain amino-acid transaminase 1, cytosolic
Hs-M17	BIN2	ENSG00000110934	bridging integrator 2
Hs-M17	BMPER	ENSG00000164619	BMP binding endothelial regulator
Hs-M17	BORA	ENSG00000136122	bora, aurora kinase A activator
Hs-M17	BRD7	ENSG00000166164	bromodomain containing 7
Hs-M17	BTK	ENSG00000010671	Bruton agammaglobulinemia tyrosine kinase
Hs-M17	C11orf35	ENSG00000185522	lamin tail domain containing 2
Hs-M17	C16orf54	ENSG00000185905	chromosome 16 open reading frame 54
Hs-M17	C19orf38	ENSG00000214212	chromosome 19 open reading frame 38
Hs-M17	C1orf162	ENSG00000143110	chromosome 1 open reading frame 162
Hs-M17	C1orf186	ENSG00000196533	NA
Hs-M17	C1orf228	ENSG00000198520	chromosome 1 open reading frame 228
Hs-M17	C1QA	ENSG00000173372	complement component 1, q subcomponent, A chain
Hs-M17	C1QB	ENSG00000173369	complement component 1, q subcomponent, B chain
Hs-M17	C1QC	ENSG00000159189	complement component 1, q subcomponent, C chain
Hs-M17	C2	ENSG00000166278	complement component 2
Hs-M17	C3AR1	ENSG00000171860	complement component 3a receptor 1
Hs-M17	C3orf33	ENSG00000174928	chromosome 3 open reading frame 33
Hs-M17	C4A	ENSG00000244731	complement component 4A (Rodgers blood group)
Hs-M17	C4B	ENSG00000224389	complement component 4B (Chido blood group)
Hs-M17	C4BPB	ENSG00000123843	complement component 4 binding protein, beta
Hs-M17	C5AR2	ENSG00000134830	complement component 5a receptor 2
Hs-M17	C9orf139	ENSG00000180539	chromosome 9 open reading frame 139
Hs-M17	CABP4	ENSG00000175544	calcium binding protein 4
Hs-M17	CACNA2D4	ENSG00000151062	calcium channel, voltage-dependent, alpha 2/delta subunit 4
Hs-M17	CAMK4	ENSG00000152495	calcium/calmodulin-dependent protein kinase IV
Hs-M17	CAPG	ENSG00000042493	capping protein (actin filament), gelsolin-like
Hs-M17	CARD11	ENSG00000198286	caspase recruitment domain family, member 11
Hs-M17	CARD16	ENSG00000204397	caspase recruitment domain family, member 16
Hs-M17	CARD6	ENSG00000132357	caspase recruitment domain family, member 6
Hs-M17	CARD9	ENSG00000187796	caspase recruitment domain family, member 9
Hs-M17	CASP1	ENSG00000137752	caspase 1, apoptosis-related cysteine peptidase
Hs-M17	CCDC53	ENSG00000120860	coiled-coil domain containing 53
Hs-M17	CCDC88B	ENSG00000168071	coiled-coil domain containing 88B
Hs-M17	CCL13	ENSG00000181374	chemokine (C-C motif) ligand 13
Hs-M17	CCL18	ENSG00000006074	NA
Hs-M17	CCL19	ENSG00000172724	chemokine (C-C motif) ligand 19
Hs-M17	CCL22	ENSG00000102962	chemokine (C-C motif) ligand 22
Hs-M17	CCL23	ENSG00000167236	NA
Hs-M17	CCL3	ENSG00000006075	NA
Hs-M17	CCL4	ENSG00000129277	NA
Hs-M17	CCL5	ENSG00000161570	NA
Hs-M17	CCNB1IP1	ENSG00000100814	cyclin B1 interacting protein 1, E3 ubiquitin protein ligase
Hs-M17	CCR1	ENSG00000163823	chemokine (C-C motif) receptor 1
Hs-M17	CCR2	ENSG00000121807	chemokine (C-C motif) receptor 2
Hs-M17	CCR5	ENSG00000160791	chemokine (C-C motif) receptor 5 (gene/pseudogene)
Hs-M17	CD14	ENSG00000170458	CD14 molecule
Hs-M17	CD163	ENSG00000177575	CD163 molecule
Hs-M17	CD163L1	ENSG00000177675	CD163 molecule-like 1
Hs-M17	CD180	ENSG00000134061	CD180 molecule
Hs-M17	CD2	ENSG00000116824	CD2 molecule
Hs-M17	CD200R1	ENSG00000163606	CD200 receptor 1
Hs-M17	CD209	ENSG00000090659	CD209 molecule
Hs-M17	CD226	ENSG00000150637	CD226 molecule
Hs-M17	CD247	ENSG00000198821	CD247 molecule
Hs-M17	CD28	ENSG00000178562	CD28 molecule
Hs-M17	CD300A	ENSG00000167851	CD300a molecule
Hs-M17	CD300C	ENSG00000167850	CD300c molecule
Hs-M17	CD300E	ENSG00000186407	CD300e molecule
Hs-M17	CD300LB	ENSG00000178789	CD300 molecule-like family member b
Hs-M17	CD300LF	ENSG00000186074	CD300 molecule-like family member f
Hs-M17	CD33	ENSG00000105383	CD33 molecule
Hs-M17	CD37	ENSG00000104894	CD37 molecule
Hs-M17	CD3D	ENSG00000167286	CD3d molecule, delta (CD3-TCR complex)
Hs-M17	CD3E	ENSG00000198851	CD3e molecule, epsilon (CD3-TCR complex)
Hs-M17	CD3G	ENSG00000160654	CD3g molecule, gamma (CD3-TCR complex)
Hs-M17	CD4	ENSG00000010610	CD4 molecule
Hs-M17	CD40	ENSG00000101017	CD40 molecule, TNF receptor superfamily member 5
Hs-M17	CD48	ENSG00000117091	CD48 molecule
Hs-M17	CD5	ENSG00000110448	CD5 molecule
Hs-M17	CD52	ENSG00000169442	CD52 molecule
Hs-M17	CD53	ENSG00000143119	CD53 molecule
Hs-M17	CD6	ENSG00000013725	CD6 molecule
Hs-M17	CD69	ENSG00000110848	CD69 molecule
Hs-M17	CD7	ENSG00000173762	CD7 molecule
Hs-M17	CD72	ENSG00000137101	CD72 molecule
Hs-M17	CD79A	ENSG00000105369	CD79a molecule, immunoglobulin-associated alpha
Hs-M17	CD84	ENSG00000066294	CD84 molecule
Hs-M17	CD86	ENSG00000114013	CD86 molecule
Hs-M17	CD8A	ENSG00000153563	CD8a molecule
Hs-M17	CD8B	ENSG00000172116	CD8b molecule
Hs-M17	CD96	ENSG00000153283	CD96 molecule
Hs-M17	CDCP1	ENSG00000163814	CUB domain containing protein 1
Hs-M17	CEACAM4	ENSG00000105352	carcinoembryonic antigen-related cell adhesion molecule 4
Hs-M17	CERKL	ENSG00000188452	ceramide kinase-like
Hs-M17	CFI	ENSG00000205403	complement factor I
Hs-M17	CFP	ENSG00000126759	complement factor properdin
Hs-M17	CHCHD6	ENSG00000159685	coiled-coil-helix-coiled-coil-helix domain containing 6
Hs-M17	CHI3L1	ENSG00000133048	chitinase 3-like 1 (cartilage glycoprotein-39)
Hs-M17	CHTOP	ENSG00000160679	chromatin target of PRMT1
Hs-M17	CKLF	ENSG00000217555	chemokine-like factor
Hs-M17	CLEC10A	ENSG00000132514	C-type lectin domain family 10, member A
Hs-M17	CLEC4G	ENSG00000182566	C-type lectin domain family 4, member G
Hs-M17	CLEC7A	ENSG00000172243	C-type lectin domain family 7, member A
Hs-M17	CLSTN3	ENSG00000139182	calsyntenin 3
Hs-M17	CMA1	ENSG00000092009	chymase 1, mast cell
Hs-M17	CMTM7	ENSG00000153551	CKLF-like MARVEL transmembrane domain containing 7
Hs-M17	COLEC12	ENSG00000158270	collectin sub-family member 12
Hs-M17	COPS8	ENSG00000198612	COP9 signalosome subunit 8
Hs-M17	CORO1A	ENSG00000102879	coronin, actin binding protein, 1A
Hs-M17	CORO2A	ENSG00000106789	coronin, actin binding protein, 2A
Hs-M17	COTL1	ENSG00000103187	coactosin-like F-actin binding protein 1
Hs-M17	CPA3	ENSG00000163751	carboxypeptidase A3 (mast cell)
Hs-M17	CPXM1	ENSG00000088882	carboxypeptidase X (M14 family), member 1
Hs-M17	CR1	ENSG00000203710	complement component (3b/4b) receptor 1 (Knops blood group)
Hs-M17	CRYBB1	ENSG00000100122	crystallin, beta B1
Hs-M17	CSF1R	ENSG00000182578	colony stimulating factor 1 receptor
Hs-M17	CSF2RA	ENSG00000198223	colony stimulating factor 2 receptor, alpha, low-affinity (granulocyte-macrophage)
Hs-M17	CSF2RB	ENSG00000100368	colony stimulating factor 2 receptor, beta, low-affinity (granulocyte-macrophage)
Hs-M17	CST7	ENSG00000077984	cystatin F (leukocystatin)
Hs-M17	CSTA	ENSG00000121552	cystatin A (stefin A)
Hs-M17	CTDP1	ENSG00000060069	CTD (carboxy-terminal domain, RNA polymerase II, polypeptide A) phosphatase, subunit 1
Hs-M17	CTLA4	ENSG00000163599	cytotoxic T-lymphocyte-associated protein 4
Hs-M17	CTSC	ENSG00000109861	cathepsin C
Hs-M17	CTSG	ENSG00000100448	cathepsin G
Hs-M17	CTSS	ENSG00000163131	cathepsin S
Hs-M17	CTSW	ENSG00000172543	cathepsin W
Hs-M17	CUZD1	ENSG00000138161	CUB and zona pellucida-like domains 1
Hs-M17	CXCL16	ENSG00000161921	chemokine (C-X-C motif) ligand 16
Hs-M17	CXCR4	ENSG00000121966	chemokine (C-X-C motif) receptor 4
Hs-M17	CXCR6	ENSG00000172215	chemokine (C-X-C motif) receptor 6
Hs-M17	CXorf21	ENSG00000120280	chromosome X open reading frame 21
Hs-M17	CYB5R1	ENSG00000159348	cytochrome b5 reductase 1
Hs-M17	CYBA	ENSG00000051523	cytochrome b-245, alpha polypeptide
Hs-M17	CYBB	ENSG00000165168	cytochrome b-245, beta polypeptide
Hs-M17	CYP21A2	ENSG00000231852	cytochrome P450, family 21, subfamily A, polypeptide 2
Hs-M17	CYP2S1	ENSG00000167600	cytochrome P450, family 2, subfamily S, polypeptide 1
Hs-M17	CYTH4	ENSG00000100055	cytohesin 4
Hs-M17	CYTIP	ENSG00000115165	cytohesin 1 interacting protein
Hs-M17	DAB2	ENSG00000153071	Dab, mitogen-responsive phosphoprotein, homolog 2 (Drosophila)
Hs-M17	DAPP1	ENSG00000070190	dual adaptor of phosphotyrosine and 3-phosphoinositides
Hs-M17	DAW1	ENSG00000123977	dynein assembly factor with WDR repeat domains 1
Hs-M17	DCTN6	ENSG00000104671	dynactin 6
Hs-M17	DEF6	ENSG00000023892	differentially expressed in FDCP 6 homolog (mouse)
Hs-M17	DENND1C	ENSG00000205744	DENN/MADD domain containing 1C
Hs-M17	DENND2D	ENSG00000162777	DENN/MADD domain containing 2D
Hs-M17	DEPTOR	ENSG00000155792	DEP domain containing MTOR-interacting protein
Hs-M17	DGKA	ENSG00000065357	diacylglycerol kinase, alpha 80kDa
Hs-M17	DISC1	ENSG00000162946	disrupted in schizophrenia 1
Hs-M17	DNAJC15	ENSG00000120675	DnaJ (Hsp40) homolog, subfamily C, member 15
Hs-M17	DOCK10	ENSG00000135905	dedicator of cytokinesis 10
Hs-M17	DOCK11	ENSG00000147251	dedicator of cytokinesis 11
Hs-M17	DOCK2	ENSG00000134516	dedicator of cytokinesis 2
Hs-M17	DOCK8	ENSG00000107099	dedicator of cytokinesis 8
Hs-M17	DOK1	ENSG00000115325	docking protein 1, 62kDa (downstream of tyrosine kinase 1)
Hs-M17	DOK2	ENSG00000147443	docking protein 2, 56kDa
Hs-M17	DOK3	ENSG00000146094	docking protein 3
Hs-M17	DPYD	ENSG00000188641	dihydropyrimidine dehydrogenase
Hs-M17	DPYSL4	ENSG00000151640	dihydropyrimidinase-like 4
Hs-M17	EBI3	ENSG00000105246	Epstein-Barr virus induced 3
Hs-M17	EFHD2	ENSG00000142634	EF-hand domain family, member D2
Hs-M17	EMB	ENSG00000170571	embigin
Hs-M17	EMR2	ENSG00000127507	egf-like module containing, mucin-like, hormone receptor-like 2
Hs-M17	EPB41L3	ENSG00000082397	erythrocyte membrane protein band 4.1-like 3
Hs-M17	ERMN	ENSG00000136541	ermin, ERM-like protein
Hs-M17	ERP27	ENSG00000139055	endoplasmic reticulum protein 27
Hs-M17	EVI2A	ENSG00000126860	ecotropic viral integration site 2A
Hs-M17	EVI2B	ENSG00000185862	ecotropic viral integration site 2B
Hs-M17	EXD2	ENSG00000081177	exonuclease 3'-5' domain containing 2
Hs-M17	EYA2	ENSG00000064655	EYA transcriptional coactivator and phosphatase 2
Hs-M17	F13A1	ENSG00000124491	coagulation factor XIII, A1 polypeptide
Hs-M17	FAF1	ENSG00000185104	Fas (TNFRSF6) associated factor 1
Hs-M17	FAM105A	ENSG00000145569	family with sequence similarity 105, member A
Hs-M17	FAM115C	ENSG00000170379	family with sequence similarity 115, member C
Hs-M17	FAM198A	ENSG00000144649	family with sequence similarity 198, member A
Hs-M17	FAM26F	ENSG00000188820	family with sequence similarity 26, member F
Hs-M17	FAM49A	ENSG00000197872	family with sequence similarity 49, member A
Hs-M17	FBP1	ENSG00000165140	fructose-1,6-bisphosphatase 1
Hs-M17	FCER1G	ENSG00000158869	Fc fragment of IgE, high affinity I, receptor for; gamma polypeptide
Hs-M17	FCER2	ENSG00000104921	Fc fragment of IgE, low affinity II, receptor for (CD23)
Hs-M17	FCGR2A	ENSG00000143226	Fc fragment of IgG, low affinity IIa, receptor (CD32)
Hs-M17	FCGR2B	ENSG00000072694	Fc fragment of IgG, low affinity IIb, receptor (CD32)
Hs-M17	FCGR3A	ENSG00000203747	Fc fragment of IgG, low affinity IIIa, receptor (CD16a)
Hs-M17	FCGRT	ENSG00000104870	Fc fragment of IgG, receptor, transporter, alpha
Hs-M17	FCHO1	ENSG00000130475	FCH domain only 1
Hs-M17	FCN1	ENSG00000085265	ficolin (collagen/fibrinogen domain containing) 1
Hs-M17	FCRL6	ENSG00000181036	Fc receptor-like 6
Hs-M17	FERMT3	ENSG00000149781	fermitin family member 3
Hs-M17	FGD2	ENSG00000146192	FYVE, RhoGEF and PH domain containing 2
Hs-M17	FGD3	ENSG00000127084	FYVE, RhoGEF and PH domain containing 3
Hs-M17	FGR	ENSG00000000938	FGR proto-oncogene, Src family tyrosine kinase
Hs-M17	FLVCR2	ENSG00000119686	feline leukemia virus subgroup C cellular receptor family, member 2
Hs-M17	FMN1	ENSG00000248905	formin 1
Hs-M17	FMNL1	ENSG00000184922	formin-like 1
Hs-M17	FNTB	ENSG00000257365	farnesyltransferase, CAAX box, beta
Hs-M17	FOLR2	ENSG00000165457	folate receptor 2 (fetal)
Hs-M17	FPR3	ENSG00000187474	formyl peptide receptor 3
Hs-M17	FTL	ENSG00000087086	ferritin, light polypeptide
Hs-M17	FYB	ENSG00000082074	FYN binding protein
Hs-M17	GALNT3	ENSG00000115339	polypeptide N-acetylgalactosaminyltransferase 3
Hs-M17	GALNT6	ENSG00000139629	polypeptide N-acetylgalactosaminyltransferase 6
Hs-M17	GAPT	ENSG00000175857	GRB2-binding adaptor protein, transmembrane
Hs-M17	GBP2	ENSG00000162645	guanylate binding protein 2, interferon-inducible
Hs-M17	GBP5	ENSG00000154451	guanylate binding protein 5
Hs-M17	GCA	ENSG00000115271	grancalcin, EF-hand calcium binding protein
Hs-M17	GCNT1	ENSG00000187210	glucosaminyl (N-acetyl) transferase 1, core 2
Hs-M17	GCSAML	ENSG00000169224	germinal center-associated, signaling and motility-like
Hs-M17	GFRA2	ENSG00000168546	GDNF family receptor alpha 2
Hs-M17	GLIPR1	ENSG00000139278	GLI pathogenesis-related 1
Hs-M17	GMFG	ENSG00000130755	glia maturation factor, gamma
Hs-M17	GMIP	ENSG00000089639	GEM interacting protein
Hs-M17	GNA15	ENSG00000060558	guanine nucleotide binding protein (G protein), alpha 15 (Gq class)
Hs-M17	GNG4	ENSG00000168243	guanine nucleotide binding protein (G protein), gamma 4
Hs-M17	GNLY	ENSG00000115523	granulysin
Hs-M17	GPR132	ENSG00000183484	G protein-coupled receptor 132
Hs-M17	GPR171	ENSG00000174946	G protein-coupled receptor 171
Hs-M17	GPR183	ENSG00000169508	G protein-coupled receptor 183
Hs-M17	GPR34	ENSG00000171659	G protein-coupled receptor 34
Hs-M17	GPR65	ENSG00000140030	G protein-coupled receptor 65
Hs-M17	GPSM3	ENSG00000213654	G-protein signaling modulator 3
Hs-M17	GRAP2	ENSG00000100351	GRB2-related adaptor protein 2
Hs-M17	GSDMA	ENSG00000167914	gasdermin A
Hs-M17	GTSF1	ENSG00000170627	gametocyte specific factor 1
Hs-M17	GZMA	ENSG00000145649	granzyme A (granzyme 1, cytotoxic T-lymphocyte-associated serine esterase 3)
Hs-M17	GZMB	ENSG00000100453	granzyme B (granzyme 2, cytotoxic T-lymphocyte-associated serine esterase 1)
Hs-M17	GZMH	ENSG00000100450	granzyme H (cathepsin G-like 2, protein h-CCPX)
Hs-M17	GZMM	ENSG00000197540	granzyme M (lymphocyte met-ase 1)
Hs-M17	H2AFV	ENSG00000105968	H2A histone family, member V
Hs-M17	HAVCR2	ENSG00000135077	hepatitis A virus cellular receptor 2
Hs-M17	HCK	ENSG00000101336	HCK proto-oncogene, Src family tyrosine kinase
Hs-M17	HCLS1	ENSG00000180353	hematopoietic cell-specific Lyn substrate 1
Hs-M17	HCST	ENSG00000126264	hematopoietic cell signal transducer
Hs-M17	HDC	ENSG00000140287	histidine decarboxylase
Hs-M17	HDHD1	ENSG00000130021	haloacid dehalogenase-like hydrolase domain containing 1
Hs-M17	HIST2H2BE	ENSG00000184678	histone cluster 2, H2be
Hs-M17	HK3	ENSG00000160883	hexokinase 3 (white cell)
Hs-M17	HLA-DOB	ENSG00000241106	major histocompatibility complex, class II, DO beta
Hs-M17	HMHA1	ENSG00000180448	histocompatibility (minor) HA-1
Hs-M17	HMOX1	ENSG00000100292	heme oxygenase (decycling) 1
Hs-M17	HPGD	ENSG00000164120	hydroxyprostaglandin dehydrogenase 15-(NAD)
Hs-M17	HPGDS	ENSG00000163106	hematopoietic prostaglandin D synthase
Hs-M17	HPS3	ENSG00000163755	Hermansky-Pudlak syndrome 3
Hs-M17	HPSE	ENSG00000173083	heparanase
Hs-M17	HRH1	ENSG00000196639	histamine receptor H1
Hs-M17	HS3ST2	ENSG00000122254	heparan sulfate (glucosamine) 3-O-sulfotransferase 2
Hs-M17	HSH2D	ENSG00000196684	hematopoietic SH2 domain containing
Hs-M17	IFI30	ENSG00000216490	interferon, gamma-inducible protein 30
Hs-M17	IGFLR1	ENSG00000126246	IGF-like family receptor 1
Hs-M17	IGJ	ENSG00000132465	immunoglobulin J polypeptide, linker protein for immunoglobulin alpha and mu polypeptides
Hs-M17	IGSF21	ENSG00000117154	immunoglobin superfamily, member 21
Hs-M17	IGSF5	ENSG00000183067	immunoglobulin superfamily, member 5
Hs-M17	IGSF6	ENSG00000140749	immunoglobulin superfamily, member 6
Hs-M17	IKBKE	ENSG00000143466	NA
Hs-M17	IKZF1	ENSG00000185811	IKAROS family zinc finger 1 (Ikaros)
Hs-M17	IL10	ENSG00000136634	interleukin 10
Hs-M17	IL10RA	ENSG00000110324	interleukin 10 receptor, alpha
Hs-M17	IL12RB1	ENSG00000096996	interleukin 12 receptor, beta 1
Hs-M17	IL18	ENSG00000150782	interleukin 18
Hs-M17	IL23A	ENSG00000110944	interleukin 23, alpha subunit p19
Hs-M17	IL2RA	ENSG00000134460	interleukin 2 receptor, alpha
Hs-M17	IL2RB	ENSG00000100385	interleukin 2 receptor, beta
Hs-M17	IL2RG	ENSG00000147168	interleukin 2 receptor, gamma
Hs-M17	IL4I1	ENSG00000104951	interleukin 4 induced 1
Hs-M17	IL7R	ENSG00000168685	interleukin 7 receptor
Hs-M17	INPP5D	ENSG00000168918	inositol polyphosphate-5-phosphatase, 145kDa
Hs-M17	IQGAP2	ENSG00000145703	IQ motif containing GTPase activating protein 2
Hs-M17	IRAK4	ENSG00000198001	interleukin-1 receptor-associated kinase 4
Hs-M17	IRF4	ENSG00000137265	interferon regulatory factor 4
Hs-M17	IRF5	ENSG00000128604	interferon regulatory factor 5
Hs-M17	IRF8	ENSG00000140968	interferon regulatory factor 8
Hs-M17	ITGA4	ENSG00000115232	integrin, alpha 4 (antigen CD49D, alpha 4 subunit of VLA-4 receptor)
Hs-M17	ITGAL	ENSG00000005844	integrin, alpha L (antigen CD11A (p180), lymphocyte function-associated antigen 1; alpha polypeptide)
Hs-M17	ITGAM	ENSG00000169896	integrin, alpha M (complement component 3 receptor 3 subunit)
Hs-M17	ITGAX	ENSG00000140678	integrin, alpha X (complement component 3 receptor 4 subunit)
Hs-M17	ITGB2	ENSG00000160255	integrin, beta 2 (complement component 3 receptor 3 and 4 subunit)
Hs-M17	ITGB7	ENSG00000139626	integrin, beta 7
Hs-M17	ITK	ENSG00000113263	IL2-inducible T-cell kinase
Hs-M17	KCNC3	ENSG00000131398	potassium voltage-gated channel, Shaw-related subfamily, member 3
Hs-M17	KCNN4	ENSG00000104783	potassium intermediate/small conductance calcium-activated channel, subfamily N, member 4
Hs-M17	KCTD12	ENSG00000178695	potassium channel tetramerization domain containing 12
Hs-M17	KIAA1279	ENSG00000198954	KIAA1279
Hs-M17	KIAA1598	ENSG00000187164	KIAA1598
Hs-M17	KIF21B	ENSG00000116852	kinesin family member 21B
Hs-M17	KLHL6	ENSG00000172578	kelch-like family member 6
Hs-M17	KLRB1	ENSG00000111796	killer cell lectin-like receptor subfamily B, member 1
Hs-M17	KLRF1	ENSG00000150045	killer cell lectin-like receptor subfamily F, member 1
Hs-M17	KYNU	ENSG00000115919	kynureninase
Hs-M17	LAG3	ENSG00000089692	lymphocyte-activation gene 3
Hs-M17	LAIR1	ENSG00000167613	leukocyte-associated immunoglobulin-like receptor 1
Hs-M17	LAPTM5	ENSG00000162511	lysosomal protein transmembrane 5
Hs-M17	LAT2	ENSG00000086730	linker for activation of T cells family, member 2
Hs-M17	LCK	ENSG00000182866	LCK proto-oncogene, Src family tyrosine kinase
Hs-M17	LCP1	ENSG00000136167	lymphocyte cytosolic protein 1 (L-plastin)
Hs-M17	LCP2	ENSG00000043462	lymphocyte cytosolic protein 2 (SH2 domain containing leukocyte protein of 76kDa)
Hs-M17	LGALS2	ENSG00000100079	lectin, galactoside-binding, soluble, 2
Hs-M17	LGMN	ENSG00000100600	legumain
Hs-M17	LILRA1	ENSG00000104974	leukocyte immunoglobulin-like receptor, subfamily A (with TM domain), member 1
Hs-M17	LILRA2	ENSG00000239998	leukocyte immunoglobulin-like receptor, subfamily A (with TM domain), member 2
Hs-M17	LILRA6	ENSG00000244482	leukocyte immunoglobulin-like receptor, subfamily A (with TM domain), member 6
Hs-M17	LILRB1	ENSG00000104972	leukocyte immunoglobulin-like receptor, subfamily B (with TM and ITIM domains), member 1
Hs-M17	LILRB2	ENSG00000131042	leukocyte immunoglobulin-like receptor, subfamily B (with TM and ITIM domains), member 2
Hs-M17	LILRB3	ENSG00000204577	leukocyte immunoglobulin-like receptor, subfamily B (with TM and ITIM domains), member 3
Hs-M17	LILRB4	ENSG00000186818	leukocyte immunoglobulin-like receptor, subfamily B (with TM and ITIM domains), member 4
Hs-M17	LILRB5	ENSG00000105609	leukocyte immunoglobulin-like receptor, subfamily B (with TM and ITIM domains), member 5
Hs-M17	LIMD2	ENSG00000136490	LIM domain containing 2
Hs-M17	LINC00998	ENSG00000214194	long intergenic non-protein coding RNA 998
Hs-M17	LIPA	ENSG00000107798	lipase A, lysosomal acid, cholesterol esterase
Hs-M17	LPAR2	ENSG00000064547	lysophosphatidic acid receptor 2
Hs-M17	LPCAT2	ENSG00000087253	lysophosphatidylcholine acyltransferase 2
Hs-M17	LPIN2	ENSG00000101577	lipin 2
Hs-M17	LRRC25	ENSG00000175489	leucine rich repeat containing 25
Hs-M17	LRRC49	ENSG00000137821	leucine rich repeat containing 49
Hs-M17	LSM14B	ENSG00000149657	LSM14B, SCD6 homolog B (S. cerevisiae)
Hs-M17	LST1	ENSG00000204482	leukocyte specific transcript 1
Hs-M17	LTB	ENSG00000227507	lymphotoxin beta (TNF superfamily, member 3)
Hs-M17	LTB4R	ENSG00000213903	leukotriene B4 receptor
Hs-M17	LY86	ENSG00000112799	lymphocyte antigen 86
Hs-M17	LY96	ENSG00000154589	lymphocyte antigen 96
Hs-M17	LYN	ENSG00000254087	LYN proto-oncogene, Src family tyrosine kinase
Hs-M17	LYVE1	ENSG00000133800	lymphatic vessel endothelial hyaluronan receptor 1
Hs-M17	LYZ	ENSG00000090382	lysozyme
Hs-M17	MAF	ENSG00000178573	v-maf avian musculoaponeurotic fibrosarcoma oncogene homolog
Hs-M17	MAFB	ENSG00000204103	v-maf avian musculoaponeurotic fibrosarcoma oncogene homolog B
Hs-M17	MAN1A1	ENSG00000111885	mannosidase, alpha, class 1A, member 1
Hs-M17	MAN2B1	ENSG00000104774	mannosidase, alpha, class 2B, member 1
Hs-M17	MAP4K1	ENSG00000104814	mitogen-activated protein kinase kinase kinase kinase 1
Hs-M17	MAPK13	ENSG00000156711	mitogen-activated protein kinase 13
Hs-M17	MARCH1	ENSG00000145416	membrane-associated ring finger (C3HC4) 1, E3 ubiquitin protein ligase
Hs-M17	MARCO	ENSG00000019169	macrophage receptor with collagenous structure
Hs-M17	MATK	ENSG00000007264	megakaryocyte-associated tyrosine kinase
Hs-M17	MED27	ENSG00000160563	mediator complex subunit 27
Hs-M17	METTL2A	ENSG00000087995	methyltransferase like 2A
Hs-M17	MFSD1	ENSG00000118855	major facilitator superfamily domain containing 1
Hs-M17	MICB	ENSG00000204516	MHC class I polypeptide-related sequence B
Hs-M17	MILR1	ENSG00000271605	mast cell immunoglobulin-like receptor 1
Hs-M17	MNAT1	ENSG00000020426	MNAT CDK-activating kinase assembly factor 1
Hs-M17	MNDA	ENSG00000163563	myeloid cell nuclear differentiation antigen
Hs-M17	MOB3A	ENSG00000172081	MOB kinase activator 3A
Hs-M17	MPEG1	ENSG00000197629	macrophage expressed 1
Hs-M17	MRC1	ENSG00000120586	NA
Hs-M17	MRC1L1	ENSG00000183748	NA
Hs-M17	MROH8	ENSG00000101353	maestro heat-like repeat family member 8
Hs-M17	MS4A1	ENSG00000156738	membrane-spanning 4-domains, subfamily A, member 1
Hs-M17	MS4A14	ENSG00000166928	membrane-spanning 4-domains, subfamily A, member 14
Hs-M17	MS4A4A	ENSG00000110079	membrane-spanning 4-domains, subfamily A, member 4A
Hs-M17	MS4A6A	ENSG00000110077	membrane-spanning 4-domains, subfamily A, member 6A
Hs-M17	MS4A7	ENSG00000166927	membrane-spanning 4-domains, subfamily A, member 7
Hs-M17	MSR1	ENSG00000038945	macrophage scavenger receptor 1
Hs-M17	MTERFD3	ENSG00000120832	mitochondrial transcription termination factor 2
Hs-M17	MTHFD2L	ENSG00000163738	methylenetetrahydrofolate dehydrogenase (NADP+ dependent) 2-like
Hs-M17	MYO1F	ENSG00000142347	myosin IF
Hs-M17	MYO1G	ENSG00000136286	myosin IG
Hs-M17	MZB1	ENSG00000170476	marginal zone B and B1 cell-specific protein
Hs-M17	NABP1	ENSG00000173559	nucleic acid binding protein 1
Hs-M17	NAGA	ENSG00000198951	N-acetylgalactosaminidase, alpha-
Hs-M17	NAGK	ENSG00000124357	N-acetylglucosamine kinase
Hs-M17	NCF1	ENSG00000158517	neutrophil cytosolic factor 1
Hs-M17	NCF2	ENSG00000116701	neutrophil cytosolic factor 2
Hs-M17	NCF4	ENSG00000100365	neutrophil cytosolic factor 4, 40kDa
Hs-M17	NCKAP1L	ENSG00000123338	NCK-associated protein 1-like
Hs-M17	NECAP2	ENSG00000157191	NECAP endocytosis associated 2
Hs-M17	NEK6	ENSG00000119408	NIMA-related kinase 6
Hs-M17	NFAM1	ENSG00000235568	NFAT activating protein with ITAM motif 1
Hs-M17	NKG7	ENSG00000105374	natural killer cell granule protein 7
Hs-M17	NLGN4Y	ENSG00000165246	neuroligin 4, Y-linked
Hs-M17	NMUR1	ENSG00000171596	neuromedin U receptor 1
Hs-M17	NOD2	ENSG00000167207	nucleotide-binding oligomerization domain containing 2
Hs-M17	NOL7	ENSG00000225921	nucleolar protein 7, 27kDa
Hs-M17	NPL	ENSG00000135838	N-acetylneuraminate pyruvate lyase (dihydrodipicolinate synthase)
Hs-M17	NR5A2	ENSG00000116833	nuclear receptor subfamily 5, group A, member 2
Hs-M17	OLFML2B	ENSG00000162745	olfactomedin-like 2B
Hs-M17	OSCAR	ENSG00000170909	osteoclast associated, immunoglobulin-like receptor
Hs-M17	P2RX4	ENSG00000135124	purinergic receptor P2X, ligand-gated ion channel, 4
Hs-M17	P2RY12	ENSG00000169313	purinergic receptor P2Y, G-protein coupled, 12
Hs-M17	P2RY13	ENSG00000181631	purinergic receptor P2Y, G-protein coupled, 13
Hs-M17	P2RY6	ENSG00000171631	pyrimidinergic receptor P2Y, G-protein coupled, 6
Hs-M17	PARP15	ENSG00000173200	poly (ADP-ribose) polymerase family, member 15
Hs-M17	PARVG	ENSG00000138964	parvin, gamma
Hs-M17	PCED1B	ENSG00000179715	PC-esterase domain containing 1B
Hs-M17	PDLIM1	ENSG00000107438	PDZ and LIM domain 1
Hs-M17	PIAS2	ENSG00000078043	protein inhibitor of activated STAT, 2
Hs-M17	PIK3AP1	ENSG00000155629	phosphoinositide-3-kinase adaptor protein 1
Hs-M17	PIK3R5	ENSG00000141506	phosphoinositide-3-kinase, regulatory subunit 5
Hs-M17	PILRA	ENSG00000085514	paired immunoglobin-like type 2 receptor alpha
Hs-M17	PIM2	ENSG00000102096	Pim-2 proto-oncogene, serine/threonine kinase
Hs-M17	PKIB	ENSG00000135549	protein kinase (cAMP-dependent, catalytic) inhibitor beta
Hs-M17	PLA2G7	ENSG00000146070	phospholipase A2, group VII (platelet-activating factor acetylhydrolase, plasma)
Hs-M17	PLAC8	ENSG00000145287	placenta-specific 8
Hs-M17	PLB1	ENSG00000163803	phospholipase B1
Hs-M17	PLCB2	ENSG00000137841	phospholipase C, beta 2
Hs-M17	PLEK	ENSG00000115956	pleckstrin
Hs-M17	PLTP	ENSG00000100979	phospholipid transfer protein
Hs-M17	POU2AF1	ENSG00000110777	POU class 2 associating factor 1
Hs-M17	POU2F2	ENSG00000028277	POU class 2 homeobox 2
Hs-M17	PPP5C	ENSG00000011485	protein phosphatase 5, catalytic subunit
Hs-M17	PPT1	ENSG00000131238	palmitoyl-protein thioesterase 1
Hs-M17	PRAM1	ENSG00000133246	PML-RARA regulated adaptor molecule 1
Hs-M17	PRDM1	ENSG00000057657	PR domain containing 1, with ZNF domain
Hs-M17	PREX1	ENSG00000124126	phosphatidylinositol-3,4,5-trisphosphate-dependent Rac exchange factor 1
Hs-M17	PRF1	ENSG00000180644	perforin 1 (pore forming protein)
Hs-M17	PRKCB	ENSG00000166501	protein kinase C, beta
Hs-M17	PRPF18	ENSG00000165630	pre-mRNA processing factor 18
Hs-M17	PRSS36	ENSG00000178226	protease, serine, 36
Hs-M17	PSD4	ENSG00000125637	pleckstrin and Sec7 domain containing 4
Hs-M17	PSMB10	ENSG00000205220	proteasome (prosome, macropain) subunit, beta type, 10
Hs-M17	PSTPIP1	ENSG00000140368	proline-serine-threonine phosphatase interacting protein 1
Hs-M17	PTAFR	ENSG00000169403	platelet-activating factor receptor
Hs-M17	PTGER2	ENSG00000125384	prostaglandin E receptor 2 (subtype EP2), 53kDa
Hs-M17	PTGFR	ENSG00000122420	prostaglandin F receptor (FP)
Hs-M17	PTK2B	ENSG00000120899	protein tyrosine kinase 2 beta
Hs-M17	PTPLAD2	ENSG00000188921	protein tyrosine phosphatase-like A domain containing 2
Hs-M17	PTPN22	ENSG00000134242	protein tyrosine phosphatase, non-receptor type 22 (lymphoid)
Hs-M17	PTPN6	ENSG00000111679	protein tyrosine phosphatase, non-receptor type 6
Hs-M17	PTPN7	ENSG00000143851	protein tyrosine phosphatase, non-receptor type 7
Hs-M17	PTPRC	ENSG00000081237	protein tyrosine phosphatase, receptor type, C
Hs-M17	PTPRCAP	ENSG00000213402	protein tyrosine phosphatase, receptor type, C-associated protein
Hs-M17	PTPRO	ENSG00000151490	protein tyrosine phosphatase, receptor type, O
Hs-M17	PYCARD	ENSG00000103490	PYD and CARD domain containing
Hs-M17	PYCR2	ENSG00000143811	pyrroline-5-carboxylate reductase family, member 2
Hs-M17	RAB27B	ENSG00000041353	RAB27B, member RAS oncogene family
Hs-M17	RAB38	ENSG00000123892	RAB38, member RAS oncogene family
Hs-M17	RAB42	ENSG00000188060	RAB42, member RAS oncogene family
Hs-M17	RAC2	ENSG00000128340	ras-related C3 botulinum toxin substrate 2 (rho family, small GTP binding protein Rac2)
Hs-M17	RAP2B	ENSG00000181467	RAP2B, member of RAS oncogene family
Hs-M17	RARRES3	ENSG00000133321	retinoic acid receptor responder (tazarotene induced) 3
Hs-M17	RASA3	ENSG00000185989	RAS p21 protein activator 3
Hs-M17	RASAL3	ENSG00000105122	RAS protein activator like 3
Hs-M17	RASGRP4	ENSG00000171777	RAS guanyl releasing protein 4
Hs-M17	RASSF5	ENSG00000136653	NA
Hs-M17	RBM24	ENSG00000112183	RNA binding motif protein 24
Hs-M17	RBM47	ENSG00000163694	RNA binding motif protein 47
Hs-M17	RBP5	ENSG00000139194	retinol binding protein 5, cellular
Hs-M17	RBPMS	ENSG00000157110	RNA binding protein with multiple splicing
Hs-M17	RETN	ENSG00000104918	resistin
Hs-M17	RFT1	ENSG00000163933	RFT1 homolog (S. cerevisiae)
Hs-M17	RGS10	ENSG00000148908	regulator of G-protein signaling 10
Hs-M17	RGS13	ENSG00000127074	regulator of G-protein signaling 13
Hs-M17	RGS18	ENSG00000150681	regulator of G-protein signaling 18
Hs-M17	RHOH	ENSG00000168421	ras homolog family member H
Hs-M17	RNASE1	ENSG00000129538	ribonuclease, RNase A family, 1 (pancreatic)
Hs-M17	RNASE2	ENSG00000169385	ribonuclease, RNase A family, 2 (liver, eosinophil-derived neurotoxin)
Hs-M17	RNASE6	ENSG00000169413	ribonuclease, RNase A family, k6
Hs-M17	RNF135	ENSG00000181481	ring finger protein 135
Hs-M17	RPS6KA1	ENSG00000117676	ribosomal protein S6 kinase, 90kDa, polypeptide 1
Hs-M17	RSPO4	ENSG00000101282	R-spondin 4
Hs-M17	RTN1	ENSG00000139970	reticulon 1
Hs-M17	RUNX3	ENSG00000020633	runt-related transcription factor 3
Hs-M17	S1PR4	ENSG00000125910	sphingosine-1-phosphate receptor 4
Hs-M17	SAMD3	ENSG00000164483	sterile alpha motif domain containing 3
Hs-M17	SAMHD1	ENSG00000101347	SAM domain and HD domain 1
Hs-M17	SAMSN1	ENSG00000155307	SAM domain, SH3 domain and nuclear localization signals 1
Hs-M17	SASH3	ENSG00000122122	SAM and SH3 domain containing 3
Hs-M17	SCIMP	ENSG00000161929	SLP adaptor and CSK interacting membrane protein
Hs-M17	SDR39U1	ENSG00000100445	short chain dehydrogenase/reductase family 39U, member 1
Hs-M17	SEC61A2	ENSG00000065665	Sec61 alpha 2 subunit (S. cerevisiae)
Hs-M17	SECTM1	ENSG00000141574	secreted and transmembrane 1
Hs-M17	SEL1L3	ENSG00000091490	sel-1 suppressor of lin-12-like 3 (C. elegans)
Hs-M17	SELPLG	ENSG00000110876	selectin P ligand
Hs-M17	SERPINA1	ENSG00000197249	serpin peptidase inhibitor, clade A (alpha-1 antiproteinase, antitrypsin), member 1
Hs-M17	SFXN4	ENSG00000183605	sideroflexin 4
Hs-M17	SH2D1A	ENSG00000183918	SH2 domain containing 1A
Hs-M17	SH2D1B	ENSG00000198574	SH2 domain containing 1B
Hs-M17	SH3BP1	ENSG00000100092	SH3-domain binding protein 1
Hs-M17	SIDT1	ENSG00000072858	SID1 transmembrane family, member 1
Hs-M17	SIGLEC1	ENSG00000088827	sialic acid binding Ig-like lectin 1, sialoadhesin
Hs-M17	SIGLEC10	ENSG00000142512	sialic acid binding Ig-like lectin 10
Hs-M17	SIGLEC7	ENSG00000168995	sialic acid binding Ig-like lectin 7
Hs-M17	SIGLEC9	ENSG00000129450	sialic acid binding Ig-like lectin 9
Hs-M17	SIRPB2	ENSG00000196209	signal-regulatory protein beta 2
Hs-M17	SKAP1	ENSG00000141293	src kinase associated phosphoprotein 1
Hs-M17	SKAP2	ENSG00000005020	src kinase associated phosphoprotein 2
Hs-M17	SLA	ENSG00000155926	Src-like-adaptor
Hs-M17	SLA2	ENSG00000101082	Src-like-adaptor 2
Hs-M17	SLAMF6	ENSG00000162739	SLAM family member 6
Hs-M17	SLAMF7	ENSG00000026751	SLAM family member 7
Hs-M17	SLAMF8	ENSG00000158714	SLAM family member 8
Hs-M17	SLC11A2	ENSG00000110911	solute carrier family 11 (proton-coupled divalent metal ion transporter), member 2
Hs-M17	SLC15A3	ENSG00000110446	solute carrier family 15 (oligopeptide transporter), member 3
Hs-M17	SLC29A3	ENSG00000198246	solute carrier family 29 (equilibrative nucleoside transporter), member 3
Hs-M17	SLC36A1	ENSG00000123643	solute carrier family 36 (proton/amino acid symporter), member 1
Hs-M17	SLC37A2	ENSG00000134955	solute carrier family 37 (glucose-6-phosphate transporter), member 2
Hs-M17	SLC39A11	ENSG00000133195	solute carrier family 39, member 11
Hs-M17	SLC7A7	ENSG00000155465	solute carrier family 7 (amino acid transporter light chain, y+L system), member 7
Hs-M17	SLCO2B1	ENSG00000137491	solute carrier organic anion transporter family, member 2B1
Hs-M17	SNX10	ENSG00000086300	sorting nexin 10
Hs-M17	SNX20	ENSG00000167208	sorting nexin 20
Hs-M17	SP140	ENSG00000079263	SP140 nuclear body protein
Hs-M17	SP140L	ENSG00000185404	SP140 nuclear body protein-like
Hs-M17	SPI1	ENSG00000066336	Spi-1 proto-oncogene
Hs-M17	SPINT1	ENSG00000166145	serine peptidase inhibitor, Kunitz type 1
Hs-M17	SPP1	ENSG00000118785	secreted phosphoprotein 1
Hs-M17	SSTR2	ENSG00000180616	somatostatin receptor 2
Hs-M17	ST14	ENSG00000149418	suppression of tumorigenicity 14 (colon carcinoma)
Hs-M17	ST3GAL3	ENSG00000126091	ST3 beta-galactoside alpha-2,3-sialyltransferase 3
Hs-M17	STAB1	ENSG00000010327	stabilin 1
Hs-M17	STK10	ENSG00000072786	serine/threonine kinase 10
Hs-M17	STK17B	ENSG00000081320	serine/threonine kinase 17b
Hs-M17	STK4	ENSG00000101109	serine/threonine kinase 4
Hs-M17	STXBP2	ENSG00000076944	syntaxin binding protein 2
Hs-M17	SUCNR1	ENSG00000198829	succinate receptor 1
Hs-M17	SUSD3	ENSG00000157303	sushi domain containing 3
Hs-M17	SYK	ENSG00000165025	spleen tyrosine kinase
Hs-M17	SYTL1	ENSG00000142765	synaptotagmin-like 1
Hs-M17	TAGAP	ENSG00000164691	T-cell activation RhoGTPase activating protein
Hs-M17	TBC1D10C	ENSG00000175463	TBC1 domain family, member 10C
Hs-M17	TBC1D2	ENSG00000095383	TBC1 domain family, member 2
Hs-M17	TBC1D7	ENSG00000145979	TBC1 domain family, member 7
Hs-M17	TBXAS1	ENSG00000059377	thromboxane A synthase 1 (platelet)
Hs-M17	TCN2	ENSG00000185339	transcobalamin II
Hs-M17	TESK2	ENSG00000070759	testis-specific kinase 2
Hs-M17	TFCP2	ENSG00000135457	transcription factor CP2
Hs-M17	TFEC	ENSG00000105967	transcription factor EC
Hs-M17	THEMIS2	ENSG00000130775	thymocyte selection associated family member 2
Hs-M17	TIGIT	ENSG00000181847	T cell immunoreceptor with Ig and ITIM domains
Hs-M17	TINAGL1	ENSG00000142910	tubulointerstitial nephritis antigen-like 1
Hs-M17	TLR1	ENSG00000174125	toll-like receptor 1
Hs-M17	TLR2	ENSG00000137462	toll-like receptor 2
Hs-M17	TLR6	ENSG00000174130	toll-like receptor 6
Hs-M17	TLR8	ENSG00000101916	toll-like receptor 8
Hs-M17	TMC8	ENSG00000167895	transmembrane channel-like 8
Hs-M17	TMEM106A	ENSG00000184988	transmembrane protein 106A
Hs-M17	TMEM150B	ENSG00000180061	transmembrane protein 150B
Hs-M17	TMEM37	ENSG00000171227	transmembrane protein 37
Hs-M17	TNFAIP2	ENSG00000185215	tumor necrosis factor, alpha-induced protein 2
Hs-M17	TNFAIP3	ENSG00000118503	tumor necrosis factor, alpha-induced protein 3
Hs-M17	TNFAIP8L2	ENSG00000163154	tumor necrosis factor, alpha-induced protein 8-like 2
Hs-M17	TNFRSF1B	ENSG00000028137	tumor necrosis factor receptor superfamily, member 1B
Hs-M17	TNFSF13	ENSG00000161955	tumor necrosis factor (ligand) superfamily, member 13
Hs-M17	TNFSF13B	ENSG00000102524	tumor necrosis factor (ligand) superfamily, member 13b
Hs-M17	TNFSF8	ENSG00000106952	tumor necrosis factor (ligand) superfamily, member 8
Hs-M17	TPSAB1	ENSG00000172236	tryptase alpha/beta 1
Hs-M17	TRAF3IP3	ENSG00000009790	TRAF3 interacting protein 3
Hs-M17	TREM2	ENSG00000095970	triggering receptor expressed on myeloid cells 2
Hs-M17	TRIM14	ENSG00000106785	tripartite motif containing 14
Hs-M17	TRIM21	ENSG00000132109	tripartite motif containing 21
Hs-M17	TRIM38	ENSG00000112343	tripartite motif containing 38
Hs-M17	TRPM2	ENSG00000142185	transient receptor potential cation channel, subfamily M, member 2
Hs-M17	TRPV2	ENSG00000187688	transient receptor potential cation channel, subfamily V, member 2
Hs-M17	TSKU	ENSG00000182704	tsukushi, small leucine rich proteoglycan
Hs-M17	TTYH3	ENSG00000136295	tweety family member 3
Hs-M17	TYROBP	ENSG00000011600	TYRO protein tyrosine kinase binding protein
Hs-M17	UBE2G2	ENSG00000184787	ubiquitin-conjugating enzyme E2G 2
Hs-M17	UBXN11	ENSG00000158062	UBX domain protein 11
Hs-M17	UNC93B1	ENSG00000110057	unc-93 homolog B1 (C. elegans)
Hs-M17	UROS	ENSG00000188690	uroporphyrinogen III synthase
Hs-M17	USP3	ENSG00000140455	ubiquitin specific peptidase 3
Hs-M17	UVRAG	ENSG00000198382	UV radiation resistance associated
Hs-M17	VAMP8	ENSG00000118640	vesicle-associated membrane protein 8
Hs-M17	VAV1	ENSG00000141968	vav 1 guanine nucleotide exchange factor
Hs-M17	VAV3	ENSG00000134215	vav 3 guanine nucleotide exchange factor
Hs-M17	VENTX	ENSG00000151650	VENT homeobox
Hs-M17	VMO1	ENSG00000182853	vitelline membrane outer layer 1 homolog (chicken)
Hs-M17	VNN1	ENSG00000112299	vanin 1
Hs-M17	VPS45	ENSG00000136631	vacuolar protein sorting 45 homolog (S. cerevisiae)
Hs-M17	VSIG4	ENSG00000155659	V-set and immunoglobulin domain containing 4
Hs-M17	VWA5A	ENSG00000110002	von Willebrand factor A domain containing 5A
Hs-M17	WAS	ENSG00000015285	Wiskott-Aldrich syndrome
Hs-M17	WDFY4	ENSG00000128815	WDFY family member 4
Hs-M17	XCR1	ENSG00000173578	chemokine (C motif) receptor 1
Hs-M17	ZAP70	ENSG00000115085	zeta-chain (TCR) associated protein kinase 70kDa
Hs-M17	ZBP1	ENSG00000124256	Z-DNA binding protein 1
Hs-M17	ZFP36L1	ENSG00000185650	ZFP36 ring finger protein-like 1
Hs-M17	ZMYND15	ENSG00000141497	zinc finger, MYND-type containing 15
Hs-M17	ZNF185	ENSG00000147394	zinc finger protein 185 (LIM domain)
Hs-M17	ZNF385A	ENSG00000161642	zinc finger protein 385A
Hs-M18	ABCD2	ENSG00000173208	ATP-binding cassette, sub-family D (ALD), member 2
Hs-M18	ABHD14A	ENSG00000248487	abhydrolase domain containing 14A
Hs-M18	ACSL6	ENSG00000164398	acyl-CoA synthetase long-chain family member 6
Hs-M18	ACTN1	ENSG00000072110	actinin, alpha 1
Hs-M18	ACTN4	ENSG00000130402	actinin, alpha 4
Hs-M18	ADCK3	ENSG00000163050	aarF domain containing kinase 3
Hs-M18	AFG3L2	ENSG00000141385	AFG3-like AAA ATPase 2
Hs-M18	AGPAT3	ENSG00000160216	1-acylglycerol-3-phosphate O-acyltransferase 3
Hs-M18	AGTPBP1	ENSG00000135049	ATP/GTP binding protein 1
Hs-M18	AGTRAP	ENSG00000177674	angiotensin II receptor-associated protein
Hs-M18	AKAP1	ENSG00000121057	A kinase (PRKA) anchor protein 1
Hs-M18	AKR7A2	ENSG00000053371	aldo-keto reductase family 7, member A2 (aflatoxin aldehyde reductase)
Hs-M18	ALDH5A1	ENSG00000112294	aldehyde dehydrogenase 5 family, member A1
Hs-M18	APOBEC3C	ENSG00000244509	apolipoprotein B mRNA editing enzyme, catalytic polypeptide-like 3C
Hs-M18	ASB10	ENSG00000146926	ankyrin repeat and SOCS box containing 10
Hs-M18	ASB11	ENSG00000165192	ankyrin repeat and SOCS box containing 11, E3 ubiquitin protein ligase
Hs-M18	ASB15	ENSG00000146809	ankyrin repeat and SOCS box containing 15
Hs-M18	ATP1A3	ENSG00000105409	ATPase, Na+/K+ transporting, alpha 3 polypeptide
Hs-M18	ATP2A2	ENSG00000174437	ATPase, Ca++ transporting, cardiac muscle, slow twitch 2
Hs-M18	ATXN1L	ENSG00000224470	ataxin 1-like
Hs-M18	ATXN7L3B	ENSG00000253719	ataxin 7-like 3B
Hs-M18	B3GALT2	ENSG00000162630	UDP-Gal:betaGlcNAc beta 1,3-galactosyltransferase, polypeptide 2
Hs-M18	BCKDHB	ENSG00000083123	branched chain keto acid dehydrogenase E1, beta polypeptide
Hs-M18	BLM	ENSG00000197299	Bloom syndrome, RecQ helicase-like
Hs-M18	BMPR1B	ENSG00000138696	bone morphogenetic protein receptor, type IB
Hs-M18	BOLA1	ENSG00000178096	bolA family member 1
Hs-M18	BRINP1	ENSG00000078725	bone morphogenetic protein/retinoic acid inducible neural-specific 1
Hs-M18	BZRAP1	ENSG00000005379	benzodiazepine receptor (peripheral) associated protein 1
Hs-M18	C14orf64	ENSG00000246223	long intergenic non-protein coding RNA 1550
Hs-M18	C2orf71	ENSG00000179270	chromosome 2 open reading frame 71
Hs-M18	C6orf89	ENSG00000198663	chromosome 6 open reading frame 89
Hs-M18	C7orf10	ENSG00000175600	succinyl-CoA:glutarate-CoA transferase
Hs-M18	CACNB2	ENSG00000165995	calcium channel, voltage-dependent, beta 2 subunit
Hs-M18	CALCOCO2	ENSG00000136436	calcium binding and coiled-coil domain 2
Hs-M18	CALD1	ENSG00000122786	caldesmon 1
Hs-M18	CASC1	ENSG00000118307	cancer susceptibility candidate 1
Hs-M18	CEP85	ENSG00000130695	centrosomal protein 85kDa
Hs-M18	CHPF2	ENSG00000033100	chondroitin polymerizing factor 2
Hs-M18	CHST9	ENSG00000154080	carbohydrate (N-acetylgalactosamine 4-0) sulfotransferase 9
Hs-M18	CLGN	ENSG00000153132	calmegin
Hs-M18	CMBL	ENSG00000164237	carboxymethylenebutenolidase homolog (Pseudomonas)
Hs-M18	COMMD9	ENSG00000110442	COMM domain containing 9
Hs-M18	CORIN	ENSG00000145244	corin, serine peptidase
Hs-M18	CROT	ENSG00000005469	carnitine O-octanoyltransferase
Hs-M18	CSGALNACT1	ENSG00000147408	chondroitin sulfate N-acetylgalactosaminyltransferase 1
Hs-M18	CSGALNACT2	ENSG00000169826	chondroitin sulfate N-acetylgalactosaminyltransferase 2
Hs-M18	CYTH2	ENSG00000105443	cytohesin 2
Hs-M18	DAAM1	ENSG00000100592	dishevelled associated activator of morphogenesis 1
Hs-M18	DCAF11	ENSG00000100897	DDB1 and CUL4 associated factor 11
Hs-M18	DDAH1	ENSG00000153904	dimethylarginine dimethylaminohydrolase 1
Hs-M18	DMRTA1	ENSG00000176399	DMRT-like family A1
Hs-M18	DSP	ENSG00000096696	desmoplakin
Hs-M18	E2F5	ENSG00000133740	E2F transcription factor 5, p130-binding
Hs-M18	EEF2K	ENSG00000103319	eukaryotic elongation factor-2 kinase
Hs-M18	EFHC2	ENSG00000183690	EF-hand domain (C-terminal) containing 2
Hs-M18	FAM213A	ENSG00000122378	family with sequence similarity 213, member A
Hs-M18	FAM217B	ENSG00000196227	family with sequence similarity 217, member B
Hs-M18	FAM50B	ENSG00000145945	family with sequence similarity 50, member B
Hs-M18	FAM53B	ENSG00000189319	family with sequence similarity 53, member B
Hs-M18	FBXL4	ENSG00000112234	F-box and leucine-rich repeat protein 4
Hs-M18	FBXL5	ENSG00000118564	F-box and leucine-rich repeat protein 5
Hs-M18	FGF7	ENSG00000140285	fibroblast growth factor 7
Hs-M18	FHL2	ENSG00000115641	four and a half LIM domains 2
Hs-M18	FITM2	ENSG00000197296	fat storage-inducing transmembrane protein 2
Hs-M18	FLNA	ENSG00000196924	filamin A, alpha
Hs-M18	FRK	ENSG00000111816	fyn-related Src family tyrosine kinase
Hs-M18	GALNT16	ENSG00000100626	polypeptide N-acetylgalactosaminyltransferase 16
Hs-M18	GAMT	ENSG00000130005	guanidinoacetate N-methyltransferase
Hs-M18	GCHFR	ENSG00000137880	GTP cyclohydrolase I feedback regulator
Hs-M18	GDPD1	ENSG00000153982	glycerophosphodiester phosphodiesterase domain containing 1
Hs-M18	GLIS2	ENSG00000126603	GLIS family zinc finger 2
Hs-M18	GMNC	ENSG00000205835	geminin coiled-coil domain containing
Hs-M18	GRB14	ENSG00000115290	growth factor receptor-bound protein 14
Hs-M18	GREB1	ENSG00000196208	growth regulation by estrogen in breast cancer 1
Hs-M18	GSPT2	ENSG00000189369	G1 to S phase transition 2
Hs-M18	GTF3C5	ENSG00000148308	general transcription factor IIIC, polypeptide 5, 63kDa
Hs-M18	GTPBP10	ENSG00000105793	GTP-binding protein 10 (putative)
Hs-M18	HECTD2	ENSG00000165338	HECT domain containing E3 ubiquitin protein ligase 2
Hs-M18	HIBADH	ENSG00000106049	3-hydroxyisobutyrate dehydrogenase
Hs-M18	HIST3H2A	ENSG00000181218	histone cluster 3, H2a
Hs-M18	HKR1	ENSG00000181666	HKR1, GLI-Kruppel zinc finger family member
Hs-M18	HMGA2	ENSG00000149948	high mobility group AT-hook 2
Hs-M18	HMGN3	ENSG00000118418	high mobility group nucleosomal binding domain 3
Hs-M18	HSPB3	ENSG00000169271	heat shock 27kDa protein 3
Hs-M18	IL11	ENSG00000095752	interleukin 11
Hs-M18	ITPA	ENSG00000125877	inosine triphosphatase (nucleoside triphosphate pyrophosphatase)
Hs-M18	JAKMIP3	ENSG00000188385	Janus kinase and microtubule interacting protein 3
Hs-M18	KAT6B	ENSG00000156650	K(lysine) acetyltransferase 6B
Hs-M18	KBTBD3	ENSG00000182359	kelch repeat and BTB (POZ) domain containing 3
Hs-M18	KCND3	ENSG00000171385	potassium voltage-gated channel, Shal-related subfamily, member 3
Hs-M18	KIAA1045	ENSG00000122733	KIAA1045
Hs-M18	KLHL38	ENSG00000175946	kelch-like family member 38
Hs-M18	LEF1	ENSG00000138795	lymphoid enhancer-binding factor 1
Hs-M18	LMBRD1	ENSG00000168216	LMBR1 domain containing 1
Hs-M18	LMCD1	ENSG00000071282	LIM and cysteine-rich domains 1
Hs-M18	LRRC14B	ENSG00000185028	leucine rich repeat containing 14B
Hs-M18	LRRC2	ENSG00000163827	leucine rich repeat containing 2
Hs-M18	MAP3K7CL	ENSG00000156265	MAP3K7 C-terminal like
Hs-M18	MAPKAPK3	ENSG00000114738	mitogen-activated protein kinase-activated protein kinase 3
Hs-M18	MCAM	ENSG00000076706	melanoma cell adhesion molecule
Hs-M18	MED25	ENSG00000104973	mediator complex subunit 25
Hs-M18	MLF1	ENSG00000178053	myeloid leukemia factor 1
Hs-M18	MLIP	ENSG00000146147	muscular LMNA-interacting protein
Hs-M18	MLX	ENSG00000108788	MLX, MAX dimerization protein
Hs-M18	MTAP	ENSG00000099810	methylthioadenosine phosphorylase
Hs-M18	MTHFD1	ENSG00000100714	methylenetetrahydrofolate dehydrogenase (NADP+ dependent) 1, methenyltetrahydrofolate cyclohydrolase, formyltetrahydrofolate synthetase
Hs-M18	NAPEPLD	ENSG00000161048	N-acyl phosphatidylethanolamine phospholipase D
Hs-M18	NBAS	ENSG00000151779	neuroblastoma amplified sequence
Hs-M18	NBN	ENSG00000104320	nibrin
Hs-M18	NCEH1	ENSG00000144959	neutral cholesterol ester hydrolase 1
Hs-M18	NEK10	ENSG00000163491	NIMA-related kinase 10
Hs-M18	NPEPPS	ENSG00000141279	aminopeptidase puromycin sensitive
Hs-M18	NT5DC1	ENSG00000178425	5'-nucleotidase domain containing 1
Hs-M18	NTHL1	ENSG00000065057	nth endonuclease III-like 1 (E. coli)
Hs-M18	NUDT4	ENSG00000173598	nudix (nucleoside diphosphate linked moiety X)-type motif 4
Hs-M18	PAIP2B	ENSG00000124374	poly(A) binding protein interacting protein 2B
Hs-M18	PCGF2	ENSG00000056661	NA
Hs-M18	PCMTD2	ENSG00000203880	protein-L-isoaspartate (D-aspartate) O-methyltransferase domain containing 2
Hs-M18	PCNT	ENSG00000160299	pericentrin
Hs-M18	PCYOX1	ENSG00000116005	prenylcysteine oxidase 1
Hs-M18	PDE8A	ENSG00000073417	phosphodiesterase 8A
Hs-M18	PDLIM7	ENSG00000196923	PDZ and LIM domain 7 (enigma)
Hs-M18	PFKM	ENSG00000152556	phosphofructokinase, muscle
Hs-M18	PHKA1	ENSG00000067177	phosphorylase kinase, alpha 1 (muscle)
Hs-M18	PHKG1	ENSG00000164776	phosphorylase kinase, gamma 1 (muscle)
Hs-M18	PHLDB1	ENSG00000019144	pleckstrin homology-like domain, family B, member 1
Hs-M18	PICALM	ENSG00000073921	phosphatidylinositol binding clathrin assembly protein
Hs-M18	PIFO	ENSG00000173947	primary cilia formation
Hs-M18	PIP5K1B	ENSG00000107242	phosphatidylinositol-4-phosphate 5-kinase, type I, beta
Hs-M18	PLCL2	ENSG00000154822	phospholipase C-like 2
Hs-M18	PLD1	ENSG00000075651	phospholipase D1, phosphatidylcholine-specific
Hs-M18	PLIN5	ENSG00000214456	perilipin 5
Hs-M18	PPP2R5C	ENSG00000078304	protein phosphatase 2, regulatory subunit B', gamma
Hs-M18	PTER	ENSG00000165983	phosphotriesterase related
Hs-M18	PXDC1	ENSG00000168994	PX domain containing 1
Hs-M18	QDPR	ENSG00000151552	quinoid dihydropteridine reductase
Hs-M18	RALGPS2	ENSG00000116191	Ral GEF with PH domain and SH3 binding motif 2
Hs-M18	RAP1GAP2	ENSG00000132359	RAP1 GTPase activating protein 2
Hs-M18	RBFOX1	ENSG00000078328	RNA binding protein, fox-1 homolog (C. elegans) 1
Hs-M18	RD3L	ENSG00000227729	retinal degeneration 3-like
Hs-M18	REEP3	ENSG00000165476	receptor accessory protein 3
Hs-M18	RFESD	ENSG00000175449	Rieske (Fe-S) domain containing
Hs-M18	RHOC	ENSG00000155366	ras homolog family member C
Hs-M18	RILP	ENSG00000167705	Rab interacting lysosomal protein
Hs-M18	RIMKLA	ENSG00000177181	ribosomal modification protein rimK-like family member A
Hs-M18	RND3	ENSG00000115963	Rho family GTPase 3
Hs-M18	RNF43	ENSG00000108375	ring finger protein 43
Hs-M18	RPS6KA5	ENSG00000100784	ribosomal protein S6 kinase, 90kDa, polypeptide 5
Hs-M18	SCGB1D2	ENSG00000124935	secretoglobin, family 1D, member 2
Hs-M18	SESN1	ENSG00000080546	sestrin 1
Hs-M18	SGSM1	ENSG00000167037	small G protein signaling modulator 1
Hs-M18	SIAE	ENSG00000110013	sialic acid acetylesterase
Hs-M18	SLC25A26	ENSG00000144741	solute carrier family 25 (S-adenosylmethionine carrier), member 26
Hs-M18	SLC39A10	ENSG00000196950	solute carrier family 39 (zinc transporter), member 10
Hs-M18	SLC39A13	ENSG00000165915	solute carrier family 39 (zinc transporter), member 13
Hs-M18	SLC41A1	ENSG00000133065	solute carrier family 41 (magnesium transporter), member 1
Hs-M18	SLC5A1	ENSG00000100170	solute carrier family 5 (sodium/glucose cotransporter), member 1
Hs-M18	SLITRK4	ENSG00000179542	SLIT and NTRK-like family, member 4
Hs-M18	SMIM5	ENSG00000204323	small integral membrane protein 5
Hs-M18	SOX9	ENSG00000125398	SRY (sex determining region Y)-box 9
Hs-M18	SPATA24	ENSG00000170469	spermatogenesis associated 24
Hs-M18	SPHKAP	ENSG00000153820	SPHK1 interactor, AKAP domain containing
Hs-M18	SQLE	ENSG00000104549	squalene epoxidase
Hs-M18	SYNE2	ENSG00000054654	spectrin repeat containing, nuclear envelope 2
Hs-M18	TCEA3	ENSG00000204219	transcription elongation factor A (SII), 3
Hs-M18	TDRD1	ENSG00000095627	tudor domain containing 1
Hs-M18	TEP1	ENSG00000129566	telomerase-associated protein 1
Hs-M18	TGFB1I1	ENSG00000140682	transforming growth factor beta 1 induced transcript 1
Hs-M18	THEM6	ENSG00000130193	thioesterase superfamily member 6
Hs-M18	TJP2	ENSG00000119139	tight junction protein 2
Hs-M18	TKTL1	ENSG00000007350	transketolase-like 1
Hs-M18	TMEM101	ENSG00000091947	transmembrane protein 101
Hs-M18	TMEM178B	ENSG00000261115	transmembrane protein 178B
Hs-M18	TMEM248	ENSG00000106609	transmembrane protein 248
Hs-M18	TNFRSF11B	ENSG00000164761	tumor necrosis factor receptor superfamily, member 11b
Hs-M18	TPM3	ENSG00000143549	tropomyosin 3
Hs-M18	TPPP	ENSG00000171368	tubulin polymerization promoting protein
Hs-M18	TRIM26	ENSG00000234127	tripartite motif containing 26
Hs-M18	TRIM35	ENSG00000104228	tripartite motif containing 35
Hs-M18	TRMT2B	ENSG00000188917	tRNA methyltransferase 2 homolog B (S. cerevisiae)
Hs-M18	TSEN2	ENSG00000154743	TSEN2 tRNA splicing endonuclease subunit
Hs-M18	TST	ENSG00000128311	thiosulfate sulfurtransferase (rhodanese)
Hs-M18	UCK2	ENSG00000143179	uridine-cytidine kinase 2
Hs-M18	USP6NL	ENSG00000148429	USP6 N-terminal like
Hs-M18	VPS37D	ENSG00000176428	vacuolar protein sorting 37 homolog D (S. cerevisiae)
Hs-M18	WNK2	ENSG00000165238	WNK lysine deficient protein kinase 2
Hs-M18	ZADH2	ENSG00000180011	zinc binding alcohol dehydrogenase domain containing 2
Hs-M18	ZFAND2B	ENSG00000158552	zinc finger, AN1-type domain 2B
Hs-M18	ZNF253	ENSG00000256771	zinc finger protein 253
Hs-M18	ZNF821	ENSG00000102984	zinc finger protein 821
Hs-M19	ADAT1	ENSG00000065457	adenosine deaminase, tRNA-specific 1
Hs-M19	ADCY7	ENSG00000121281	adenylate cyclase 7
Hs-M19	AGPAT4	ENSG00000026652	1-acylglycerol-3-phosphate O-acyltransferase 4
Hs-M19	ANAPC16	ENSG00000166295	anaphase promoting complex subunit 16
Hs-M19	ANXA11	ENSG00000122359	annexin A11
Hs-M19	ARHGAP18	ENSG00000146376	Rho GTPase activating protein 18
Hs-M19	ARL2	ENSG00000213465	ADP-ribosylation factor-like 2
Hs-M19	ART3	ENSG00000156219	ADP-ribosyltransferase 3
Hs-M19	ASNA1	ENSG00000198356	arsA arsenite transporter, ATP-binding, homolog 1 (bacterial)
Hs-M19	ATP6V1E1	ENSG00000131100	ATPase, H+ transporting, lysosomal 31kDa, V1 subunit E1
Hs-M19	BLVRA	ENSG00000106605	biliverdin reductase A
Hs-M19	C12orf57	ENSG00000111678	chromosome 12 open reading frame 57
Hs-M19	C19orf53	ENSG00000104979	chromosome 19 open reading frame 53
Hs-M19	CCT7	ENSG00000135624	chaperonin containing TCP1, subunit 7 (eta)
Hs-M19	CDIPT	ENSG00000103502	CDP-diacylglycerol--inositol 3-phosphatidyltransferase
Hs-M19	CNBP	ENSG00000169714	CCHC-type zinc finger, nucleic acid binding protein
Hs-M19	CNIH1	ENSG00000100528	cornichon family AMPA receptor auxiliary protein 1
Hs-M19	CNOT10	ENSG00000182973	CCR4-NOT transcription complex, subunit 10
Hs-M19	COPS3	ENSG00000141030	COP9 signalosome subunit 3
Hs-M19	COPS6	ENSG00000168090	COP9 signalosome subunit 6
Hs-M19	CTNNBL1	ENSG00000132792	catenin, beta like 1
Hs-M19	CYFIP1	ENSG00000068793	NA
Hs-M19	DCTN3	ENSG00000137100	dynactin 3 (p22)
Hs-M19	DEDD2	ENSG00000160570	death effector domain containing 2
Hs-M19	DGCR6L	ENSG00000128185	DiGeorge syndrome critical region gene 6-like
Hs-M19	DHPS	ENSG00000095059	deoxyhypusine synthase
Hs-M19	DNPEP	ENSG00000123992	aspartyl aminopeptidase
Hs-M19	DOCK1	ENSG00000150760	dedicator of cytokinesis 1
Hs-M19	DPP7	ENSG00000176978	dipeptidyl-peptidase 7
Hs-M19	DRG1	ENSG00000185721	developmentally regulated GTP binding protein 1
Hs-M19	DTNBP1	ENSG00000047579	dystrobrevin binding protein 1
Hs-M19	DYNC1LI1	ENSG00000144635	dynein, cytoplasmic 1, light intermediate chain 1
Hs-M19	DYNLRB1	ENSG00000125971	dynein, light chain, roadblock-type 1
Hs-M19	EDF1	ENSG00000107223	endothelial differentiation-related factor 1
Hs-M19	EEF1A2	ENSG00000101210	eukaryotic translation elongation factor 1 alpha 2
Hs-M19	EEF1D	ENSG00000104529	eukaryotic translation elongation factor 1 delta (guanine nucleotide exchange protein)
Hs-M19	EEFSEC	ENSG00000132394	eukaryotic elongation factor, selenocysteine-tRNA-specific
Hs-M19	EIF1B	ENSG00000114784	eukaryotic translation initiation factor 1B
Hs-M19	EIF2A	ENSG00000144895	eukaryotic translation initiation factor 2A, 65kDa
Hs-M19	EIF3E	ENSG00000104408	eukaryotic translation initiation factor 3, subunit E
Hs-M19	EIF3G	ENSG00000130811	eukaryotic translation initiation factor 3, subunit G
Hs-M19	EIF3H	ENSG00000147677	eukaryotic translation initiation factor 3, subunit H
Hs-M19	EIF3L	ENSG00000100129	eukaryotic translation initiation factor 3, subunit L
Hs-M19	EIF4H	ENSG00000106682	eukaryotic translation initiation factor 4H
Hs-M19	ETS1	ENSG00000134954	v-ets avian erythroblastosis virus E26 oncogene homolog 1
Hs-M19	FBXL15	ENSG00000107872	F-box and leucine-rich repeat protein 15
Hs-M19	FKBP8	ENSG00000105701	FK506 binding protein 8, 38kDa
Hs-M19	FRA10AC1	ENSG00000148690	fragile site, folic acid type, rare, fra(10)(q23.3) or fra(10)(q24.2) candidate 1
Hs-M19	GAS2L3	ENSG00000139354	growth arrest-specific 2 like 3
Hs-M19	GAS6	ENSG00000183087	growth arrest-specific 6
Hs-M19	GFER	ENSG00000127554	growth factor, augmenter of liver regeneration
Hs-M19	GPANK1	ENSG00000204438	G patch domain and ankyrin repeats 1
Hs-M19	GPKOW	ENSG00000068394	G patch domain and KOW motifs
Hs-M19	GPS1	ENSG00000169727	G protein pathway suppressor 1
Hs-M19	HDAC5	ENSG00000108840	histone deacetylase 5
Hs-M19	HEBP1	ENSG00000013583	heme binding protein 1
Hs-M19	HIP1	ENSG00000127946	huntingtin interacting protein 1
Hs-M19	HPR	ENSG00000261701	haptoglobin-related protein
Hs-M19	IGBP1	ENSG00000089289	immunoglobulin (CD79A) binding protein 1
Hs-M19	INTS12	ENSG00000138785	integrator complex subunit 12
Hs-M19	JAG1	ENSG00000101384	jagged 1
Hs-M19	KARS	ENSG00000065427	lysyl-tRNA synthetase
Hs-M19	LAMC1	ENSG00000135862	laminin, gamma 1 (formerly LAMB2)
Hs-M19	LAMTOR4	ENSG00000188186	late endosomal/lysosomal adaptor, MAPK and MTOR activator 4
Hs-M19	LAPTM4A	ENSG00000068697	lysosomal protein transmembrane 4 alpha
Hs-M19	LCMT1	ENSG00000205629	leucine carboxyl methyltransferase 1
Hs-M19	LENG1	ENSG00000105617	leukocyte receptor cluster (LRC) member 1
Hs-M19	LYRM1	ENSG00000102897	LYR motif containing 1
Hs-M19	MAP1LC3A	ENSG00000101460	microtubule-associated protein 1 light chain 3 alpha
Hs-M19	METRN	ENSG00000103260	meteorin, glial cell differentiation regulator
Hs-M19	METTL8	ENSG00000123600	methyltransferase like 8
Hs-M19	MRPL20	ENSG00000242485	mitochondrial ribosomal protein L20
Hs-M19	NCAPH2	ENSG00000025770	non-SMC condensin II complex, subunit H2
Hs-M19	NENF	ENSG00000117691	neudesin neurotrophic factor
Hs-M19	NFKBIL1	ENSG00000204498	nuclear factor of kappa light polypeptide gene enhancer in B-cells inhibitor-like 1
Hs-M19	NOL3	ENSG00000140939	nucleolar protein 3 (apoptosis repressor with CARD domain)
Hs-M19	NPM1	ENSG00000181163	nucleophosmin (nucleolar phosphoprotein B23, numatrin)
Hs-M19	NRP2	ENSG00000118257	neuropilin 2
Hs-M19	NSMCE2	ENSG00000156831	non-SMC element 2, MMS21 homolog (S. cerevisiae)
Hs-M19	PDCL	ENSG00000136940	phosducin-like
Hs-M19	PEBP1	ENSG00000089220	phosphatidylethanolamine binding protein 1
Hs-M19	PIN1	ENSG00000127445	peptidylprolyl cis/trans isomerase, NIMA-interacting 1
Hs-M19	POLR2C	ENSG00000102978	polymerase (RNA) II (DNA directed) polypeptide C, 33kDa
Hs-M19	PPCS	ENSG00000127125	phosphopantothenoylcysteine synthetase
Hs-M19	PPP1R7	ENSG00000115685	protein phosphatase 1, regulatory subunit 7
Hs-M19	PQBP1	ENSG00000102103	polyglutamine binding protein 1
Hs-M19	PROSC	ENSG00000147471	proline synthetase co-transcribed homolog (bacterial)
Hs-M19	PRPF6	ENSG00000101161	pre-mRNA processing factor 6
Hs-M19	PSMC1	ENSG00000100764	proteasome (prosome, macropain) 26S subunit, ATPase, 1
Hs-M19	PSMC3	ENSG00000165916	proteasome (prosome, macropain) 26S subunit, ATPase, 3
Hs-M19	PSMC5	ENSG00000087191	proteasome (prosome, macropain) 26S subunit, ATPase, 5
Hs-M19	PSMD4	ENSG00000159352	proteasome (prosome, macropain) 26S subunit, non-ATPase, 4
Hs-M19	PSMF1	ENSG00000125818	proteasome (prosome, macropain) inhibitor subunit 1 (PI31)
Hs-M19	R3HCC1	ENSG00000104679	R3H domain and coiled-coil containing 1
Hs-M19	RAB11B	ENSG00000185236	RAB11B, member RAS oncogene family
Hs-M19	RHOQ	ENSG00000119729	ras homolog family member Q
Hs-M19	RNASEH2B	ENSG00000136104	ribonuclease H2, subunit B
Hs-M19	RSL1D1	ENSG00000171490	ribosomal L1 domain containing 1
Hs-M19	RSL24D1	ENSG00000137876	ribosomal L24 domain containing 1
Hs-M19	RUVBL2	ENSG00000183207	RuvB-like AAA ATPase 2
Hs-M19	SAP18	ENSG00000150459	Sin3A-associated protein, 18kDa
Hs-M19	SKP1	ENSG00000113558	S-phase kinase-associated protein 1
Hs-M19	SLFN12	ENSG00000172123	schlafen family member 12
Hs-M19	SRGAP2	ENSG00000163486	NA
Hs-M19	SRP68	ENSG00000167881	signal recognition particle 68kDa
Hs-M19	STK11	ENSG00000118046	serine/threonine kinase 11
Hs-M19	STX8	ENSG00000170310	syntaxin 8
Hs-M19	SUGP1	ENSG00000105705	SURP and G patch domain containing 1
Hs-M19	SURF2	ENSG00000148291	surfeit 2
Hs-M19	TCAP	ENSG00000173991	titin-cap
Hs-M19	TCEB2	ENSG00000103363	transcription elongation factor B (SIII), polypeptide 2 (18kDa, elongin B)
Hs-M19	TERF2IP	ENSG00000166848	telomeric repeat binding factor 2, interacting protein
Hs-M19	TMEM160	ENSG00000130748	transmembrane protein 160
Hs-M19	TPT1	ENSG00000133112	tumor protein, translationally-controlled 1
Hs-M19	TSR2	ENSG00000158526	TSR2, 20S rRNA accumulation, homolog (S. cerevisiae)
Hs-M19	UBB	ENSG00000170315	ubiquitin B
Hs-M19	UBE2B	ENSG00000119048	ubiquitin-conjugating enzyme E2B
Hs-M19	UBE2M	ENSG00000130725	ubiquitin-conjugating enzyme E2M
Hs-M19	UBXN1	ENSG00000162191	UBX domain protein 1
Hs-M19	UCK1	ENSG00000130717	uridine-cytidine kinase 1
Hs-M19	URM1	ENSG00000167118	ubiquitin related modifier 1
Hs-M19	VPS4A	ENSG00000132612	vacuolar protein sorting 4 homolog A (S. cerevisiae)
Hs-M19	WIPI2	ENSG00000157954	WD repeat domain, phosphoinositide interacting 2
Hs-M19	XRCC6	ENSG00000196419	X-ray repair complementing defective repair in Chinese hamster cells 6
Hs-M19	YBX1	ENSG00000065978	Y box binding protein 1
Hs-M19	YWHAE	ENSG00000108953	tyrosine 3-monooxygenase/tryptophan 5-monooxygenase activation protein, epsilon
Hs-M19	ZNF622	ENSG00000173545	zinc finger protein 622
Hs-M2	ABCD1	ENSG00000101986	ATP-binding cassette, sub-family D (ALD), member 1
Hs-M2	ACTR1A	ENSG00000138107	ARP1 actin-related protein 1 homolog A, centractin alpha (yeast)
Hs-M2	AGPAT1	ENSG00000204310	1-acylglycerol-3-phosphate O-acyltransferase 1
Hs-M2	AHCY	ENSG00000101444	adenosylhomocysteinase
Hs-M2	AHCYL2	ENSG00000158467	adenosylhomocysteinase-like 2
Hs-M2	AK1	ENSG00000106992	adenylate kinase 1
Hs-M2	AKT1	ENSG00000142208	v-akt murine thymoma viral oncogene homolog 1
Hs-M2	AKTIP	ENSG00000166971	AKT interacting protein
Hs-M2	ALKBH5	ENSG00000091542	AlkB family member 5, RNA demethylase
Hs-M2	AMFR	ENSG00000159461	autocrine motility factor receptor, E3 ubiquitin protein ligase
Hs-M2	ANKRD9	ENSG00000156381	ankyrin repeat domain 9
Hs-M2	AP2M1	ENSG00000161203	adaptor-related protein complex 2, mu 1 subunit
Hs-M2	APBB1	ENSG00000166313	amyloid beta (A4) precursor protein-binding, family B, member 1 (Fe65)
Hs-M2	APOBEC2	ENSG00000124701	apolipoprotein B mRNA editing enzyme, catalytic polypeptide-like 2
Hs-M2	ARAF	ENSG00000078061	A-Raf proto-oncogene, serine/threonine kinase
Hs-M2	ATAD3A	ENSG00000197785	ATPase family, AAA domain containing 3A
Hs-M2	ATG4D	ENSG00000130734	autophagy related 4D, cysteine peptidase
Hs-M2	ATG9A	ENSG00000198925	autophagy related 9A
Hs-M2	ATOX1	ENSG00000177556	antioxidant 1 copper chaperone
Hs-M2	AVEN	ENSG00000169857	apoptosis, caspase activation inhibitor
Hs-M2	BAP1	ENSG00000163930	BRCA1 associated protein-1 (ubiquitin carboxy-terminal hydrolase)
Hs-M2	BOP1	ENSG00000170727	NA
Hs-M2	C11orf57	ENSG00000150776	chromosome 11 open reading frame 57
Hs-M2	C11orf83	ENSG00000204922	ubiquinol-cytochrome c reductase complex assembly factor 3
Hs-M2	C15orf59	ENSG00000205363	chromosome 15 open reading frame 59
Hs-M2	C19orf12	ENSG00000131943	chromosome 19 open reading frame 12
Hs-M2	C1orf122	ENSG00000197982	chromosome 1 open reading frame 122
Hs-M2	C1orf43	ENSG00000143612	chromosome 1 open reading frame 43
Hs-M2	C20orf24	ENSG00000101084	chromosome 20 open reading frame 24
Hs-M2	CADM4	ENSG00000105767	cell adhesion molecule 4
Hs-M2	CCDC107	ENSG00000159884	coiled-coil domain containing 107
Hs-M2	CCDC124	ENSG00000007080	coiled-coil domain containing 124
Hs-M2	CCDC69	ENSG00000198624	coiled-coil domain containing 69
Hs-M2	CCDC82	ENSG00000149231	coiled-coil domain containing 82
Hs-M2	CES2	ENSG00000172831	carboxylesterase 2
Hs-M2	CHCHD4	ENSG00000163528	coiled-coil-helix-coiled-coil-helix domain containing 4
Hs-M2	CHMP4B	ENSG00000101421	charged multivesicular body protein 4B
Hs-M2	CHPT1	ENSG00000111666	choline phosphotransferase 1
Hs-M2	CHRNB1	ENSG00000170175	cholinergic receptor, nicotinic, beta 1 (muscle)
Hs-M2	CIAPIN1	ENSG00000005194	cytokine induced apoptosis inhibitor 1
Hs-M2	CIB1	ENSG00000185043	calcium and integrin binding 1 (calmyrin)
Hs-M2	CKAP4	ENSG00000136026	cytoskeleton-associated protein 4
Hs-M2	CLPTM1	ENSG00000104853	cleft lip and palate associated transmembrane protein 1
Hs-M2	CLTB	ENSG00000175416	clathrin, light chain B
Hs-M2	CNDP2	ENSG00000133313	CNDP dipeptidase 2 (metallopeptidase M20 family)
Hs-M2	CNPPD1	ENSG00000115649	cyclin Pas1/PHO80 domain containing 1
Hs-M2	COMMD7	ENSG00000149600	COMM domain containing 7
Hs-M2	COMT	ENSG00000093010	catechol-O-methyltransferase
Hs-M2	COMTD1	ENSG00000165644	catechol-O-methyltransferase domain containing 1
Hs-M2	COPRS	ENSG00000172301	coordinator of PRMT5, differentiation stimulator
Hs-M2	CREBL2	ENSG00000111269	cAMP responsive element binding protein-like 2
Hs-M2	CSDC2	ENSG00000172346	cold shock domain containing C2, RNA binding
Hs-M2	CTDNEP1	ENSG00000175826	CTD nuclear envelope phosphatase 1
Hs-M2	DDA1	ENSG00000130311	DET1 and DDB1 associated 1
Hs-M2	DDRGK1	ENSG00000198171	DDRGK domain containing 1
Hs-M2	DEF8	ENSG00000140995	differentially expressed in FDCP 8 homolog (mouse)
Hs-M2	DES	ENSG00000175084	desmin
Hs-M2	DESI1	ENSG00000100418	desumoylating isopeptidase 1
Hs-M2	DGAT1	ENSG00000185000	diacylglycerol O-acyltransferase 1
Hs-M2	DNAH1	ENSG00000114841	dynein, axonemal, heavy chain 1
Hs-M2	DNM2	ENSG00000079805	dynamin 2
Hs-M2	DNM3	ENSG00000197959	dynamin 3
Hs-M2	DOHH	ENSG00000129932	deoxyhypusine hydroxylase/monooxygenase
Hs-M2	DPP9	ENSG00000142002	dipeptidyl-peptidase 9
Hs-M2	DRAP1	ENSG00000175550	DR1-associated protein 1 (negative cofactor 2 alpha)
Hs-M2	DVL1	ENSG00000107404	dishevelled segment polarity protein 1
Hs-M2	DYNC2H1	ENSG00000187240	dynein, cytoplasmic 2, heavy chain 1
Hs-M2	DYSF	ENSG00000135636	dysferlin
Hs-M2	EIF1	ENSG00000173812	eukaryotic translation initiation factor 1
Hs-M2	EMC3	ENSG00000125037	ER membrane protein complex subunit 3
Hs-M2	EMC8	ENSG00000131148	ER membrane protein complex subunit 8
Hs-M2	EPN1	ENSG00000063245	epsin 1
Hs-M2	ESRRA	ENSG00000173153	estrogen-related receptor alpha
Hs-M2	EVI5L	ENSG00000142459	ecotropic viral integration site 5-like
Hs-M2	FAH	ENSG00000103876	fumarylacetoacetate hydrolase (fumarylacetoacetase)
Hs-M2	FAM127A	ENSG00000134590	family with sequence similarity 127, member A
Hs-M2	FAM131C	ENSG00000185519	family with sequence similarity 131, member C
Hs-M2	FAM155B	ENSG00000130054	family with sequence similarity 155, member B
Hs-M2	FAM195A	ENSG00000172366	family with sequence similarity 195, member A
Hs-M2	FAM198B	ENSG00000164125	family with sequence similarity 198, member B
Hs-M2	FAM3A	ENSG00000071889	family with sequence similarity 3, member A
Hs-M2	FAM83F	ENSG00000133477	family with sequence similarity 83, member F
Hs-M2	FARSA	ENSG00000179115	phenylalanyl-tRNA synthetase, alpha subunit
Hs-M2	FBXO36	ENSG00000153832	F-box protein 36
Hs-M2	FBXW5	ENSG00000159069	F-box and WD repeat domain containing 5
Hs-M2	FCN3	ENSG00000142748	ficolin (collagen/fibrinogen domain containing) 3
Hs-M2	FGFRL1	ENSG00000127418	fibroblast growth factor receptor-like 1
Hs-M2	FLAD1	ENSG00000160688	flavin adenine dinucleotide synthetase 1
Hs-M2	FLII	ENSG00000177731	flightless I homolog (Drosophila)
Hs-M2	FLOT1	ENSG00000137312	flotillin 1
Hs-M2	FLVCR1	ENSG00000162769	feline leukemia virus subgroup C cellular receptor 1
Hs-M2	FXR2	ENSG00000129245	fragile X mental retardation, autosomal homolog 2
Hs-M2	GIPC1	ENSG00000123159	GIPC PDZ domain containing family, member 1
Hs-M2	GKAP1	ENSG00000165113	G kinase anchoring protein 1
Hs-M2	GLRX	ENSG00000173221	glutaredoxin (thioltransferase)
Hs-M2	GNA11	ENSG00000088256	guanine nucleotide binding protein (G protein), alpha 11 (Gq class)
Hs-M2	GSTO1	ENSG00000148834	glutathione S-transferase omega 1
Hs-M2	GUCD1	ENSG00000138867	guanylyl cyclase domain containing 1
Hs-M2	HMBS	ENSG00000256269	hydroxymethylbilane synthase
Hs-M2	HMGA1	ENSG00000137309	high mobility group AT-hook 1
Hs-M2	HMOX2	ENSG00000103415	heme oxygenase (decycling) 2
Hs-M2	HS6ST1	ENSG00000136720	heparan sulfate 6-O-sulfotransferase 1
Hs-M2	HSPB1	ENSG00000106211	heat shock 27kDa protein 1
Hs-M2	HSPB6	ENSG00000004776	heat shock protein, alpha-crystallin-related, B6
Hs-M2	HSPB7	ENSG00000173641	heat shock 27kDa protein family, member 7 (cardiovascular)
Hs-M2	HTRA2	ENSG00000115317	HtrA serine peptidase 2
Hs-M2	IMP4	ENSG00000136718	IMP4, U3 small nucleolar ribonucleoprotein
Hs-M2	ITGA7	ENSG00000135424	integrin, alpha 7
Hs-M2	ITPK1	ENSG00000100605	inositol-tetrakisphosphate 1-kinase
Hs-M2	KCNH2	ENSG00000055118	potassium voltage-gated channel, subfamily H (eag-related), member 2
Hs-M2	KEAP1	ENSG00000079999	kelch-like ECH-associated protein 1
Hs-M2	KIAA2013	ENSG00000116685	KIAA2013
Hs-M2	KLC2	ENSG00000174996	kinesin light chain 2
Hs-M2	KPTN	ENSG00000118162	kaptin (actin binding protein)
Hs-M2	LAGE3	ENSG00000196976	L antigen family, member 3
Hs-M2	LRP3	ENSG00000130881	low density lipoprotein receptor-related protein 3
Hs-M2	LRRCC1	ENSG00000133739	leucine rich repeat and coiled-coil centrosomal protein 1
Hs-M2	LSM10	ENSG00000181817	LSM10, U7 small nuclear RNA associated
Hs-M2	LZTS3	ENSG00000088899	Leucine zipper putative tumor suppressor 3
Hs-M2	MAF1	ENSG00000179632	MAF1 homolog (S. cerevisiae)
Hs-M2	MAP2K2	ENSG00000126934	mitogen-activated protein kinase kinase 2
Hs-M2	MAP3K10	ENSG00000130758	mitogen-activated protein kinase kinase kinase 10
Hs-M2	MAPK8IP1	ENSG00000121653	mitogen-activated protein kinase 8 interacting protein 1
Hs-M2	MARCH9	ENSG00000139266	membrane-associated ring finger (C3HC4) 9
Hs-M2	MARK3	ENSG00000075413	MAP/microtubule affinity-regulating kinase 3
Hs-M2	MARS	ENSG00000166986	methionyl-tRNA synthetase
Hs-M2	MOB2	ENSG00000182208	MOB kinase activator 2
Hs-M2	MON1A	ENSG00000164077	MON1 secretory trafficking family member A
Hs-M2	MPST	ENSG00000128309	mercaptopyruvate sulfurtransferase
Hs-M2	MPV17L2	ENSG00000254858	MPV17 mitochondrial membrane protein-like 2
Hs-M2	MRPL36	ENSG00000171421	mitochondrial ribosomal protein L36
Hs-M2	MRPS12	ENSG00000128626	mitochondrial ribosomal protein S12
Hs-M2	MTCH1	ENSG00000137409	mitochondrial carrier 1
Hs-M2	MTERFD1	ENSG00000156469	mitochondrial transcription termination factor 3
Hs-M2	MUS81	ENSG00000172732	MUS81 structure-specific endonuclease subunit
Hs-M2	MYPOP	ENSG00000176182	Myb-related transcription factor, partner of profilin
Hs-M2	NANS	ENSG00000095380	N-acetylneuraminic acid synthase
Hs-M2	NELFB	ENSG00000188986	negative elongation factor complex member B
Hs-M2	NEU1	ENSG00000204386	sialidase 1 (lysosomal sialidase)
Hs-M2	NF2	ENSG00000186575	neurofibromin 2 (merlin)
Hs-M2	NFKBIB	ENSG00000104825	nuclear factor of kappa light polypeptide gene enhancer in B-cells inhibitor, beta
Hs-M2	NKIRAS2	ENSG00000168256	NFKB inhibitor interacting Ras-like 2
Hs-M2	NMT1	ENSG00000136448	N-myristoyltransferase 1
Hs-M2	NOC2L	ENSG00000188976	nucleolar complex associated 2 homolog (S. cerevisiae)
Hs-M2	NOTCH2NL	ENSG00000213240	notch 2 N-terminal like
Hs-M2	NR1H2	ENSG00000131408	nuclear receptor subfamily 1, group H, member 2
Hs-M2	NR2F6	ENSG00000160113	nuclear receptor subfamily 2, group F, member 6
Hs-M2	NT5DC2	ENSG00000168268	5'-nucleotidase domain containing 2
Hs-M2	NUDC	ENSG00000090273	nudC nuclear distribution protein
Hs-M2	P2RX5	ENSG00000083454	purinergic receptor P2X, ligand-gated ion channel, 5
Hs-M2	PARP11	ENSG00000111224	poly (ADP-ribose) polymerase family, member 11
Hs-M2	PCBP4	ENSG00000090097	poly(rC) binding protein 4
Hs-M2	PCGF1	ENSG00000115289	polycomb group ring finger 1
Hs-M2	PKN1	ENSG00000123143	protein kinase N1
Hs-M2	PLA2G16	ENSG00000176485	phospholipase A2, group XVI
Hs-M2	PLEKHJ1	ENSG00000104886	pleckstrin homology domain containing, family J member 1
Hs-M2	PLEKHM2	ENSG00000116786	pleckstrin homology domain containing, family M (with RUN domain) member 2
Hs-M2	POLD2	ENSG00000106628	polymerase (DNA directed), delta 2, accessory subunit
Hs-M2	POLR1D	ENSG00000186184	polymerase (RNA) I polypeptide D, 16kDa
Hs-M2	POPDC3	ENSG00000132429	popeye domain containing 3
Hs-M2	POR	ENSG00000127948	P450 (cytochrome) oxidoreductase
Hs-M2	PORCN	ENSG00000102312	porcupine homolog (Drosophila)
Hs-M2	PPIL1	ENSG00000137168	peptidylprolyl isomerase (cyclophilin)-like 1
Hs-M2	PPP1CA	ENSG00000172531	protein phosphatase 1, catalytic subunit, alpha isozyme
Hs-M2	PPP1R11	ENSG00000204619	protein phosphatase 1, regulatory (inhibitor) subunit 11
Hs-M2	PPP1R12C	ENSG00000125503	protein phosphatase 1, regulatory subunit 12C
Hs-M2	PPP1R37	ENSG00000104866	protein phosphatase 1, regulatory subunit 37
Hs-M2	PPP1R3F	ENSG00000049769	protein phosphatase 1, regulatory subunit 3F
Hs-M2	PPP6R2	ENSG00000100239	protein phosphatase 6, regulatory subunit 2
Hs-M2	PRADC1	ENSG00000135617	protease-associated domain containing 1
Hs-M2	PRDX6	ENSG00000117592	peroxiredoxin 6
Hs-M2	PREB	ENSG00000138073	prolactin regulatory element binding
Hs-M2	PRKCZ	ENSG00000067606	protein kinase C, zeta
Hs-M2	PSKH1	ENSG00000159792	protein serine kinase H1
Hs-M2	PSMA7	ENSG00000101182	proteasome (prosome, macropain) subunit, alpha type, 7
Hs-M2	PSMD8	ENSG00000099341	proteasome (prosome, macropain) 26S subunit, non-ATPase, 8
Hs-M2	PTPRU	ENSG00000060656	protein tyrosine phosphatase, receptor type, U
Hs-M2	PUF60	ENSG00000179950	poly-U binding splicing factor 60KDa
Hs-M2	PWWP2B	ENSG00000171813	PWWP domain containing 2B
Hs-M2	RABL6	ENSG00000196642	RAB, member RAS oncogene family-like 6
Hs-M2	RAD23A	ENSG00000179262	RAD23 homolog A (S. cerevisiae)
Hs-M2	RALY	ENSG00000125970	RALY heterogeneous nuclear ribonucleoprotein
Hs-M2	RBPMS2	ENSG00000166831	RNA binding protein with multiple splicing 2
Hs-M2	REXO4	ENSG00000148300	REX4, RNA exonuclease 4 homolog (S. cerevisiae)
Hs-M2	RHOD	ENSG00000173156	ras homolog family member D
Hs-M2	RNF10	ENSG00000022840	ring finger protein 10
Hs-M2	RNF167	ENSG00000108523	ring finger protein 167
Hs-M2	RNF7	ENSG00000114125	ring finger protein 7
Hs-M2	RNPEPL1	ENSG00000142327	arginyl aminopeptidase (aminopeptidase B)-like 1
Hs-M2	RPS19BP1	ENSG00000187051	ribosomal protein S19 binding protein 1
Hs-M2	RWDD1	ENSG00000111832	RWD domain containing 1
Hs-M2	SBF1	ENSG00000100241	SET binding factor 1
Hs-M2	SCMH1	ENSG00000010803	sex comb on midleg homolog 1 (Drosophila)
Hs-M2	SCYL1	ENSG00000142186	SCY1-like 1 (S. cerevisiae)
Hs-M2	SDHAF2	ENSG00000167985	succinate dehydrogenase complex assembly factor 2
Hs-M2	SIPA1L1	ENSG00000197555	signal-induced proliferation-associated 1 like 1
Hs-M2	SLC23A2	ENSG00000089057	solute carrier family 23 (ascorbic acid transporter), member 2
Hs-M2	SLC26A1	ENSG00000145217	solute carrier family 26 (anion exchanger), member 1
Hs-M2	SLC35A4	ENSG00000176087	solute carrier family 35, member A4
Hs-M2	SMPD1	ENSG00000166311	sphingomyelin phosphodiesterase 1, acid lysosomal
Hs-M2	SPR	ENSG00000116096	sepiapterin reductase (7,8-dihydrobiopterin:NADP+ oxidoreductase)
Hs-M2	SSNA1	ENSG00000176101	Sjogren syndrome nuclear autoantigen 1
Hs-M2	SSU72	ENSG00000160075	SSU72 RNA polymerase II CTD phosphatase homolog (S. cerevisiae)
Hs-M2	ST7	ENSG00000004866	suppression of tumorigenicity 7
Hs-M2	STARD10	ENSG00000214530	StAR-related lipid transfer (START) domain containing 10
Hs-M2	STUB1	ENSG00000103266	STIP1 homology and U-box containing protein 1, E3 ubiquitin protein ligase
Hs-M2	SYNGR2	ENSG00000108639	synaptogyrin 2
Hs-M2	SZRD1	ENSG00000055070	SUZ RNA binding domain containing 1
Hs-M2	TAF12	ENSG00000120656	TAF12 RNA polymerase II, TATA box binding protein (TBP)-associated factor, 20kDa
Hs-M2	TBC1D13	ENSG00000107021	TBC1 domain family, member 13
Hs-M2	TBC1D25	ENSG00000068354	TBC1 domain family, member 25
Hs-M2	TCOF1	ENSG00000070814	Treacher Collins-Franceschetti syndrome 1
Hs-M2	TEAD2	ENSG00000074219	TEA domain family member 2
Hs-M2	TEX261	ENSG00000144043	testis expressed 261
Hs-M2	TFG	ENSG00000114354	TRK-fused gene
Hs-M2	THOP1	ENSG00000172009	thimet oligopeptidase 1
Hs-M2	TM2D3	ENSG00000184277	TM2 domain containing 3
Hs-M2	TMED1	ENSG00000099203	transmembrane emp24 protein transport domain containing 1
Hs-M2	TMEM11	ENSG00000178307	transmembrane protein 11
Hs-M2	TMEM147	ENSG00000105677	transmembrane protein 147
Hs-M2	TMEM260	ENSG00000070269	transmembrane protein 260
Hs-M2	TMEM63B	ENSG00000137216	transmembrane protein 63B
Hs-M2	TMEM8A	ENSG00000129925	transmembrane protein 8A
Hs-M2	TOMM34	ENSG00000025772	translocase of outer mitochondrial membrane 34
Hs-M2	TSPAN17	ENSG00000048140	tetraspanin 17
Hs-M2	TSR3	ENSG00000007520	TSR3, 20S rRNA accumulation, homolog (S. cerevisiae)
Hs-M2	TSSK4	ENSG00000139908	testis-specific serine kinase 4
Hs-M2	TTC39A	ENSG00000085831	tetratricopeptide repeat domain 39A
Hs-M2	TTC7B	ENSG00000165914	tetratricopeptide repeat domain 7B
Hs-M2	TUBA3D	ENSG00000075886	tubulin, alpha 3d
Hs-M2	TUBA3E	ENSG00000152086	tubulin, alpha 3e
Hs-M2	TUBA4A	ENSG00000127824	tubulin, alpha 4a
Hs-M2	TUBB4B	ENSG00000188229	tubulin, beta 4B class IVb
Hs-M2	TUBG1	ENSG00000131462	tubulin, gamma 1
Hs-M2	TXNL4A	ENSG00000141759	thioredoxin-like 4A
Hs-M2	UBE2L3	ENSG00000185651	ubiquitin-conjugating enzyme E2L 3
Hs-M2	UBE2R2	ENSG00000107341	ubiquitin-conjugating enzyme E2R 2
Hs-M2	UBE2S	ENSG00000108106	ubiquitin-conjugating enzyme E2S
Hs-M2	UBXN6	ENSG00000167671	UBX domain protein 6
Hs-M2	USB1	ENSG00000103005	U6 snRNA biogenesis 1
Hs-M2	USP10	ENSG00000103194	ubiquitin specific peptidase 10
Hs-M2	USP39	ENSG00000168883	ubiquitin specific peptidase 39
Hs-M2	VPS26B	ENSG00000151502	vacuolar protein sorting 26 homolog B (S. pombe)
Hs-M2	WDR11	ENSG00000120008	WD repeat domain 11
Hs-M2	YIF1A	ENSG00000174851	Yip1 interacting factor homolog A (S. cerevisiae)
Hs-M2	ZBTB17	ENSG00000116809	zinc finger and BTB domain containing 17
Hs-M2	ZDHHC16	ENSG00000171307	zinc finger, DHHC-type containing 16
Hs-M2	ZDHHC7	ENSG00000153786	zinc finger, DHHC-type containing 7
Hs-M2	ZFAND3	ENSG00000156639	zinc finger, AN1-type domain 3
Hs-M2	ZNF136	ENSG00000196646	zinc finger protein 136
Hs-M2	ZNF219	ENSG00000165804	zinc finger protein 219
Hs-M2	ZNF254	ENSG00000213096	zinc finger protein 254
Hs-M2	ZNF32	ENSG00000169740	zinc finger protein 32
Hs-M2	ZNF358	ENSG00000198816	zinc finger protein 358
Hs-M2	ZNF672	ENSG00000171161	zinc finger protein 672
Hs-M2	ZNF768	ENSG00000169957	zinc finger protein 768
Hs-M20	AAED1	ENSG00000158122	AhpC/TSA antioxidant enzyme domain containing 1
Hs-M20	ABCC9	ENSG00000069431	ATP-binding cassette, sub-family C (CFTR/MRP), member 9
Hs-M20	ADRBK2	ENSG00000100077	adrenergic, beta, receptor kinase 2
Hs-M20	B3GALNT1	ENSG00000169255	beta-1,3-N-acetylgalactosaminyltransferase 1 (globoside blood group)
Hs-M20	C5orf15	ENSG00000113583	chromosome 5 open reading frame 15
Hs-M20	C6	ENSG00000039537	complement component 6
Hs-M20	CDHR3	ENSG00000128536	cadherin-related family member 3
Hs-M20	CLDN12	ENSG00000157224	claudin 12
Hs-M20	CNST	ENSG00000162852	consortin, connexin sorting protein
Hs-M20	CNTNAP3	ENSG00000106714	contactin associated protein-like 3
Hs-M20	CNTNAP3B	ENSG00000154529	contactin associated protein-like 3B
Hs-M20	DYRK3	ENSG00000143479	dual-specificity tyrosine-(Y)-phosphorylation regulated kinase 3
Hs-M20	EFCAB4B	ENSG00000130038	calcium release activated channel regulator 2A
Hs-M20	F5	ENSG00000198734	coagulation factor V (proaccelerin, labile factor)
Hs-M20	FAM216B	ENSG00000179813	family with sequence similarity 216, member B
Hs-M20	GRIK2	ENSG00000164418	glutamate receptor, ionotropic, kainate 2
Hs-M20	IL12A	ENSG00000168811	interleukin 12A
Hs-M20	LDLRAD4	ENSG00000168675	low density lipoprotein receptor class A domain containing 4
Hs-M20	LRP2BP	ENSG00000109771	LRP2 binding protein
Hs-M20	MBTPS1	ENSG00000140943	membrane-bound transcription factor peptidase, site 1
Hs-M20	MFSD6	ENSG00000151690	major facilitator superfamily domain containing 6
Hs-M20	MYLK3	ENSG00000140795	myosin light chain kinase 3
Hs-M20	NTN4	ENSG00000074527	netrin 4
Hs-M20	PDE3A	ENSG00000172572	phosphodiesterase 3A, cGMP-inhibited
Hs-M20	PDLIM3	ENSG00000154553	PDZ and LIM domain 3
Hs-M20	PLA2G12B	ENSG00000138308	phospholipase A2, group XIIB
Hs-M20	PPP1R12B	ENSG00000077157	protein phosphatase 1, regulatory subunit 12B
Hs-M20	REPS2	ENSG00000169891	RALBP1 associated Eps domain containing 2
Hs-M20	SLC9A7	ENSG00000065923	solute carrier family 9, subfamily A (NHE7, cation proton antiporter 7), member 7
Hs-M20	SPATA17	ENSG00000162814	spermatogenesis associated 17
Hs-M20	SYPL1	ENSG00000008282	synaptophysin-like 1
Hs-M20	UBXN10	ENSG00000162543	UBX domain protein 10
Hs-M20	WFS1	ENSG00000109501	Wolfram syndrome 1 (wolframin)
Hs-M20	ZDHHC15	ENSG00000102383	zinc finger, DHHC-type containing 15
Hs-M20	ZNF658	ENSG00000196409	NA
Hs-M21	ABCC6	ENSG00000091262	ATP-binding cassette, sub-family C (CFTR/MRP), member 6
Hs-M21	ABHD15	ENSG00000168792	abhydrolase domain containing 15
Hs-M21	ABHD6	ENSG00000163686	abhydrolase domain containing 6
Hs-M21	ACVR1C	ENSG00000123612	activin A receptor, type IC
Hs-M21	ADIPOQ	ENSG00000181092	adiponectin, C1Q and collagen domain containing
Hs-M21	AGPAT2	ENSG00000169692	1-acylglycerol-3-phosphate O-acyltransferase 2
Hs-M21	AGTR1	ENSG00000144891	angiotensin II receptor, type 1
Hs-M21	APMAP	ENSG00000101474	adipocyte plasma membrane associated protein
Hs-M21	APOD	ENSG00000189058	apolipoprotein D
Hs-M21	AQPEP	ENSG00000172901	Aminopeptidase Q
Hs-M21	ARHGEF16	ENSG00000130762	Rho guanine nucleotide exchange factor (GEF) 16
Hs-M21	BDKRB2	ENSG00000168398	bradykinin receptor B2
Hs-M21	BOK	ENSG00000176720	BCL2-related ovarian killer
Hs-M21	C19orf80	ENSG00000130173	chromosome 19 open reading frame 80
Hs-M21	C2CD2	ENSG00000157617	C2 calcium-dependent domain containing 2
Hs-M21	C3	ENSG00000125730	complement component 3
Hs-M21	CALB2	ENSG00000172137	calbindin 2
Hs-M21	CHAF1B	ENSG00000159259	chromatin assembly factor 1, subunit B (p60)
Hs-M21	CHI3L2	ENSG00000064886	chitinase 3-like 2
Hs-M21	CIDEA	ENSG00000176194	cell death-inducing DFFA-like effector a
Hs-M21	CIDEC	ENSG00000187288	cell death-inducing DFFA-like effector c
Hs-M21	CKMT1B	ENSG00000237289	creatine kinase, mitochondrial 1B
Hs-M21	CNR1	ENSG00000118432	cannabinoid receptor 1 (brain)
Hs-M21	CNTFR	ENSG00000122756	ciliary neurotrophic factor receptor
Hs-M21	COL25A1	ENSG00000188517	collagen, type XXV, alpha 1
Hs-M21	CXCL14	ENSG00000145824	chemokine (C-X-C motif) ligand 14
Hs-M21	CYB561	ENSG00000008283	cytochrome b561
Hs-M21	DEFB132	ENSG00000186458	defensin, beta 132
Hs-M21	DGAT2	ENSG00000062282	diacylglycerol O-acyltransferase 2
Hs-M21	DGKG	ENSG00000058866	diacylglycerol kinase, gamma 90kDa
Hs-M21	DTX1	ENSG00000135144	deltex 1, E3 ubiquitin ligase
Hs-M21	DUSP4	ENSG00000120875	dual specificity phosphatase 4
Hs-M21	EPHA7	ENSG00000135333	EPH receptor A7
Hs-M21	ESYT1	ENSG00000139641	extended synaptotagmin-like protein 1
Hs-M21	FABP4	ENSG00000170323	fatty acid binding protein 4, adipocyte
Hs-M21	FAIM2	ENSG00000135472	Fas apoptotic inhibitory molecule 2
Hs-M21	FAM166B	ENSG00000215187	family with sequence similarity 166, member B
Hs-M21	FAM171A1	ENSG00000148468	family with sequence similarity 171, member A1
Hs-M21	FAM89A	ENSG00000182118	family with sequence similarity 89, member A
Hs-M21	FASN	ENSG00000169710	fatty acid synthase
Hs-M21	FBN2	ENSG00000138829	fibrillin 2
Hs-M21	FGF10	ENSG00000070193	fibroblast growth factor 10
Hs-M21	FNDC4	ENSG00000115226	fibronectin type III domain containing 4
Hs-M21	GARNL3	ENSG00000136895	GTPase activating Rap/RanGAP domain-like 3
Hs-M21	GCKR	ENSG00000084734	glucokinase (hexokinase 4) regulator
Hs-M21	GGH	ENSG00000137563	gamma-glutamyl hydrolase (conjugase, folylpolygammaglutamyl hydrolase)
Hs-M21	GLP2R	ENSG00000065325	glucagon-like peptide 2 receptor
Hs-M21	GLYAT	ENSG00000149124	glycine-N-acyltransferase
Hs-M21	GLYCTK	ENSG00000168237	glycerate kinase
Hs-M21	GPAM	ENSG00000119927	glycerol-3-phosphate acyltransferase, mitochondrial
Hs-M21	GPC4	ENSG00000076716	glypican 4
Hs-M21	GPD1	ENSG00000167588	glycerol-3-phosphate dehydrogenase 1 (soluble)
Hs-M21	GRB2	ENSG00000177885	growth factor receptor-bound protein 2
Hs-M21	GREM1	ENSG00000166923	gremlin 1, DAN family BMP antagonist
Hs-M21	GRM1	ENSG00000152822	glutamate receptor, metabotropic 1
Hs-M21	GYG2	ENSG00000056998	glycogenin 2
Hs-M21	HCAR2	ENSG00000182782	hydroxycarboxylic acid receptor 2
Hs-M21	HILPDA	ENSG00000135245	hypoxia inducible lipid droplet-associated
Hs-M21	HRASLS5	ENSG00000168004	HRAS-like suppressor family, member 5
Hs-M21	HRK	ENSG00000135116	harakiri, BCL2 interacting protein
Hs-M21	KANK4	ENSG00000132854	KN motif and ankyrin repeat domains 4
Hs-M21	KAZN	ENSG00000189337	kazrin, periplakin interacting protein
Hs-M21	KCTD1	ENSG00000134504	potassium channel tetramerization domain containing 1
Hs-M21	KRT18	ENSG00000111057	keratin 18
Hs-M21	LBP	ENSG00000129988	lipopolysaccharide binding protein
Hs-M21	LEP	ENSG00000174697	leptin
Hs-M21	LGALS12	ENSG00000133317	lectin, galactoside-binding, soluble, 12
Hs-M21	LIPE	ENSG00000079435	lipase, hormone-sensitive
Hs-M21	LPPR4	ENSG00000117600	Lipid phosphate phosphatase-related protein type 4
Hs-M21	MASP1	ENSG00000127241	mannan-binding lectin serine peptidase 1 (C4/C2 activating component of Ra-reactive factor)
Hs-M21	MDFI	ENSG00000112559	MyoD family inhibitor
Hs-M21	MEGF9	ENSG00000106780	multiple EGF-like-domains 9
Hs-M21	MEST	ENSG00000106484	mesoderm specific transcript
Hs-M21	MGST1	ENSG00000008394	microsomal glutathione S-transferase 1
Hs-M21	MLXIPL	ENSG00000009950	MLX interacting protein-like
Hs-M21	MMRN1	ENSG00000138722	multimerin 1
Hs-M21	MPP6	ENSG00000105926	membrane protein, palmitoylated 6 (MAGUK p55 subfamily member 6)
Hs-M21	MPZL2	ENSG00000149573	myelin protein zero-like 2
Hs-M21	MT1F	ENSG00000198417	metallothionein 1F
Hs-M21	MT1G	ENSG00000125144	metallothionein 1G
Hs-M21	NAT8L	ENSG00000185818	N-acetyltransferase 8-like (GCN5-related, putative)
Hs-M21	NMB	ENSG00000197696	neuromedin B
Hs-M21	NQO1	ENSG00000181019	NAD(P)H dehydrogenase, quinone 1
Hs-M21	OSR1	ENSG00000143867	odd-skipped related transciption factor 1
Hs-M21	PC	ENSG00000173599	pyruvate carboxylase
Hs-M21	PCK1	ENSG00000124253	phosphoenolpyruvate carboxykinase 1 (soluble)
Hs-M21	PCSK1	ENSG00000175426	proprotein convertase subtilisin/kexin type 1
Hs-M21	PDE1B	ENSG00000123360	phosphodiesterase 1B, calmodulin-dependent
Hs-M21	PDE2A	ENSG00000186642	phosphodiesterase 2A, cGMP-stimulated
Hs-M21	PFKFB1	ENSG00000158571	6-phosphofructo-2-kinase/fructose-2,6-biphosphatase 1
Hs-M21	PFKFB3	ENSG00000170525	6-phosphofructo-2-kinase/fructose-2,6-biphosphatase 3
Hs-M21	PGD	ENSG00000142657	phosphogluconate dehydrogenase
Hs-M21	PGRMC1	ENSG00000101856	progesterone receptor membrane component 1
Hs-M21	PHGDH	ENSG00000092621	phosphoglycerate dehydrogenase
Hs-M21	PHYHIP	ENSG00000168490	phytanoyl-CoA 2-hydroxylase interacting protein
Hs-M21	PLIN1	ENSG00000166819	perilipin 1
Hs-M21	PPARG	ENSG00000132170	peroxisome proliferator-activated receptor gamma
Hs-M21	PPP1R1B	ENSG00000131771	protein phosphatase 1, regulatory (inhibitor) subunit 1B
Hs-M21	PPP2R1B	ENSG00000137713	protein phosphatase 2, regulatory subunit A, beta
Hs-M21	PRX	ENSG00000105227	periaxin
Hs-M21	PTGER3	ENSG00000050628	prostaglandin E receptor 3 (subtype EP3)
Hs-M21	PTP4A1	ENSG00000112245	protein tyrosine phosphatase type IVA, member 1
Hs-M21	PTPLB	ENSG00000206527	protein tyrosine phosphatase-like (proline instead of catalytic arginine), member b
Hs-M21	PTPRF	ENSG00000142949	protein tyrosine phosphatase, receptor type, F
Hs-M21	RAB28	ENSG00000157869	RAB28, member RAS oncogene family
Hs-M21	RBP4	ENSG00000138207	retinol binding protein 4, plasma
Hs-M21	S100B	ENSG00000160307	S100 calcium binding protein B
Hs-M21	SAA1	ENSG00000173432	serum amyloid A1
Hs-M21	SAA2	ENSG00000134339	serum amyloid A2
Hs-M21	SCD	ENSG00000099194	stearoyl-CoA desaturase (delta-9-desaturase)
Hs-M21	SERPINA5	ENSG00000188488	serpin peptidase inhibitor, clade A (alpha-1 antiproteinase, antitrypsin), member 5
Hs-M21	SFRP2	ENSG00000145423	secreted frizzled-related protein 2
Hs-M21	SGK2	ENSG00000101049	serum/glucocorticoid regulated kinase 2
Hs-M21	SLC19A3	ENSG00000135917	solute carrier family 19 (thiamine transporter), member 3
Hs-M21	SLC25A1	ENSG00000100075	solute carrier family 25 (mitochondrial carrier; citrate transporter), member 1
Hs-M21	SLC29A4	ENSG00000164638	solute carrier family 29 (equilibrative nucleoside transporter), member 4
Hs-M21	SLC7A10	ENSG00000130876	solute carrier family 7 (neutral amino acid transporter light chain, asc system), member 10
Hs-M21	SLCO3A1	ENSG00000176463	solute carrier organic anion transporter family, member 3A1
Hs-M21	SPSB4	ENSG00000175093	splA/ryanodine receptor domain and SOCS box containing 4
Hs-M21	TAC1	ENSG00000006128	tachykinin, precursor 1
Hs-M21	TBX15	ENSG00000092607	T-box 15
Hs-M21	TF	ENSG00000091513	transferrin
Hs-M21	THRSP	ENSG00000151365	thyroid hormone responsive
Hs-M21	TNNI1	ENSG00000159173	troponin I type 1 (skeletal, slow)
Hs-M21	TUSC5	ENSG00000184811	tumor suppressor candidate 5
Hs-M21	TYRO3	ENSG00000092445	TYRO3 protein tyrosine kinase
Hs-M21	UCP1	ENSG00000109424	uncoupling protein 1 (mitochondrial, proton carrier)
Hs-M21	YBEY	ENSG00000182362	ybeY metallopeptidase (putative)
Hs-M21	ZNF208	ENSG00000160321	zinc finger protein 208
Hs-M21	ZNF676	ENSG00000196109	zinc finger protein 676
Hs-M22	ANTXR2	ENSG00000163297	anthrax toxin receptor 2
Hs-M22	ATRNL1	ENSG00000107518	attractin-like 1
Hs-M22	C4orf29	ENSG00000164074	chromosome 4 open reading frame 29
Hs-M22	CISH	ENSG00000114737	cytokine inducible SH2-containing protein
Hs-M22	COL23A1	ENSG00000050767	collagen, type XXIII, alpha 1
Hs-M22	COL9A1	ENSG00000112280	collagen, type IX, alpha 1
Hs-M22	DYRK1B	ENSG00000105204	dual-specificity tyrosine-(Y)-phosphorylation regulated kinase 1B
Hs-M22	EFNA5	ENSG00000184349	ephrin-A5
Hs-M22	EIF3F	ENSG00000175390	eukaryotic translation initiation factor 3, subunit F
Hs-M22	EIF4EBP3	ENSG00000243056	eukaryotic translation initiation factor 4E binding protein 3
Hs-M22	FGF18	ENSG00000156427	fibroblast growth factor 18
Hs-M22	FHOD3	ENSG00000134775	formin homology 2 domain containing 3
Hs-M22	FZD1	ENSG00000157240	frizzled class receptor 1
Hs-M22	GLDN	ENSG00000186417	gliomedin
Hs-M22	GSG1L	ENSG00000169181	GSG1-like
Hs-M22	GUCA1C	ENSG00000138472	guanylate cyclase activator 1C
Hs-M22	JMJD4	ENSG00000081692	jumonji domain containing 4
Hs-M22	KCNJ5	ENSG00000120457	potassium inwardly-rectifying channel, subfamily J, member 5
Hs-M22	KCNK6	ENSG00000099337	potassium channel, subfamily K, member 6
Hs-M22	KCTD2	ENSG00000180901	potassium channel tetramerization domain containing 2
Hs-M22	MDFIC	ENSG00000135272	MyoD family inhibitor domain containing
Hs-M22	PDE6B	ENSG00000133256	phosphodiesterase 6B, cGMP-specific, rod, beta
Hs-M22	PITPNB	ENSG00000180957	phosphatidylinositol transfer protein, beta
Hs-M22	PLEKHA7	ENSG00000166689	pleckstrin homology domain containing, family A member 7
Hs-M22	PRICKLE1	ENSG00000139174	prickle homolog 1 (Drosophila)
Hs-M22	SFRP1	ENSG00000104332	secreted frizzled-related protein 1
Hs-M22	SH3GL2	ENSG00000107295	SH3-domain GRB2-like 2
Hs-M22	SLC9A3R1	ENSG00000109062	solute carrier family 9, subfamily A (NHE3, cation proton antiporter 3), member 3 regulator 1
Hs-M22	SNAP47	ENSG00000143740	synaptosomal-associated protein, 47kDa
Hs-M22	SOCS2	ENSG00000120833	suppressor of cytokine signaling 2
Hs-M22	SRA1	ENSG00000213523	steroid receptor RNA activator 1
Hs-M22	SYT9	ENSG00000170743	synaptotagmin IX
Hs-M22	SYTL3	ENSG00000164674	synaptotagmin-like 3
Hs-M22	TRUB1	ENSG00000165832	TruB pseudouridine (psi) synthase family member 1
Hs-M22	WNT9A	ENSG00000143816	wingless-type MMTV integration site family, member 9A
Hs-M22	ZNF711	ENSG00000147180	zinc finger protein 711
Hs-M23	ACIN1	ENSG00000100813	apoptotic chromatin condensation inducer 1
Hs-M23	AP1G2	ENSG00000213983	adaptor-related protein complex 1, gamma 2 subunit
Hs-M23	AP2A2	ENSG00000183020	adaptor-related protein complex 2, alpha 2 subunit
Hs-M23	ARFGAP1	ENSG00000101199	ADP-ribosylation factor GTPase activating protein 1
Hs-M23	ARHGEF1	ENSG00000076928	Rho guanine nucleotide exchange factor (GEF) 1
Hs-M23	ATG16L2	ENSG00000168010	autophagy related 16-like 2 (S. cerevisiae)
Hs-M23	ATHL1	ENSG00000142102	ATH1, acid trehalase-like 1 (yeast)
Hs-M23	ATN1	ENSG00000111676	atrophin 1
Hs-M23	ATP13A1	ENSG00000105726	ATPase type 13A1
Hs-M23	ATXN2L	ENSG00000168488	ataxin 2-like
Hs-M23	BRAT1	ENSG00000106009	BRCA1-associated ATM activator 1
Hs-M23	BRD4	ENSG00000141867	bromodomain containing 4
Hs-M23	BRPF1	ENSG00000156983	bromodomain and PHD finger containing, 1
Hs-M23	C17orf70	ENSG00000185504	chromosome 17 open reading frame 70
Hs-M23	C1orf159	ENSG00000131591	chromosome 1 open reading frame 159
Hs-M23	CACTIN	ENSG00000105298	cactin, spliceosome C complex subunit
Hs-M23	CASC3	ENSG00000108349	cancer susceptibility candidate 3
Hs-M23	CASKIN2	ENSG00000177303	CASK interacting protein 2
Hs-M23	CC2D1B	ENSG00000154222	coiled-coil and C2 domain containing 1B
Hs-M23	CCDC57	ENSG00000176155	coiled-coil domain containing 57
Hs-M23	CDK10	ENSG00000185324	cyclin-dependent kinase 10
Hs-M23	CIC	ENSG00000079432	capicua transcriptional repressor
Hs-M23	CLASRP	ENSG00000104859	CLK4-associating serine/arginine rich protein
Hs-M23	CNOT3	ENSG00000088038	CCR4-NOT transcription complex, subunit 3
Hs-M23	CPNE1	ENSG00000214078	copine I
Hs-M23	CRTC2	ENSG00000160741	CREB regulated transcription coactivator 2
Hs-M23	CSNK1E	ENSG00000213923	casein kinase 1, epsilon
Hs-M23	DENND4B	ENSG00000198837	DENN/MADD domain containing 4B
Hs-M23	DGKQ	ENSG00000145214	diacylglycerol kinase, theta 110kDa
Hs-M23	EHMT1	ENSG00000181090	euchromatic histone-lysine N-methyltransferase 1
Hs-M23	EME2	ENSG00000197774	essential meiotic structure-specific endonuclease subunit 2
Hs-M23	ENTHD2	ENSG00000167302	ENTH domain containing 2
Hs-M23	FAM160B2	ENSG00000158863	family with sequence similarity 160, member B2
Hs-M23	FAM193A	ENSG00000125386	family with sequence similarity 193, member A
Hs-M23	FAM193B	ENSG00000146067	family with sequence similarity 193, member B
Hs-M23	FAM65A	ENSG00000039523	family with sequence similarity 65, member A
Hs-M23	FBRS	ENSG00000156860	fibrosin
Hs-M23	FBXL6	ENSG00000182325	F-box and leucine-rich repeat protein 6
Hs-M23	GAK	ENSG00000178950	cyclin G associated kinase
Hs-M23	GGA1	ENSG00000100083	golgi-associated, gamma adaptin ear containing, ARF binding protein 1
Hs-M23	GGA3	ENSG00000125447	golgi-associated, gamma adaptin ear containing, ARF binding protein 3
Hs-M23	GLTSCR1	ENSG00000063169	glioma tumor suppressor candidate region gene 1
Hs-M23	GMEB2	ENSG00000101216	glucocorticoid modulatory element binding protein 2
Hs-M23	GTF3C2	ENSG00000115207	general transcription factor IIIC, polypeptide 2, beta 110kDa
Hs-M23	HAUS5	ENSG00000249115	HAUS augmin-like complex, subunit 5
Hs-M23	HDAC7	ENSG00000061273	histone deacetylase 7
Hs-M23	HYPK	ENSG00000242028	huntingtin interacting protein K
Hs-M23	INPP5E	ENSG00000148384	inositol polyphosphate-5-phosphatase, 72 kDa
Hs-M23	KDM5C	ENSG00000126012	lysine (K)-specific demethylase 5C
Hs-M23	KHSRP	ENSG00000088247	KH-type splicing regulatory protein
Hs-M23	KIAA0895L	ENSG00000196123	KIAA0895-like
Hs-M23	KRTCAP2	ENSG00000163463	keratinocyte associated protein 2
Hs-M23	LEMD2	ENSG00000161904	LEM domain containing 2
Hs-M23	LMF2	ENSG00000100258	lipase maturation factor 2
Hs-M23	LRCH4	ENSG00000077454	leucine-rich repeats and calponin homology (CH) domain containing 4
Hs-M23	LZTR1	ENSG00000099949	leucine-zipper-like transcription regulator 1
Hs-M23	MAML1	ENSG00000161021	mastermind-like 1 (Drosophila)
Hs-M23	MDC1	ENSG00000137337	mediator of DNA-damage checkpoint 1
Hs-M23	MED15	ENSG00000099917	mediator complex subunit 15
Hs-M23	MICAL1	ENSG00000135596	microtubule associated monooxygenase, calponin and LIM domain containing 1
Hs-M23	MKNK1	ENSG00000079277	MAP kinase interacting serine/threonine kinase 1
Hs-M23	MLXIP	ENSG00000175727	MLX interacting protein
Hs-M23	MOGS	ENSG00000115275	mannosyl-oligosaccharide glucosidase
Hs-M23	MYBBP1A	ENSG00000132382	MYB binding protein (P160) 1a
Hs-M23	MYO19	ENSG00000141140	NA
Hs-M23	MZF1	ENSG00000099326	myeloid zinc finger 1
Hs-M23	NCKAP5L	ENSG00000167566	NCK-associated protein 5-like
Hs-M23	NDOR1	ENSG00000188566	NADPH dependent diflavin oxidoreductase 1
Hs-M23	NUP85	ENSG00000125450	nucleoporin 85kDa
Hs-M23	OSBPL5	ENSG00000021762	oxysterol binding protein-like 5
Hs-M23	PCED1A	ENSG00000132635	PC-esterase domain containing 1A
Hs-M23	PCNXL3	ENSG00000197136	pecanex-like 3 (Drosophila)
Hs-M23	PGS1	ENSG00000087157	phosphatidylglycerophosphate synthase 1
Hs-M23	PHF12	ENSG00000109118	PHD finger protein 12
Hs-M23	PHRF1	ENSG00000070047	PHD and ring finger domains 1
Hs-M23	PITPNM2	ENSG00000090975	phosphatidylinositol transfer protein, membrane-associated 2
Hs-M23	POLE	ENSG00000177084	polymerase (DNA directed), epsilon, catalytic subunit
Hs-M23	POLR2A	ENSG00000181222	polymerase (RNA) II (DNA directed) polypeptide A, 220kDa
Hs-M23	POM121	ENSG00000196313	POM121 transmembrane nucleoporin
Hs-M23	POM121C	ENSG00000135213	NA
Hs-M23	PPIL2	ENSG00000100023	peptidylprolyl isomerase (cyclophilin)-like 2
Hs-M23	PROSER1	ENSG00000120685	proline and serine rich 1
Hs-M23	PTOV1	ENSG00000104960	prostate tumor overexpressed 1
Hs-M23	PTPN23	ENSG00000076201	protein tyrosine phosphatase, non-receptor type 23
Hs-M23	RAVER1	ENSG00000161847	ribonucleoprotein, PTB-binding 1
Hs-M23	REXO1	ENSG00000079313	REX1, RNA exonuclease 1 homolog (S. cerevisiae)
Hs-M23	RNF166	ENSG00000158717	ring finger protein 166
Hs-M23	SAFB	ENSG00000160633	scaffold attachment factor B
Hs-M23	SAFB2	ENSG00000130254	scaffold attachment factor B2
Hs-M23	SCAF4	ENSG00000156304	SR-related CTD-associated factor 4
Hs-M23	SCAMP1	ENSG00000085365	secretory carrier membrane protein 1
Hs-M23	SEC16A	ENSG00000148396	SEC16 homolog A (S. cerevisiae)
Hs-M23	SELO	ENSG00000073169	selenoprotein O
Hs-M23	SETD1A	ENSG00000099381	SET domain containing 1A
Hs-M23	SETD1B	ENSG00000139718	SET domain containing 1B
Hs-M23	SF1	ENSG00000168066	splicing factor 1
Hs-M23	SMPD4	ENSG00000136699	sphingomyelin phosphodiesterase 4, neutral membrane (neutral sphingomyelinase-3)
Hs-M23	STARD3	ENSG00000131748	StAR-related lipid transfer (START) domain containing 3
Hs-M23	STK11IP	ENSG00000144589	serine/threonine kinase 11 interacting protein
Hs-M23	STK36	ENSG00000163482	serine/threonine kinase 36
Hs-M23	TIE1	ENSG00000066056	tyrosine kinase with immunoglobulin-like and EGF-like domains 1
Hs-M23	TMEM259	ENSG00000182087	transmembrane protein 259
Hs-M23	TMEM44	ENSG00000145014	transmembrane protein 44
Hs-M23	TRIM28	ENSG00000130726	tripartite motif containing 28
Hs-M23	TYK2	ENSG00000105397	tyrosine kinase 2
Hs-M23	U2AF2	ENSG00000063244	U2 small nuclear RNA auxiliary factor 2
Hs-M23	VAMP2	ENSG00000220205	vesicle-associated membrane protein 2 (synaptobrevin 2)
Hs-M23	ZBTB46	ENSG00000130584	zinc finger and BTB domain containing 46
Hs-M23	ZC3H18	ENSG00000158545	zinc finger CCCH-type containing 18
Hs-M23	ZC3H3	ENSG00000014164	zinc finger CCCH-type containing 3
Hs-M23	ZDHHC8	ENSG00000099904	zinc finger, DHHC-type containing 8
Hs-M23	ZMIZ2	ENSG00000122515	zinc finger, MIZ-type containing 2
Hs-M23	ZNF335	ENSG00000198026	zinc finger protein 335
Hs-M23	ZNF384	ENSG00000126746	zinc finger protein 384
Hs-M23	ZNF579	ENSG00000218891	zinc finger protein 579
Hs-M23	ZNF746	ENSG00000181220	zinc finger protein 746
Hs-M23	ZNF865	ENSG00000261221	zinc finger protein 865
Hs-M24	ATP1B1	ENSG00000143153	ATPase, Na+/K+ transporting, beta 1 polypeptide
Hs-M24	B2M	ENSG00000166710	beta-2-microglobulin
Hs-M24	BATF2	ENSG00000168062	basic leucine zipper transcription factor, ATF-like 2
Hs-M24	BTN2A2	ENSG00000124508	butyrophilin, subfamily 2, member A2
Hs-M24	BTN3A1	ENSG00000026950	butyrophilin, subfamily 3, member A1
Hs-M24	BTN3A2	ENSG00000186470	butyrophilin, subfamily 3, member A2
Hs-M24	BTN3A3	ENSG00000111801	butyrophilin, subfamily 3, member A3
Hs-M24	CD74	ENSG00000019582	CD74 molecule, major histocompatibility complex, class II invariant chain
Hs-M24	CD83	ENSG00000112149	CD83 molecule
Hs-M24	CIITA	ENSG00000179583	class II, major histocompatibility complex, transactivator
Hs-M24	CXCL10	ENSG00000169245	chemokine (C-X-C motif) ligand 10
Hs-M24	CXCL11	ENSG00000169248	chemokine (C-X-C motif) ligand 11
Hs-M24	CXCL9	ENSG00000138755	chemokine (C-X-C motif) ligand 9
Hs-M24	DEXI	ENSG00000182108	Dexi homolog (mouse)
Hs-M24	ETV7	ENSG00000010030	ets variant 7
Hs-M24	FLT3LG	ENSG00000090554	fms-related tyrosine kinase 3 ligand
Hs-M24	GBP1	ENSG00000117228	guanylate binding protein 1, interferon-inducible
Hs-M24	HLA-B	ENSG00000234745	major histocompatibility complex, class I, B
Hs-M24	HLA-DMA	ENSG00000204257	major histocompatibility complex, class II, DM alpha
Hs-M24	HLA-DMB	ENSG00000242574	major histocompatibility complex, class II, DM beta
Hs-M24	HLA-DOA	ENSG00000204252	major histocompatibility complex, class II, DO alpha
Hs-M24	HLA-DPA1	ENSG00000231389	major histocompatibility complex, class II, DP alpha 1
Hs-M24	HLA-DPB1	ENSG00000223865	major histocompatibility complex, class II, DP beta 1
Hs-M24	HLA-DRA	ENSG00000204287	major histocompatibility complex, class II, DR alpha
Hs-M24	HLA-E	ENSG00000204592	major histocompatibility complex, class I, E
Hs-M24	HLA-F	ENSG00000204642	major histocompatibility complex, class I, F
Hs-M24	IDO1	ENSG00000131203	indoleamine 2,3-dioxygenase 1
Hs-M24	IRF1	ENSG00000125347	interferon regulatory factor 1
Hs-M24	NLRC5	ENSG00000140853	NLR family, CARD domain containing 5
Hs-M24	PATL2	ENSG00000229474	protein associated with topoisomerase II homolog 2 (yeast)
Hs-M24	PSMB8	ENSG00000204264	proteasome (prosome, macropain) subunit, beta type, 8
Hs-M24	PSMB9	ENSG00000240065	proteasome (prosome, macropain) subunit, beta type, 9
Hs-M24	SEPP1	ENSG00000250722	selenoprotein P, plasma, 1
Hs-M24	TAP2	ENSG00000204267	transporter 2, ATP-binding cassette, sub-family B (MDR/TAP)
Hs-M24	TMEM229B	ENSG00000198133	transmembrane protein 229B
Hs-M24	TRIM63	ENSG00000158022	tripartite motif containing 63, E3 ubiquitin protein ligase
Hs-M24	TVP23A	ENSG00000166676	trans-golgi network vesicle protein 23 homolog A (S. cerevisiae)
Hs-M25	ADSL	ENSG00000239900	adenylosuccinate lyase
Hs-M25	APOPT1	ENSG00000256053	apoptogenic 1, mitochondrial
Hs-M25	ARL2BP	ENSG00000102931	ADP-ribosylation factor-like 2 binding protein
Hs-M25	ARPC5L	ENSG00000136950	actin related protein 2/3 complex, subunit 5-like
Hs-M25	ATG3	ENSG00000144848	autophagy related 3
Hs-M25	ATG4A	ENSG00000101844	autophagy related 4A, cysteine peptidase
Hs-M25	ATP6V1F	ENSG00000128524	ATPase, H+ transporting, lysosomal 14kDa, V1 subunit F
Hs-M25	ATXN7L1	ENSG00000146776	ataxin 7-like 1
Hs-M25	BAK1	ENSG00000030110	BCL2-antagonist/killer 1
Hs-M25	BCAS2	ENSG00000116752	breast carcinoma amplified sequence 2
Hs-M25	BMF	ENSG00000104081	Bcl2 modifying factor
Hs-M25	C11orf73	ENSG00000149196	chromosome 11 open reading frame 73
Hs-M25	C12orf5	ENSG00000078237	chromosome 12 open reading frame 5
Hs-M25	CALM2	ENSG00000143933	calmodulin 2 (phosphorylase kinase, delta)
Hs-M25	CCDC167	ENSG00000198937	coiled-coil domain containing 167
Hs-M25	CCT8	ENSG00000156261	chaperonin containing TCP1, subunit 8 (theta)
Hs-M25	CDC123	ENSG00000151465	cell division cycle 123
Hs-M25	CMSS1	ENSG00000184220	cms1 ribosomal small subunit homolog (yeast)
Hs-M25	COA4	ENSG00000181924	cytochrome c oxidase assembly factor 4 homolog (S. cerevisiae)
Hs-M25	COA6	ENSG00000168275	cytochrome c oxidase assembly factor 6 homolog (S. cerevisiae)
Hs-M25	DCUN1D5	ENSG00000137692	DCN1, defective in cullin neddylation 1, domain containing 5
Hs-M25	DNAJC2	ENSG00000105821	DnaJ (Hsp40) homolog, subfamily C, member 2
Hs-M25	DNAJC25	ENSG00000059769	DnaJ (Hsp40) homolog, subfamily C , member 25
Hs-M25	DPY30	ENSG00000162961	dpy-30 homolog (C. elegans)
Hs-M25	EIF3M	ENSG00000149100	eukaryotic translation initiation factor 3, subunit M
Hs-M25	EIF5A	ENSG00000132507	eukaryotic translation initiation factor 5A
Hs-M25	EMC7	ENSG00000134153	ER membrane protein complex subunit 7
Hs-M25	EXOSC4	ENSG00000178896	exosome component 4
Hs-M25	FAM133B	ENSG00000234545	family with sequence similarity 133, member B
Hs-M25	FAM168A	ENSG00000054965	family with sequence similarity 168, member A
Hs-M25	FAM96B	ENSG00000166595	family with sequence similarity 96, member B
Hs-M25	FARSB	ENSG00000116120	phenylalanyl-tRNA synthetase, beta subunit
Hs-M25	GADD45GIP1	ENSG00000179271	growth arrest and DNA-damage-inducible, gamma interacting protein 1
Hs-M25	GLRX2	ENSG00000023572	glutaredoxin 2
Hs-M25	GLRX3	ENSG00000108010	glutaredoxin 3
Hs-M25	GLTSCR1L	ENSG00000112624	GLTSCR1-like
Hs-M25	GPR89A	ENSG00000117262	G protein-coupled receptor 89A
Hs-M25	GTF2A2	ENSG00000140307	general transcription factor IIA, 2, 12kDa
[truncated: 12,282 more rows]
