# Supplementary material for: WWP2 regulates pathological cardiac fibrosis by modulating SMAD2 signaling
Source: Nat Commun. 2019 Aug 9;10:3616. doi: 10.1038/s41467-019-11551-9 (PMC6689010; doi:10.1038/s41467-019-11551-9)
Supplement: Supplementary file 6 — Supplementary Data 3 [file 41467_2019_11551_MOESM6_ESM.xlsx]

## Sheet: a
Supplementary Data 3. Annotation of human ECM-network and WWP2 information. a: Bayesian network-QTL HESS mapping (Marginal posterior probability of inclusion, MPPI and Bayes Factor, BF) results at the WWP2 regulatory SNP (rs9936589). Inf refers to infinitive. b: Genes in the hECM-network that are annotated in Gene Ontology Cellular Component (CC) database as ("extracellular region"). c: Different…
Gene name	Ensembl Gene ID	HESS MPPI DCM Heart SNP rs9936589	HESS Bayes Factor DCM Heart SNP rs9936589	HESS MPPI Control Heart SNP rs9936589	HESS Bayes Factor Controls Heart SNP rs9936589	Gene Chromosome	Gene start (basepair)	Gene end (basepair)	Gene Description
AEBP1	ENSG00000106624	1	Inf	3.56641e-05	0.0143018	7	44143960	44154161	AE binding protein 1
ANTXR1	ENSG00000169604	1	Inf	0.00031147	0.124938	2	69240310	69476459	anthrax toxin receptor 1
BGN	ENSG00000182492	1	Inf	0.000240073	0.0962924	X	152760397	152775012	biglycan
BICC1	ENSG00000122870	1	Inf	0.000270358	0.108443	10	60272900	60591195	BicC family RNA binding protein 1
BOC	ENSG00000144857	1	Inf	0.000321802	0.129084	3	112929850	113006303	BOC cell adhesion associated, oncogene regulated
CERCAM	ENSG00000167123	1	Inf	0.000160838	0.0645064	9	131174030	131199626	cerebral endothelial cell adhesion molecule
CHD3	ENSG00000170004	1	Inf	0.000127621	0.0511826	17	7788124	7816078	chromodomain helicase DNA binding protein 3
COL14A1	ENSG00000187955	1	Inf	0.000118194	0.0474014	8	121072019	121384275	collagen, type XIV, alpha 1
COL1A2	ENSG00000164692	1	Inf	3.40846e-05	0.0136684	7	94023873	94060544	collagen, type I, alpha 2
COL5A1	ENSG00000130635	1	Inf	1.17063e-05	0.00469428	9	137533620	137736686	collagen, type V, alpha 1
COL6A2	ENSG00000142173	1	Inf	4.95097e-05	0.0198544	21	47518011	47552763	collagen, type VI, alpha 2
CRISPLD1	ENSG00000121005	1	Inf	0.000257573	0.103313	8	75896750	75946793	cysteine-rich secretory protein LCCL domain containing 1
CTSK	ENSG00000143387	1	Inf	0.00116229	0.466621	1	150768684	150780799	cathepsin K
DPYSL3	ENSG00000113657	1	Inf	0.00100111	0.401847	5	146770374	146889619	dihydropyrimidinase-like 3
DZIP1	ENSG00000134874	1	Inf	0.00017441	0.0699506	13	96230457	96296957	DAZ interacting zinc finger protein 1
EFS	ENSG00000100842	1	Inf	1.59315e-05	0.00638863	14	23825611	23834961	embryonal Fyn-associated substrate
FMOD	ENSG00000122176	1	Inf	0.000326968	0.131157	1	203309756	203320617	fibromodulin
GAL3ST4	ENSG00000197093	1	Inf	1.44116e-06	0.000577906	7	99756867	99766373	galactose-3-O-sulfotransferase 4
GPR124	ENSG00000020181	1	Inf	0.000109874	0.0440643	8	37641709	37702414	G protein-coupled receptor 124
HHIPL1	ENSG00000182218	1	Inf	0.000123799	0.0496496	14	100111447	100146906	HHIP-like 1
LUM	ENSG00000139329	1	Inf	0.000311284	0.124864	12	91496406	91505608	lumican
MARVELD1	ENSG00000155254	1	Inf	1.52195e-05	0.00610311	10	99472930	99477907	MARVEL domain containing 1
MRC2	ENSG00000011028	1	Inf	0.000200105	0.0802582	17	60704762	60770958	mannose receptor, C type 2
SCARA3	ENSG00000168077	1	Inf	7.80147e-05	0.0312863	8	27491385	27534293	scavenger receptor class A, member 3
SLC16A2	ENSG00000147100	1	Inf	7.29829e-05	0.0292683	X	73641085	73753752	solute carrier family 16, member 2 (thyroid hormone transporter)
SLC2A10	ENSG00000197496	1	Inf	0.000123613	0.0495749	20	45338126	45364965	solute carrier family 2 (facilitated glucose transporter), member 10
SSC5D	ENSG00000179954	1	Inf	0.000221481	0.0888336	19	55999771	56030465	scavenger receptor cysteine rich family, 5 domains
THBS3	ENSG00000169231	1	Inf	0.00019734	0.079149	1	155165379	155178842	thrombospondin 3
ABI3BP	ENSG00000154175	0.999999	236499763	2.72136e-05	0.0109129	3	100468000	100712359	ABI family, member 3 (NESH) binding protein
CLEC11A	ENSG00000105472	0.999999	236499763	9.6414e-07	0.000386621	19	51226586	51228974	C-type lectin domain family 11, member A
COL1A1	ENSG00000108821	0.999999	236499763	1.29381e-05	0.00518825	17	48260650	48278993	collagen, type I, alpha 1
HAAO	ENSG00000162882	0.999999	236499763	4.00017e-05	0.0160413	2	42994229	43019733	3-hydroxyanthranilate 3,4-dioxygenase
LMX1B	ENSG00000136944	0.999999	236499763	0.000446185	0.179	9	129376722	129463311	LIM homeobox transcription factor 1, beta
SNCAIP	ENSG00000064692	0.999999	236499763	0.000176083	0.0706217	5	121647049	121799914	synuclein, alpha interacting protein
CHST14	ENSG00000169105	0.999998	118249764	6.14573e-05	0.0246459	15	40763160	40765353	carbohydrate (N-acetylgalactosamine 4-0) sulfotransferase 14
CYP27A1	ENSG00000135929	0.999998	118249764	6.22625e-05	0.0249688	2	219646472	219680016	cytochrome P450, family 27, subfamily A, polypeptide 1
NRXN2	ENSG00000110076	0.999998	118249764	0.000214182	0.0859054	11	64373646	64490660	neurexin 2
PENK	ENSG00000181195	0.999998	118249764	0.000279944	0.112289	8	57349233	57359293	proenkephalin
PODN	ENSG00000174348	0.999998	118249764	0.000174116	0.0698327	1	53527854	53551174	podocan
PCOLCE	ENSG00000106333	0.999997	78833097	0.000113271	0.0454268	7	100199800	100205798	procollagen C-endopeptidase enhancer
COL8A2	ENSG00000171812	0.999996	59124763	9.02756e-05	0.0362038	1	36560837	36590821	collagen, type VIII, alpha 2
SH3BGRL	ENSG00000131171	0.999996	59124763	0.000155341	0.0623014	X	80457442	80554046	SH3 domain binding glutamate-rich protein like
CMTM3	ENSG00000140931	0.999995	47299763	0.000171152	0.0686437	16	66637777	66647795	CKLF-like MARVEL transmembrane domain containing 3
MYO1D	ENSG00000176658	0.999995	47299763	3.53433e-05	0.0141732	17	30819540	31204195	myosin ID
RAB36	ENSG00000100228	0.999995	47299763	0.00144791	0.581454	22	23487513	23506537	RAB36, member RAS oncogene family
ZNF423	ENSG00000102935	0.999995	47299763	2.75155e-05	0.011034	16	49521435	49891830	zinc finger protein 423
OLFML3	ENSG00000116774	0.999994	39416430	0.000133276	0.0534508	1	114522063	114524876	olfactomedin-like 3
TMEM119	ENSG00000183160	0.999994	39416430	0.000160988	0.0645666	12	108983622	108992096	transmembrane protein 119
OGN	ENSG00000106809	0.999993	33785478	0.000528513	0.212046	9	95146249	95166978	osteoglycin
SPARC	ENSG00000113140	0.999992	29562263	5.67833e-06	0.00227702	5	151040657	151066726	secreted protein, acidic, cysteine-rich (osteonectin)
IL33	ENSG00000137033	0.999988	19708097	9.54268e-05	0.0382698	9	6215805	6257983	interleukin 33
GPC6	ENSG00000183098	0.999987	18192071	0.000149337	0.0598931	13	93879095	95059655	glypican 6
FBLN2	ENSG00000163520	0.999986	16892621	0.000154074	0.0617932	3	13573824	13679922	fibulin 2
GLIPR2	ENSG00000122694	0.999986	16892621	0.000209833	0.0841607	9	36136732	36163910	GLI pathogenesis-related 2
CLIP3	ENSG00000105270	0.999982	13138652	0.000556485	0.223275	19	36505562	36524245	CAP-GLY domain containing linker protein 3
MAPK10	ENSG00000109339	0.99998	11824763	0.00017672	0.0708773	4	86936276	87515284	mitogen-activated protein kinase 10
LIMA1	ENSG00000050405	0.999975	9459763	0.000213807	0.0857549	12	50569571	50677329	LIM domain and actin binding 1
ZNF618	ENSG00000157657	0.999973	8759023	8.86755e-05	0.035562	9	116638562	116818871	zinc finger protein 618
ARHGAP22	ENSG00000128805	0.999969	7628796	1.58298e-05	0.00634785	10	49654077	49864310	Rho GTPase activating protein 22
SULF1	ENSG00000137573	0.999968	7390388	0.000323769	0.129873	8	70378859	70573150	sulfatase 1
SCRG1	ENSG00000164106	0.99996	5912263	0.000148166	0.0594234	4	174305852	174327531	stimulator of chondrogenesis 1
FAM102B	ENSG00000162636	0.999959	5768056	0.000168844	0.0677179	1	109102711	109187522	family with sequence similarity 102, member B
TIMP2	ENSG00000035862	0.999942	4077350	0.000148086	0.0593913	17	76849059	76921469	TIMP metallopeptidase inhibitor 2
TSHZ3	ENSG00000121297	0.999937	3753732	0.000732859	0.294092	19	31765851	31840453	teashirt zinc finger homeobox 3
COL5A2	ENSG00000204262	0.999936	3695076	0.000108193	0.0433901	2	189896622	190044605	collagen, type V, alpha 2
PNMA2	ENSG00000240694	0.999933	3529614	0.000520951	0.20901	8	26362202	26371608	paraneoplastic Ma antigen 2
HNMT	ENSG00000150540	0.999929	3330749	0.000109173	0.0437831	2	138721590	138773930	histamine N-methyltransferase
GLI2	ENSG00000074047	0.999923	3071192	9.83118e-05	0.0394269	2	121493199	121750229	GLI family zinc finger 2
CAPN5	ENSG00000149260	0.999918	2883910	0.000126869	0.0508809	11	76777979	76837201	calpain 5
TARSL2	ENSG00000185418	0.999918	2883910	0.000220056	0.0882619	15	102193801	102264807	threonyl-tRNA synthetase-like 2
EPHA3	ENSG00000044524	0.999917	2849161	0.000281097	0.112752	3	89156674	89531284	EPH receptor A3
COL3A1	ENSG00000168542	0.999914	2749763	8.14254e-05	0.0326542	2	189839046	189877472	collagen, type III, alpha 1
FAP	ENSG00000078098	0.99991	2627541	0.000853699	0.342626	2	163027194	163101661	fibroblast activation protein, alpha
CCDC80	ENSG00000091986	0.999907	2542774	0.0003699	0.148385	3	112323407	112368377	coiled-coil domain containing 80
ABCA5	ENSG00000154265	0.9999	2364764	0.00028281	0.113439	17	67240452	67323385	ATP-binding cassette, sub-family A (ABC1), member 5
SUMF1	ENSG00000144455	0.999896	2273802	0.000155078	0.0621959	3	3742498	4508965	sulfatase modifying factor 1
TCEAL5	ENSG00000204065	0.999881	1987158	0.0001055	0.04231	X	102528619	102531800	transcription elongation factor A (SII)-like 5
ASPN	ENSG00000106819	0.999864	1738734	0.00246902	0.992528	9	95218487	95244788	asporin
OLFML1	ENSG00000183801	0.999853	1608607	0.000124078	0.0497614	11	7506619	7532608	olfactomedin-like 1
FBXO17	ENSG00000269190	0.999843	1506133	0.000653086	0.262059	19	39432044	39466550	F-box protein 17
COL6A1	ENSG00000142156	0.99983	1390940	3.15486e-05	0.0126514	21	47401651	47424964	collagen, type VI, alpha 1
DENND6B	ENSG00000205593	0.999826	1358959	0.00010264	0.0411629	22	50747459	50765489	DENN/MADD domain containing 6B
GOLM1	ENSG00000135052	0.999815	1278142	0.0073727	2.97841	9	88641061	88715088	golgi membrane protein 1
SERPINF1	ENSG00000132386	0.99979	1125954	0.000176951	0.0709699	17	1665253	1680868	serpin peptidase inhibitor, clade F (alpha-2 antiplasmin, pigment epithelium derived factor), member 1
FBLN1	ENSG00000077942	0.999787	1110092	0.000156348	0.0627054	22	45898118	45997015	fibulin 1
PLAC9	ENSG00000189129	0.999787	1110092	4.49325e-05	0.0180187	10	81891438	81905115	placenta-specific 9
SFRP4	ENSG00000106483	0.999784	1094671	0.000791083	0.317475	7	37945543	38065297	secreted frizzled-related protein 4
CDH11	ENSG00000140937	0.99977	1028024	3.25051e-05	0.013035	16	64977656	65160015	cadherin 11, type 2, OB-cadherin (osteoblast)
MFAP4	ENSG00000166482	0.999754	961146	0.000212921	0.0853995	17	19286755	19290553	microfibrillar-associated protein 4
ELOVL4	ENSG00000118402	0.999742	916430	0.00352246	1.4175	6	80624529	80657297	ELOVL fatty acid elongase 4
KCND1	ENSG00000102057	0.999731	878946	8.54134e-05	0.0342537	X	48818639	48827976	potassium voltage-gated channel, Shal-related subfamily, member 1
LASP1	ENSG00000002834	0.999731	878946	0.000110952	0.0444967	17	37026112	37078023	LIM and SH3 protein 1
SCG5	ENSG00000166922	0.999724	856648	0.00182869	0.734648	15	32933877	32989299	secretogranin V (7B2 protein)
TRAF5	ENSG00000082512	0.999723	853554	0.000105663	0.0423753	1	211499957	211548288	TNF receptor-associated factor 5
PAPSS1	ENSG00000138801	0.999718	838416	3.7574e-05	0.0150677	4	108511433	108641608	3'-phosphoadenosine 5'-phosphosulfate synthase 1
TMOD1	ENSG00000136842	0.999643	662228	0.000184522	0.074007	9	100263462	100364030	tropomodulin 1
S100A4	ENSG00000196154	0.999632	642426	0.000162623	0.0652224	1	153516089	153522612	S100 calcium binding protein A4
EVC	ENSG00000072840	0.999614	612458	0.000110397	0.0442741	4	5712924	5830772	Ellis van Creveld syndrome
ATL1	ENSG00000198513	0.999601	592495	9.96792e-05	0.0399753	14	50999227	51099786	atlastin GTPase 1
ZNF365	ENSG00000138311	0.9996	591014	6.16187e-05	0.0247106	10	64133951	64431771	zinc finger protein 365
CDK5RAP2	ENSG00000136861	0.999596	585160	0.000347488	0.139391	9	123151147	123342448	CDK5 regulatory subunit associated protein 2
SCG2	ENSG00000171951	0.999579	561521	2.00028e-05	0.00802128	2	224461658	224467221	secretogranin II
CD44	ENSG00000026508	0.99953	502955	0.000151682	0.0608337	11	35160417	35253949	CD44 molecule (Indian blood group)
IFT52	ENSG00000101052	0.999527	499764	0.000331731	0.133068	20	42219571	42275936	intraflagellar transport 52
CASC4	ENSG00000166734	0.999518	490427	0.000355861	0.142751	15	44580927	44707956	cancer susceptibility candidate 4
SLIT3	ENSG00000184347	0.999413	402660	0.00016533	0.0663083	5	168088745	168728133	slit homolog 3 (Drosophila)
GPX8	ENSG00000164294	0.9994	393930	1.13786e-05	0.00456287	5	54455946	54462899	glutathione peroxidase 8 (putative)
MDK	ENSG00000110492	0.999381	381831	0.0011515	0.462284	11	46402306	46405375	midkine (neurite growth-promoting factor 2)
LOXL1	ENSG00000129038	0.999312	343514	0.000261239	0.104784	15	74218330	74244478	lysyl oxidase-like 1
KIRREL	ENSG00000183853	0.999284	330071	0.000162827	0.0653043	1	157963063	158070052	kin of IRRE like (Drosophila)
MXRA5	ENSG00000101825	0.999273	325073	0.00087289	0.350335	X	3226606	3264682	matrix-remodelling associated 5
SEPT11	ENSG00000138758	0.999255	317213	5.07298e-05	0.0203437	4	77870856	77961537	septin 11
LSP1	ENSG00000130592	0.999234	308510	0.000166699	0.0668574	11	1874200	1913497	lymphocyte-specific protein 1
DNM1	ENSG00000106976	0.999198	294651	0.000139238	0.0558422	9	130965658	131017527	dynamin 1
BTBD19	ENSG00000222009	0.999191	292100	8.4284e-05	0.0338007	1	45274154	45281257	BTB (POZ) domain containing 19
ATP10A	ENSG00000206190	0.999162	281983	0.000977771	0.39247	15	25922420	26110317	ATPase, class V, type 10A
FCHSD1	ENSG00000197948	0.999159	280976	0.000169947	0.0681603	5	141018869	141030986	FCH and double SH3 domains 1
PLAT	ENSG00000104368	0.999133	272543	2.24585e-05	0.00900606	8	42032236	42065242	plasminogen activator, tissue
MMP2	ENSG00000087245	0.999054	249764	0.000124042	0.049747	16	55423612	55540603	matrix metallopeptidase 2 (gelatinase A, 72kDa gelatinase, 72kDa type IV collagenase)
SYT17	ENSG00000103528	0.99899	233922	3.91247e-05	0.0156896	16	19179293	19279652	synaptotagmin XVII
F2R	ENSG00000181104	0.998938	222456	0.00028001	0.112315	5	76011868	76031606	coagulation factor II (thrombin) receptor
ANXA4	ENSG00000196975	0.998936	222038	2.43275e-05	0.00975557	2	69871557	70053596	annexin A4
SCUBE2	ENSG00000175356	0.998936	222038	0.000182914	0.0733619	11	9041071	9159661	signal peptide, CUB domain, EGF-like 2
FN1	ENSG00000115414	0.998925	219764	2.25564e-05	0.00904532	2	216225163	216300895	fibronectin 1
KCNK17	ENSG00000124780	0.998892	213211	0.000225092	0.0902822	6	39266777	39282329	potassium channel, subfamily K, member 17
SUSD2	ENSG00000099994	0.998884	211681	0.000346888	0.13915	22	24577227	24585078	sushi domain containing 2
ANO1	ENSG00000131620	0.998857	206675	0.000198851	0.0797551	11	69924408	70035634	anoctamin 1, calcium activated chloride channel
RECK	ENSG00000122707	0.998849	205237	0.000161427	0.0647427	9	36036430	36124448	reversion-inducing-cysteine-rich protein with kazal motifs
ATP8B2	ENSG00000143515	0.998825	201040	1.79275e-05	0.00718906	1	154298029	154323783	ATPase, aminophospholipid transporter, class I, type 8B, member 2
MAP3K4	ENSG00000085511	0.998724	185108	0.000248109	0.0995164	6	161412759	161538417	mitogen-activated protein kinase kinase kinase 4
MGP	ENSG00000111341	0.998709	182955	0.000148772	0.0596665	12	15034115	15038860	matrix Gla protein
CHSY3	ENSG00000198108	0.998638	173405	2.50456e-05	0.0100435	5	129240165	129522327	chondroitin sulfate synthase 3
ISLR	ENSG00000129009	0.998626	171889	0.000343938	0.137967	15	74466012	74469213	immunoglobulin superfamily containing leucine-rich repeat
LRRC17	ENSG00000128606	0.998543	162083	0.000134167	0.0538082	7	102553438	102585396	leucine rich repeat containing 17
PLXDC2	ENSG00000120594	0.998509	158382	0.000884038	0.354813	10	20105168	20578785	plexin domain containing 2
TMSB15B	ENSG00000158427	0.998488	156179	0.000268268	0.107604	X	103173479	103229570	thymosin beta 15B
KIAA1755	ENSG00000149633	0.998328	141211	0.000230657	0.0925148	20	36838890	36889174	KIAA1755
ENC1	ENSG00000171617	0.998326	141042	4.06537e-05	0.0163028	5	73923234	73937249	ectodermal-neural cortex 1 (with BTB domain)
NBL1	ENSG00000158747	0.998301	138963	0.00036699	0.147217	1	19967048	19984945	neuroblastoma 1, DAN family BMP antagonist
COL22A1	ENSG00000169436	0.99828	137264	0.000194972	0.078199	8	139600478	139926249	collagen, type XXII, alpha 1
NRD1	ENSG00000078618	0.998211	131960	0.00016956	0.0680051	1	52254863	52344477	nardilysin (N-arginine dibasic convertase)
MXRA8	ENSG00000162576	0.998181	129780	0.000423515	0.169902	1	1288069	1297157	matrix-remodelling associated 8
SLC17A5	ENSG00000119899	0.998148	127463	8.13578e-05	0.0326271	6	74303102	74363878	solute carrier family 17 (acidic sugar transporter), member 5
CPT1C	ENSG00000169169	0.998093	123780	0.000202749	0.0813188	19	50194155	50216988	carnitine palmitoyltransferase 1C
CNPY4	ENSG00000166997	0.998089	123521	5.23638e-06	0.0020998	7	99717236	99723134	canopy FGF signaling regulator 4
CILP	ENSG00000138615	0.998029	119753	9.97542e-05	0.0400054	15	65488337	65503826	cartilage intermediate layer protein, nucleotide pyrophosphohydrolase
MAGEH1	ENSG00000187601	0.998004	118250	6.46843e-05	0.0259401	X	55478538	55479998	melanoma antigen family H, 1
CREB3L2	ENSG00000182158	0.997951	115186	7.20335e-05	0.0288875	7	137559725	137686813	cAMP responsive element binding protein 3-like 2
NRK	ENSG00000123572	0.997876	111110	0.000266993	0.107093	X	105066536	105202602	Nik related kinase
KIAA1211	ENSG00000109265	0.997765	105580	0.000139163	0.0558121	4	57036361	57194791	KIAA1211
DSEL	ENSG00000171451	0.997722	103583	0.000165873	0.0665261	18	65173819	65184217	dermatan sulfate epimerase-like
PDGFD	ENSG00000170962	0.997504	94515.1	0.000200169	0.0802838	11	103777914	104035107	platelet derived growth factor D
SHISA2	ENSG00000180730	0.997475	93426.9	0.000227281	0.0911604	13	26618735	26625169	shisa family member 2
MORC4	ENSG00000133131	0.997452	92581.4	0.000112524	0.0451272	X	106057101	106243474	MORC family CW-type zinc finger 4
C1QTNF2	ENSG00000145861	0.99738	90030.7	5.24285e-05	0.0210249	5	159774758	159797648	C1q and tumor necrosis factor related protein 2
CA5B	ENSG00000169239	0.997361	89380.8	0.000259737	0.104182	X	15706953	15805747	carbonic anhydrase VB, mitochondrial
HEYL	ENSG00000163909	0.997296	87226.5	5.60603e-05	0.0224814	1	40089825	40105617	hes-related family bHLH transcription factor with YRPW motif-like
EPHB2	ENSG00000133216	0.997229	85111.8	0.000183476	0.0735874	1	23037332	23241818	EPH receptor B2
C3orf70	ENSG00000187068	0.996929	76774.2	9.33669e-05	0.0374436	3	184795838	184870802	chromosome 3 open reading frame 70
PHF19	ENSG00000119403	0.996856	74986.1	4.74906e-05	0.0190446	9	123617977	123639606	PHD finger protein 19
ITGBL1	ENSG00000198542	0.996785	73324.9	0.000170617	0.0684291	13	102104966	102375456	integrin, beta-like 1 (with EGF-like repeat domains)
CMKLR1	ENSG00000174600	0.99661	69527.5	0.000100414	0.0402701	12	108681821	108733118	chemokine-like receptor 1
ECM1	ENSG00000143369	0.996438	66158.8	0.000149277	0.059869	1	150480538	150486265	extracellular matrix protein 1
KDM1A	ENSG00000004487	0.996426	65935.9	0.000237932	0.0954334	1	23345941	23410182	lysine (K)-specific demethylase 1A
COL9A2	ENSG00000049089	0.99641	65640.9	5.50582e-05	0.0220795	1	40766159	40783488	collagen, type IX, alpha 2
CPXM2	ENSG00000121898	0.995955	58230.7	0.00020363	0.0816723	10	125465723	125699783	carboxypeptidase X (M14 family), member 2
AFAP1	ENSG00000196526	0.995914	57644.1	0.000160112	0.0642152	4	7760441	7941653	actin filament associated protein 1
CRABP2	ENSG00000143320	0.995439	51616.2	0.000656924	0.2636	1	156669398	156675608	cellular retinoic acid binding protein 2
TBC1D8B	ENSG00000133138	0.995431	51525.4	1.13392e-05	0.00454707	X	106045910	106119375	TBC1 domain family, member 8B (with GRAM domain)
GPR68	ENSG00000119714	0.995357	50700.4	0.000431753	0.173208	14	91698876	91720269	G protein-coupled receptor 68
LTBP3	ENSG00000168056	0.99535	50623.7	9.00992e-05	0.036133	11	65306276	65326401	latent transforming growth factor beta binding protein 3
EBF2	ENSG00000221818	0.995242	49469.3	0.000186206	0.0746825	8	25699246	25902913	early B-cell factor 2
FMO1	ENSG00000010932	0.995168	48708	0.000196591	0.0788485	1	171217638	171255117	flavin containing monooxygenase 1
SH3BP5	ENSG00000131370	0.995102	48048.5	9.90914e-05	0.0397396	3	15296360	15382875	SH3-domain binding protein 5 (BTK-associated)
PNMAL2	ENSG00000204851	0.995096	47989.4	1.25989e-05	0.00505222	19	46990163	46999755	paraneoplastic Ma antigen family-like 2
C2orf27A	ENSG00000197927	0.995066	47696.2	0.000248047	0.0994915	2	132479948	132524973	chromosome 2 open reading frame 27A
POSTN	ENSG00000133110	0.994895	46090.6	6.15879e-05	0.0246983	13	38136720	38172981	periostin, osteoblast specific factor
PTPRA	ENSG00000132670	0.994789	45148.3	0.00046689	0.18731	20	2844830	3019722	protein tyrosine phosphatase, receptor type, A
GPR125	ENSG00000152990	0.994776	45035.3	9.81068e-05	0.0393447	4	22346694	22517677	G protein-coupled receptor 125
TGFB3	ENSG00000119699	0.994449	42368.4	0.00252146	1.01366	14	76424442	76449334	transforming growth factor, beta 3
EPB41L2	ENSG00000079819	0.994279	41102.4	0.000229092	0.0918869	6	131160487	131384462	erythrocyte membrane protein band 4.1-like 2
CHST6	ENSG00000183196	0.99418	40399.2	2.44581e-05	0.00980794	16	75510949	75529282	carbohydrate (N-acetylglucosamine 6-O) sulfotransferase 6
SGCE	ENSG00000127990	0.994078	39699.3	0.00026299	0.105487	7	94214542	94285521	sarcoglycan, epsilon
TRO	ENSG00000067445	0.993983	39068.8	0.00235559	0.946822	X	54946895	54957864	trophinin
PQLC3	ENSG00000162976	0.99397	38984.1	0.000109669	0.0439821	2	11295324	11319000	PQ loop repeat containing 3
FBLN7	ENSG00000144152	0.99388	38407.3	0.000125915	0.0504983	2	112895962	112945791	fibulin 7
FRZB	ENSG00000162998	0.993869	38338	0.000157349	0.0631069	2	183698002	183731890	frizzled-related protein
GALNT10	ENSG00000164574	0.993791	37853.4	0.000116924	0.046892	5	153570290	153800544	polypeptide N-acetylgalactosaminyltransferase 10
MFAP2	ENSG00000117122	0.993563	36504.2	4.12336e-05	0.0165354	1	17300997	17307330	microfibrillar-associated protein 2
ECM2	ENSG00000106823	0.993265	34878.6	0.000277283	0.111221	9	95256365	95298937	extracellular matrix protein 2, female organ and adipocyte specific
COL16A1	ENSG00000084636	0.993151	34294.1	0.000104213	0.0417938	1	32117848	32169920	collagen, type XVI, alpha 1
ITIH5	ENSG00000123243	0.993151	34294.1	0.000166286	0.0666918	10	7601232	7708961	inter-alpha-trypsin inhibitor heavy chain family, member 5
UCMA	ENSG00000165623	0.993082	33949.7	8.78409e-05	0.0352273	10	13263767	13276334	upper zone of growth plate and cartilage matrix associated
THEM5	ENSG00000196407	0.992934	33233.6	0.000223831	0.0897763	1	151819739	151826173	thioesterase superfamily member 5
QPCT	ENSG00000115828	0.992815	32679.3	0.000250689	0.100552	2	37571717	37600465	glutaminyl-peptide cyclotransferase
PLSCR4	ENSG00000114698	0.992525	31402.3	0.000397641	0.159518	3	145910126	145968966	phospholipid scramblase 4
OAF	ENSG00000184232	0.992399	30877.8	4.63625e-05	0.0185922	11	120081475	120101041	OAF homolog (Drosophila)
CUL1	ENSG00000055130	0.992254	30295.4	0.000137844	0.0552831	7	148395006	148498128	cullin 1
SUGT1	ENSG00000165416	0.992172	29975.6	0.000165527	0.0663873	13	53226844	53275044	SGT1, suppressor of G2 allele of SKP1 (S. cerevisiae)
LPAR1	ENSG00000198121	0.991848	28774.8	0.00010305	0.0413273	9	113635543	113800981	lysophosphatidic acid receptor 1
TMEM98	ENSG00000006042	0.99148	27521.7	0.000124027	0.049741	17	31254928	31272124	transmembrane protein 98
DPT	ENSG00000143196	0.991378	27193.3	0.000168539	0.0675955	1	168664697	168698502	dermatopontin
OXER1	ENSG00000162881	0.991345	27088.8	0.000240587	0.0964986	2	42989642	42991401	oxoeicosanoid (OXE) receptor 1
BST1	ENSG00000109743	0.991332	27047.8	0.000139643	0.0560047	4	15704573	15739936	bone marrow stromal cell antigen 1
PCDHGC3	ENSG00000240184	0.99119	26608	0.00014776	0.0592605	5	140855580	140892542	protocadherin gamma subfamily C, 3
MATN2	ENSG00000132561	0.991088	26300.8	0.000180715	0.0724798	8	98881068	99048944	matrilin 2
COL8A1	ENSG00000144810	0.991028	26123.3	7.06479e-05	0.0283318	3	99357319	99518070	collagen, type VIII, alpha 1
CDK6	ENSG00000105810	0.990919	25806.9	0.000168667	0.0676469	7	92234235	92465908	cyclin-dependent kinase 6
PCNXL2	ENSG00000135749	0.990855	25624.6	0.00130185	0.522722	1	233119181	233431459	pecanex-like 2 (Drosophila)
HSD17B4	ENSG00000133835	0.99058	24869.7	0.000231912	0.0930183	5	118788138	118972894	hydroxysteroid (17-beta) dehydrogenase 4
PXDN	ENSG00000130508	0.990576	24859	0.000690982	0.277275	2	1635659	1748624	peroxidasin homolog (Drosophila)
SH3PXD2B	ENSG00000174705	0.990567	24835.1	0.00020426	0.081925	5	171752185	171881527	SH3 and PX domains 2B
EIF4A2	ENSG00000156976	0.990476	24595.5	9.51855e-05	0.038173	3	186500994	186507689	eukaryotic translation initiation factor 4A2
PDIA5	ENSG00000065485	0.990039	23506.1	0.000190435	0.076379	3	122785909	122944074	protein disulfide isomerase family A, member 5
FNDC1	ENSG00000164694	0.989965	23331	0.00026825	0.107597	6	159590429	159693141	fibronectin type III domain containing 1
SOX8	ENSG00000005513	0.989836	23031.9	0.000737973	0.296146	16	1031808	1036979	SRY (sex determining region Y)-box 8
KIAA0895	ENSG00000164542	0.989742	22818.7	0.000193346	0.0775467	7	36363830	36429734	KIAA0895
MRAP2	ENSG00000135324	0.989735	22803	0.000172253	0.0690854	6	84743475	84800600	melanocortin 2 receptor accessory protein 2
GPR161	ENSG00000143147	0.989497	22280.9	0.00118647	0.47634	1	168053997	168106821	G protein-coupled receptor 161
KDELR3	ENSG00000100196	0.989492	22270.2	3.11447e-06	0.00124891	22	38864067	38879452	KDEL (Lys-Asp-Glu-Leu) endoplasmic reticulum protein retention receptor 3
PRICKLE2	ENSG00000163637	0.989216	21694.1	0.000112602	0.0451585	3	64079543	64431152	prickle homolog 2 (Drosophila)
HMGCLL1	ENSG00000146151	0.98921	21681.9	0.000101518	0.0407129	6	55299167	55444012	3-hydroxymethyl-3-methylglutaryl-CoA lyase-like 1
USO1	ENSG00000138768	0.989152	21564.8	0.000101596	0.0407441	4	76649777	76735382	USO1 vesicle transport factor
DCLK1	ENSG00000133083	0.98833	20029.1	0.0001405	0.0563484	13	36345478	36705443	doublecortin-like kinase 1
NTM	ENSG00000182667	0.988175	19763.5	2.768e-05	0.0111	11	131240373	132206716	neurotrimin
C11orf80	ENSG00000173715	0.98816	19738.2	0.000388861	0.155994	11	66511922	66610987	chromosome 11 open reading frame 80
NOTCH2	ENSG00000134250	0.988132	19691	0.000694665	0.278754	1	120454176	120612240	notch 2
THBS4	ENSG00000113296	0.988063	19575.8	0.000555492	0.222876	5	79287134	79379110	thrombospondin 4
FMNL3	ENSG00000161791	0.987936	19367.3	0.000358364	0.143756	12	50031724	50101948	formin-like 3
COL15A1	ENSG00000204291	0.987896	19302.5	2.9501e-05	0.0118303	9	101705461	101833069	collagen, type XV, alpha 1
SMOC2	ENSG00000112562	0.98678	17653.1	0.00060178	0.241459	6	168841831	169073984	SPARC related modular calcium binding 2
STARD5	ENSG00000172345	0.986388	17137.9	0.000170996	0.0685811	15	81601394	81616524	StAR-related lipid transfer (START) domain containing 5
ZBTB7C	ENSG00000184828	0.986021	16681.7	0.000140073	0.0561771	18	45553044	45937123	zinc finger and BTB domain containing 7C
NT5E	ENSG00000135318	0.986004	16661.2	0.000159115	0.0638153	6	86159809	86205500	5'-nucleotidase, ecto (CD73)
SERPINE2	ENSG00000135919	0.985864	16493.8	6.90491e-05	0.0276906	2	224839829	224904036	serpin peptidase inhibitor, clade E (nexin, plasminogen activator inhibitor type 1), member 2
STK32B	ENSG00000152953	0.98543	15995.5	0.000304084	0.121975	4	5053169	5502725	serine/threonine kinase 32B
NAGLU	ENSG00000108784	0.985326	15880.4	0.00019018	0.0762767	17	40688190	40696467	N-acetylglucosaminidase, alpha
GOLGA5	ENSG00000066455	0.984557	15077.9	3.77708e-06	0.00151461	14	93260576	93306308	golgin A5
EIF4EBP2	ENSG00000148730	0.984542	15063	3.13348e-05	0.0125656	10	72164135	72188374	eukaryotic translation initiation factor 4E binding protein 2
LLGL1	ENSG00000131899	0.983681	14255.8	0.000122289	0.0490439	17	18128901	18148189	lethal giant larvae homolog 1 (Drosophila)
OSBPL10	ENSG00000144645	0.983012	13685.1	0.000198794	0.0797322	3	31699382	32119072	oxysterol binding protein-like 10
DCHS1	ENSG00000166341	0.982935	13622.3	0.00052088	0.208982	11	6642556	6677085	dachsous cadherin-related 1
HIP1R	ENSG00000130787	0.982386	13190.3	0.000208436	0.0836003	12	123319000	123347507	huntingtin interacting protein 1 related
SPECC1	ENSG00000128487	0.982223	13067.2	2.77691e-05	0.0111357	17	19912657	20222339	sperm antigen with calponin homology and coiled-coil domains 1
PAPLN	ENSG00000100767	0.981998	12900.9	2.7995e-05	0.0112263	14	73704205	73741348	papilin, proteoglycan-like sulfated glycoprotein
SEPT6	ENSG00000125354	0.981552	12583.3	0.000175444	0.0703654	X	118749687	118827333	septin 6
ALDH1A2	ENSG00000128918	0.981136	12300.6	0.000135141	0.0541989	15	58245622	58790065	aldehyde dehydrogenase 1 family, member A2
GLI1	ENSG00000111087	0.979868	11511	0.000183731	0.0736897	12	57853918	57866045	GLI family zinc finger 1
FUT4	ENSG00000196371	0.979611	11362.9	0.000149908	0.0601221	11	94277017	94283063	fucosyltransferase 4 (alpha (1,3) fucosyltransferase, myeloid-specific)
TCEAL7	ENSG00000182916	0.978578	10803.5	0.000234137	0.0939109	X	102585124	102587254	transcription elongation factor A (SII)-like 7
BNC2	ENSG00000173068	0.977803	10418.1	0.000159769	0.0640776	9	16409501	16870841	basonuclin 2
TENM4	ENSG00000149256	0.977618	10330	4.35926e-05	0.0174814	11	78363876	79151992	teneurin transmembrane protein 4
SFXN3	ENSG00000107819	0.976021	9626.3	5.17661e-05	0.0207593	10	102790991	102800998	sideroflexin 3
LAMP5	ENSG00000125869	0.975807	9539.06	0.000299694	0.120213	20	9495005	9511171	lysosomal-associated membrane protein family, member 5
RNF112	ENSG00000128482	0.975312	9343.05	0.000121471	0.0487158	17	19314438	19320589	ring finger protein 112
GLIS3	ENSG00000107249	0.974701	9111.7	0.000142101	0.0569906	9	3824127	4348392	GLIS family zinc finger 3
SLC6A9	ENSG00000196517	0.974639	9088.84	0.000145266	0.0582601	1	44457172	44497139	solute carrier family 6 (neurotransmitter transporter, glycine), member 9
ZDHHC1	ENSG00000159714	0.973857	8809.9	6.97079e-05	0.0279548	16	67428322	67450736	zinc finger, DHHC-type containing 1
ABCC5	ENSG00000114770	0.973478	8680.62	0.000140352	0.0562891	3	183637722	183735803	ATP-binding cassette, sub-family C (CFTR/MRP), member 5
ITPRIPL2	ENSG00000205730	0.973435	8666.19	0.000110021	0.0441233	16	19125254	19132946	inositol 1,4,5-trisphosphate receptor interacting protein-like 2
HAUS7	ENSG00000213397	0.973419	8660.83	0.000210404	0.0843898	X	152713124	152760978	HAUS augmin-like complex, subunit 7
IL16	ENSG00000172349	0.972925	8498.5	0.000100198	0.0401834	15	81451916	81605104	interleukin 16
GALNT11	ENSG00000178234	0.972747	8441.44	0.000153514	0.0615686	7	151722759	151819425	polypeptide N-acetylgalactosaminyltransferase 11
CENPP	ENSG00000188312	0.972544	8377.28	0.00147641	0.592916	9	95087766	95382815	centromere protein P
LOX	ENSG00000113083	0.971668	8110.95	0.000102119	0.0409539	5	121398890	121413980	lysyl oxidase
TRPS1	ENSG00000104447	0.97086	7879.49	0.00015095	0.0605401	8	116420724	116821899	trichorhinophalangeal syndrome I
ROBO1	ENSG00000169855	0.969745	7580.39	7.74369e-05	0.0310546	3	78646390	79816965	roundabout, axon guidance receptor, homolog 1 (Drosophila)
SERTAD4	ENSG00000082497	0.969725	7575.23	0.000170639	0.0684379	1	210406144	210419976	SERTA domain containing 4
ALDH18A1	ENSG00000059573	0.967849	7119.41	2.93765e-05	0.0117803	10	97365696	97416463	aldehyde dehydrogenase 18 family, member A1
MN1	ENSG00000169184	0.966629	6850.49	0.000156484	0.0627599	22	28144265	28197486	meningioma (disrupted in balanced translocation) 1
CBLB	ENSG00000114423	0.966493	6821.73	0.000124515	0.0499367	3	105374305	105588396	Cbl proto-oncogene B, E3 ubiquitin protein ligase
LEFTY2	ENSG00000143768	0.966327	6786.93	0.00052746	0.211623	1	226124298	226129189	left-right determination factor 2
COMP	ENSG00000105664	0.965546	6627.73	0.000130955	0.0525198	19	18893583	18902123	cartilage oligomeric matrix protein
PTPN13	ENSG00000163629	0.965366	6592.05	0.000212828	0.0853622	4	87515468	87736324	protein tyrosine phosphatase, non-receptor type 13 (APO-1/CD95 (Fas)-associated phosphatase)
BNIP3L	ENSG00000104765	0.965091	6538.26	0.000411996	0.165278	8	26240414	26363152	BCL2/adenovirus E1B 19kDa interacting protein 3-like
GNG2	ENSG00000186469	0.964555	6435.81	0.000117587	0.0471579	14	52292913	52446060	guanine nucleotide binding protein (G protein), gamma 2
FAM107B	ENSG00000065809	0.962906	6139.19	0.000399836	0.160398	10	14560556	14816896	family with sequence similarity 107, member B
HSD11B2	ENSG00000176387	0.962296	6036.04	0.00018362	0.0736451	16	67464555	67471456	hydroxysteroid (11-beta) dehydrogenase 2
ANGPTL5	ENSG00000187151	0.960689	5779.63	0.000157988	0.0633632	11	101761405	101787253	angiopoietin-like 5
FLRT2	ENSG00000185070	0.960101	5690.97	0.000107224	0.0430014	14	85996488	86095034	fibronectin leucine rich transmembrane protein 2
SYTL2	ENSG00000137501	0.9597	5631.99	0.000408103	0.163716	11	85405267	85522184	synaptotagmin-like 2
AKR1C3	ENSG00000196139	0.958661	5484.49	0.000151104	0.0606019	10	5077546	5149878	aldo-keto reductase family 1, member C3
GJC2	ENSG00000198835	0.958318	5437.41	4.40625e-05	0.0176698	1	228337553	228347527	gap junction protein, gamma 2, 47kDa
SEZ6L	ENSG00000100095	0.958309	5436.19	0.000308482	0.12374	22	26565440	26779562	seizure related 6 homolog (mouse)-like
F2RL1	ENSG00000164251	0.957978	5391.5	0.000112428	0.0450887	5	76114758	76131140	coagulation factor II (thrombin) receptor-like 1
DOCK3	ENSG00000088538	0.957678	5351.61	5.80724e-05	0.0232884	3	50712672	51421629	dedicator of cytokinesis 3
SPRED2	ENSG00000198369	0.957236	5293.85	0.000266921	0.107064	2	65537985	65659771	sprouty-related, EVH1 domain containing 2
F2RL2	ENSG00000164220	0.956741	5230.57	0.000158553	0.0635898	5	75911307	75919259	coagulation factor II (thrombin) receptor-like 2
DAPK1	ENSG00000196730	0.956428	5191.3	0.000163572	0.0656031	9	90112143	90323548	death-associated protein kinase 1
WAC	ENSG00000095787	0.956162	5158.36	9.73144e-05	0.0390269	10	28821422	28912041	WW domain containing adaptor with coiled-coil
ENPP2	ENSG00000136960	0.955937	5130.81	0.000282257	0.113217	8	120569326	120685693	ectonucleotide pyrophosphatase/phosphodiesterase 2
CYB5D2	ENSG00000167740	0.955372	5062.86	0.00016001	0.0641743	17	4046462	4090605	cytochrome b5 domain containing 2
THY1	ENSG00000154096	0.9538	4882.55	3.29076e-05	0.0131964	11	119288090	119295695	Thy-1 cell surface antigen
FXYD6	ENSG00000137726	0.953165	4813.14	0.000116016	0.0465278	11	117707693	117748201	FXYD domain containing ion transport regulator 6
PODXL2	ENSG00000114631	0.952732	4766.89	0.000142095	0.0569882	3	127348024	127391652	podocalyxin-like 2
PTPN9	ENSG00000169410	0.952241	4715.45	0.000367479	0.147413	15	75759462	75871630	protein tyrosine phosphatase, non-receptor type 9
LDLRAD2	ENSG00000187942	0.951602	4650.07	0.000543488	0.218057	1	22138758	22151714	low density lipoprotein receptor class A domain containing 2
CHODL	ENSG00000154645	0.951535	4643.31	0.000184749	0.074098	21	19273580	19639690	chondrolectin
SPON2	ENSG00000159674	0.950809	4571.29	0.000120432	0.0482991	4	1160720	1202750	spondin 2, extracellular matrix protein
RGAG4	ENSG00000242732	0.945594	4110.45	0.000156074	0.0625954	X	71346958	71351758	retrotransposon gag domain containing 4
GDF10	ENSG00000107623	0.944998	4063.34	0.000181948	0.0729744	10	48425815	48438976	<NA>
WDR33	ENSG00000136709	0.944827	4050.02	7.59737e-05	0.0304678	2	128458596	128568761	WD repeat domain 33
PDE5A	ENSG00000138735	0.944807	4048.46	0.000264643	0.10615	4	120415550	120550146	phosphodiesterase 5A, cGMP-specific
PCDHB7	ENSG00000113212	0.943956	3983.4	0.00018932	0.0759317	5	140552243	140555957	protocadherin beta 7
CTHRC1	ENSG00000164932	0.943199	3927.16	0.00104544	0.41966	8	104383743	104395225	collagen triple helix repeat containing 1
PIF1	ENSG00000140451	0.943026	3914.52	0.00014977	0.0600668	15	65107831	65117867	PIF1 5'-to-3' DNA helicase
PTN	ENSG00000105894	0.940455	3735.29	0.000147801	0.059277	7	136912088	137028611	pleiotrophin
LYPD1	ENSG00000150551	0.939839	3694.62	0.000357067	0.143235	2	133402426	133429152	LY6/PLAUR domain containing 1
ANXA1	ENSG00000135046	0.939653	3682.5	0.000176286	0.0707032	9	75766673	75785309	annexin A1
COL12A1	ENSG00000111799	0.93907	3645	0.000121129	0.0485786	6	75794042	75915767	collagen, type XII, alpha 1
PLS3	ENSG00000102024	0.938681	3620.38	0.000133227	0.0534311	X	114795501	114885181	plastin 3
PLA2G4A	ENSG00000116711	0.938326	3598.18	8.45585e-05	0.0339108	1	186798085	186958113	phospholipase A2, group IVA (cytosolic, calcium-dependent)
LOXL3	ENSG00000115318	0.93428	3362.1	0.000224853	0.0901863	2	74759541	74782817	lysyl oxidase-like 3
LHFP	ENSG00000183722	0.934211	3358.33	0.000154672	0.0620331	13	39917029	40177665	lipoma HMGIC fusion partner
PLA2R1	ENSG00000153246	0.933467	3318.13	0.000186245	0.0746982	2	160788519	160919121	phospholipase A2 receptor 1, 180kDa
SLC1A7	ENSG00000162383	0.932091	3246.1	0.000208991	0.0838229	1	53552855	53608289	solute carrier family 1 (glutamate transporter), member 7
SDC3	ENSG00000162512	0.929111	3099.7	9.54788e-05	0.0382907	1	31342314	31381608	syndecan 3
OMD	ENSG00000127083	0.928623	3076.89	0.000176152	0.0706494	9	95176527	95186743	osteomodulin
C11orf70	ENSG00000137691	0.927683	3033.82	2.60491e-05	0.010446	11	101918174	101955291	chromosome 11 open reading frame 70
C9orf72	ENSG00000147894	0.927265	3015.03	0.000131849	0.0528784	9	27546544	27573864	chromosome 9 open reading frame 72
PLXDC1	ENSG00000161381	0.926823	2995.39	0.000107728	0.0432036	17	37219556	37310647	plexin domain containing 1
FIBIN	ENSG00000176971	0.925621	2943.16	0.000260615	0.104534	11	27015628	27018630	fin bud initiation factor homolog (zebrafish)
FGL2	ENSG00000127951	0.925485	2937.36	0.000164373	0.0659244	7	76822688	76829143	fibrinogen-like 2
CD9	ENSG00000010278	0.925002	2916.92	0.000151121	0.0606087	12	6308881	6347425	CD9 molecule
PCDHB12	ENSG00000120328	0.924246	2885.45	0.000303936	0.121915	5	140588269	140591696	protocadherin beta 12
MOXD1	ENSG00000079931	0.923728	2864.24	0.000604189	0.242426	6	132617194	132722684	monooxygenase, DBH-like 1
MGME1	ENSG00000125871	0.923292	2846.62	7.93294e-05	0.0318136	20	17949556	17971765	mitochondrial genome maintenance exonuclease 1
MMP28	ENSG00000129270	0.920177	2726.3	4.28532e-05	0.0171849	17	34083268	34122711	<NA>
IGFBP7	ENSG00000163453	0.91798	2646.94	0.000767921	0.308173	4	57896939	57976551	insulin-like growth factor binding protein 7
CACNB4	ENSG00000182389	0.917564	2632.39	0.000158833	0.0637021	2	152689290	152955593	calcium channel, voltage-dependent, beta 4 subunit
BEND7	ENSG00000165626	0.91613	2583.34	0.000141276	0.0566597	10	13480484	13570974	BEN domain containing 7
DUOXA1	ENSG00000140254	0.914674	2535.22	7.25129e-05	0.0290798	15	45409569	45422136	dual oxidase maturation factor 1
UNC5C	ENSG00000182168	0.911617	2439.35	5.14286e-05	0.0206239	4	96083655	96470357	unc-5 homolog C (C. elegans)
PRKD1	ENSG00000184304	0.910905	2417.97	2.39602e-05	0.00960827	14	30045687	30661104	protein kinase D1
SLC16A4	ENSG00000168679	0.908807	2356.9	0.000132208	0.0530224	1	110905470	110933704	solute carrier family 16, member 4
GAP43	ENSG00000172020	0.902209	2181.92	3.83091e-05	0.0153625	3	115342171	115440337	growth associated protein 43
PCDHB10	ENSG00000120324	0.901866	2173.47	0.000140306	0.0562706	5	140571942	140575215	protocadherin beta 10
LTBP2	ENSG00000119681	0.901268	2158.87	0.00020939	0.083983	14	74964873	75079306	latent transforming growth factor beta binding protein 2
TPPP3	ENSG00000159713	0.89743	2069.24	9.20898e-05	0.0369314	16	67423712	67427438	tubulin polymerization-promoting protein family member 3
EFEMP2	ENSG00000172638	0.897127	2062.45	2.38228e-05	0.00955317	11	65633912	65641063	EGF containing fibulin-like extracellular matrix protein 2
PTHLH	ENSG00000087494	0.896129	2040.36	6.74539e-05	0.0270508	12	28111017	28125638	parathyroid hormone-like hormone
OAT	ENSG00000065154	0.894467	2004.51	0.000136932	0.0549173	10	126085872	126107545	ornithine aminotransferase
ZC3H14	ENSG00000100722	0.893951	1993.6	2.14935e-05	0.00861908	14	89029253	89079853	zinc finger CCCH-type containing 14
LMO3	ENSG00000048540	0.891923	1951.76	0.00034852	0.139805	12	16701307	16763528	LIM domain only 3 (rhombotin-like 2)
SCN4B	ENSG00000177098	0.890304	1919.46	0.00012047	0.0483143	11	118004092	118023603	sodium channel, voltage-gated, type IV, beta subunit
TMEM30B	ENSG00000182107	0.890285	1919.09	0.000831218	0.333596	14	61744088	61748558	transmembrane protein 30B
TTC26	ENSG00000105948	0.889016	1894.44	7.2462e-05	0.0290594	7	138818490	138876732	tetratricopeptide repeat domain 26
WBP2	ENSG00000132471	0.888232	1879.49	0.000150826	0.0604903	17	73841780	73852588	WW domain binding protein 2
CYGB	ENSG00000161544	0.887734	1870.1	0.000166842	0.0669148	17	74523438	74547257	cytoglobin
ARHGEF40	ENSG00000165801	0.885906	1836.35	0.000246189	0.0987461	14	21538429	21558399	Rho guanine nucleotide exchange factor (GEF) 40
NGEF	ENSG00000066248	0.885819	1834.77	0.000188228	0.0754936	2	233743396	233877982	neuronal guanine nucleotide exchange factor
MTMR11	ENSG00000014914	0.885779	1834.05	0.00013853	0.0555582	1	149900543	149908791	myotubularin related protein 11
GTF2IRD1	ENSG00000006704	0.88482	1816.81	0.000167727	0.0672698	7	73868120	74016931	GTF2I repeat domain containing 1
SESN3	ENSG00000149212	0.884525	1811.56	0.000308231	0.123639	11	94898704	94965705	sestrin 3
DAP	ENSG00000112977	0.878219	1705.51	0.000106807	0.0428342	5	10679342	10761384	death-associated protein
AGRN	ENSG00000188157	0.877934	1700.98	0.000192342	0.077144	1	955503	991496	agrin
PPP6C	ENSG00000119414	0.877277	1690.6	1.41495e-05	0.00567403	9	127908852	127952218	protein phosphatase 6, catalytic subunit
TREX2	ENSG00000183479	0.869149	1570.9	0.000151691	0.0608373	X	152710178	152736045	three prime repair exonuclease 2
C8orf34	ENSG00000165084	0.86535	1519.9	0.000137758	0.0552486	8	69242957	69731257	chromosome 8 open reading frame 34
CTGF	ENSG00000118523	0.863455	1495.53	5.30548e-05	0.0212761	6	132269316	132272513	connective tissue growth factor
GCOM1	ENSG00000137878	0.859397	1445.54	0.000178047	0.0714096	15	57884106	58006943	GRINL1A complex locus 1
LRRC4C	ENSG00000148948	0.858375	1433.4	0.000195133	0.0782636	11	40135753	41481323	leucine rich repeat containing 4C
FRMD4B	ENSG00000114541	0.858144	1430.68	0.000129621	0.0519848	3	69219141	69591734	FERM domain containing 4B
CBR3	ENSG00000159231	0.857772	1426.32	0.000168912	0.0677452	21	37507210	37518864	carbonyl reductase 3
ADC	ENSG00000142920	0.856264	1408.88	0.00931629	3.77096	1	33546705	33586131	antizyme inhibitor 2
FAM188A	ENSG00000148481	0.853995	1383.31	0.000163409	0.0655377	10	15820169	15902519	family with sequence similarity 188, member A
KIAA1377	ENSG00000110318	0.853583	1378.75	0.000122351	0.0490688	11	101785746	101871789	KIAA1377
IRX4	ENSG00000113430	0.849614	1336.12	0.000133115	0.0533862	5	1877541	1887350	iroquois homeobox 4
PRRX2	ENSG00000167157	0.849553	1335.48	0.000116251	0.0466221	9	132427920	132484875	paired related homeobox 2
GDF6	ENSG00000156466	0.849281	1332.64	9.28019e-05	0.037217	8	97154562	97173020	growth differentiation factor 6
VILL	ENSG00000136059	0.846429	1303.5	9.11597e-05	0.0365584	3	38029550	38048679	villin-like
NIPSNAP3B	ENSG00000165028	0.846294	1302.15	5.73072e-05	0.0229815	9	107526438	107539738	nipsnap homolog 3B (C. elegans)
RAB31	ENSG00000168461	0.845853	1297.75	8.61691e-05	0.0345568	18	9708162	9862548	RAB31, member RAS oncogene family
FREM1	ENSG00000164946	0.844389	1283.32	0.000175965	0.0705744	9	14734664	14910993	FRAS1 related extracellular matrix 1
PDE4D	ENSG00000113448	0.842361	1263.76	6.06459e-05	0.0243205	5	58264865	59817947	phosphodiesterase 4D, cAMP-specific
CHRD	ENSG00000090539	0.839144	1233.76	0.000230649	0.0925116	3	184097861	184108524	chordin
TMEM108	ENSG00000144868	0.830622	1159.79	0.000315971	0.126744	3	132757235	133116636	transmembrane protein 108
MEX3D	ENSG00000181588	0.829427	1150	0.000610244	0.244857	19	1554668	1568057	mex-3 RNA binding family member D
ELN	ENSG00000049540	0.82573	1120.59	9.28348e-05	0.0372302	7	73442119	73484237	elastin
COL4A3	ENSG00000169031	0.82343	1102.91	0.000143399	0.0575112	2	228029281	228179508	collagen, type IV, alpha 3 (Goodpasture antigen)
FZD3	ENSG00000104290	0.82169	1089.84	0.000162868	0.0653207	8	28351729	28431775	frizzled class receptor 3
PLCXD3	ENSG00000182836	0.821445	1088.02	0.000134111	0.0537857	5	41307056	41510730	phosphatidylinositol-specific phospholipase C, X domain containing 3
MYH10	ENSG00000133026	0.821174	1086.02	0.00011605	0.0465414	17	8377523	8534079	myosin, heavy chain 10, non-muscle
SARDH	ENSG00000123453	0.818939	1069.69	0.000194286	0.0779238	9	136528682	136605077	sarcosine dehydrogenase
SPATA18	ENSG00000163071	0.816587	1052.94	0.000137862	0.0552903	4	52917497	52963458	spermatogenesis associated 18
DCN	ENSG00000011465	0.816508	1052.38	0.000158106	0.0634105	12	91539025	91576900	decorin
KLHL29	ENSG00000119771	0.816349	1051.27	0.000209829	0.0841591	2	23608088	23931481	kelch-like family member 29
ATP1B4	ENSG00000101892	0.814913	1041.28	0.00011702	0.0469305	X	119495967	119516226	ATPase, Na+/K+ transporting, beta 4 polypeptide
CACHD1	ENSG00000158966	0.814024	1035.17	0.000158288	0.0634835	1	64936428	65158741	cache domain containing 1
COLGALT2	ENSG00000198756	0.81067	1012.64	9.59408e-05	0.038476	1	183898796	184006863	collagen beta(1-O)galactosyltransferase 2
LDOC1	ENSG00000182195	0.807141	989.784	3.94323e-05	0.015813	X	140269934	140271310	leucine zipper, down-regulated in cancer 1
EHD2	ENSG00000024422	0.807052	989.219	0.000101722	0.0407947	19	48216600	48246391	EH-domain containing 2
RFTN2	ENSG00000162944	0.799689	944.164	0.000132038	0.0529542	2	198432948	198540769	raftlin family member 2
UBN1	ENSG00000118900	0.788261	880.441	0.000130266	0.0522435	16	4896666	4932361	ubinuclein 1
REM1	ENSG00000088320	0.779249	834.843	0.000181816	0.0729215	20	30063096	30072708	RAS (RAD and GEM)-like GTP-binding 1
DTNA	ENSG00000134769	0.77767	827.234	0.000156023	0.062575	18	32073254	32471808	dystrobrevin, alpha
TANC2	ENSG00000170921	0.776044	819.511	0.000211546	0.0848479	17	61086917	61505060	tetratricopeptide repeat, ankyrin repeat and coiled-coil containing 2
IGFBP6	ENSG00000167779	0.774757	813.477	0.000101051	0.0405256	12	53491220	53496129	insulin-like growth factor binding protein 6
RASL11B	ENSG00000128045	0.767813	782.076	7.92231e-05	0.031771	4	53728457	53733000	RAS-like, family 11, member B
ITGB5	ENSG00000082781	0.763214	762.292	0.000149856	0.0601013	3	124480795	124620265	integrin, beta 5
EIF2AK4	ENSG00000128829	0.760049	749.118	0.000620978	0.249167	15	40226347	40327797	eukaryotic translation initiation factor 2 alpha kinase 4
SCD5	ENSG00000145284	0.759057	745.06	0.000135228	0.0542338	4	83550692	83720010	stearoyl-CoA desaturase 5
RERG	ENSG00000134533	0.759031	744.954	0.00020859	0.083662	12	15260717	15501609	RAS-like, estrogen-regulated, growth inhibitor
FSCN1	ENSG00000075618	0.75892	744.502	5.55956e-05	0.0222951	7	5632439	5646286	fascin actin-bundling protein 1
SLIT2	ENSG00000145147	0.758135	741.318	7.05036e-05	0.0282739	4	20254883	20622184	slit homolog 2 (Drosophila)
SLC19A1	ENSG00000173638	0.756852	736.159	8.44755e-05	0.0338775	21	46913486	46964325	solute carrier family 19 (folate transporter), member 1
LTBP4	ENSG00000090006	0.754656	727.453	0.000167937	0.067354	19	41098789	41135725	latent transforming growth factor beta binding protein 4
NYNRIN	ENSG00000205978	0.752357	718.504	5.48197e-05	0.0219839	14	24867992	24888494	NYN domain and retroviral integrase containing
ACSS2	ENSG00000131069	0.748585	704.176	9.7404e-05	0.0390628	20	33459949	33515769	acyl-CoA synthetase short-chain family member 2
NEK11	ENSG00000114670	0.746123	695.053	0.000178072	0.0714196	3	130745694	131069309	NIMA-related kinase 11
AOC3	ENSG00000131471	0.745637	693.274	8.02269e-06	0.00321712	17	41003201	41010147	amine oxidase, copper containing 3
LINC00632	ENSG00000203930	0.742539	682.086	0.000165202	0.0662569	X	139791932	139854844	long intergenic non-protein coding RNA 632
TIAM1	ENSG00000156299	0.732684	648.221	0.000185753	0.0745008	21	32490734	32932290	T-cell lymphoma invasion and metastasis 1
COL4A4	ENSG00000081052	0.731332	643.769	0.000121011	0.0485313	2	227867427	228028829	collagen, type IV, alpha 4
SOD2	ENSG00000112096	0.726851	629.328	0.000106001	0.0425109	6	160090089	160183561	superoxide dismutase 2, mitochondrial
ANKS1B	ENSG00000185046	0.723014	617.334	0.000150271	0.0602677	12	99120235	100378432	ankyrin repeat and sterile alpha motif domain containing 1B
PTPRN2	ENSG00000155093	0.722558	615.93	0.000155898	0.0625249	7	157331750	158380480	protein tyrosine phosphatase, receptor type, N polypeptide 2
MS4A2	ENSG00000149534	0.721506	612.71	0.000144317	0.0578795	11	59855734	59863444	membrane-spanning 4-domains, subfamily A, member 2
MR1	ENSG00000153029	0.72106	611.353	0.000135003	0.0541435	1	181003067	181031074	major histocompatibility complex, class I-related
SOD3	ENSG00000109610	0.715845	595.792	0.000429886	0.172458	4	24791534	24802464	superoxide dismutase 3, extracellular
STON2	ENSG00000140022	0.711035	581.938	0.000227903	0.0914099	14	81727000	81902809	stonin 2
KIAA1324L	ENSG00000164659	0.710909	581.582	0.0016635	0.668175	7	86506222	86689015	KIAA1324-like
FUT8	ENSG00000033170	0.709802	578.461	5.43664e-05	0.0218021	14	65877310	66210839	fucosyltransferase 8 (alpha (1,6) fucosyltransferase)
IMPA2	ENSG00000141401	0.70779	572.849	0.000112648	0.0451769	18	11981024	12030876	inositol(myo)-1(or 4)-monophosphatase 2
RUSC1	ENSG00000160753	0.706514	569.331	8.15553e-05	0.0327063	1	155290687	155300905	RUN and SH3 domain containing 1
NFIX	ENSG00000008441	0.704583	564.063	0.000209854	0.0841691	19	13106422	13209610	nuclear factor I/X (CCAAT-binding transcription factor)
PLEKHG4	ENSG00000196155	0.698694	548.416	0.000117374	0.0470725	16	67311413	67323402	pleckstrin homology domain containing, family G (with RhoGef domain) member 4
ESM1	ENSG00000164283	0.695525	540.247	0.000271552	0.108922	5	54273692	54318499	endothelial cell-specific molecule 1
COLEC11	ENSG00000118004	0.694549	537.765	0.000124761	0.0500354	2	3642426	3692048	collectin sub-family member 11
ZNF302	ENSG00000089335	0.688365	522.401	0.000483165	0.193843	19	35168544	35177302	zinc finger protein 302
ARSJ	ENSG00000180801	0.686555	518.018	0.000145445	0.0583319	4	114821440	114900883	arylsulfatase family, member J
PTRF	ENSG00000177469	0.685959	516.586	1.83671e-05	0.00736534	17	40554470	40575535	polymerase I and transcript release factor
CCDC24	ENSG00000159214	0.68458	513.294	0.000101338	0.0406407	1	44457031	44462200	coiled-coil domain containing 24
FGD5	ENSG00000154783	0.679297	500.942	0.000117361	0.0470673	3	14860469	14975895	FYVE, RhoGEF and PH domain containing 5
PPP1R36	ENSG00000165807	0.678148	498.31	0.000505702	0.202889	14	65016620	65056098	protein phosphatase 1, regulatory subunit 36
TCF7L1	ENSG00000152284	0.672924	486.574	0.000171059	0.0686064	2	85360533	85537511	transcription factor 7-like 1 (T-cell specific, HMG-box)
KDELC2	ENSG00000178202	0.671209	482.802	1.65368e-05	0.00663137	11	108342832	108369159	KDEL (Lys-Asp-Glu-Leu) containing 2
TDRP	ENSG00000180190	0.665344	470.196	0.000156199	0.0626456	8	439803	495781	testis development related protein
HMGN5	ENSG00000198157	0.66162	462.418	0.000158269	0.0634759	X	80369200	80457441	high mobility group nucleosome binding domain 5
GPR153	ENSG00000158292	0.660028	459.146	8.10743e-05	0.0325134	1	6307406	6321035	G protein-coupled receptor 153
RIMS4	ENSG00000101098	0.65797	454.96	0.000329539	0.132189	20	43380449	43438979	regulating synaptic membrane exocytosis 4
EXT2	ENSG00000151348	0.654529	448.073	0.00018404	0.0738136	11	44117099	44266979	exostosin glycosyltransferase 2
CYP19A1	ENSG00000137869	0.653147	445.345	0.000307272	0.123254	15	51500254	51630807	cytochrome P450, family 19, subfamily A, polypeptide 1
ATP2A3	ENSG00000074370	0.648898	437.093	4.34673e-05	0.0174311	17	3827169	3867736	ATPase, Ca++ transporting, ubiquitous
PABPC5	ENSG00000174740	0.648226	435.807	0.000162292	0.0650897	X	90689594	90693583	poly(A) binding protein, cytoplasmic 5
HECA	ENSG00000112406	0.647174	433.802	0.000140739	0.0564443	6	139456249	139501939	headcase homolog (Drosophila)
PHACTR1	ENSG00000112137	0.647133	433.724	0.000126049	0.050552	6	12717893	13288645	phosphatase and actin regulator 1
BMP8B	ENSG00000116985	0.645524	430.682	0.000186759	0.0749043	1	40222854	40254533	bone morphogenetic protein 8b
CNIH3	ENSG00000143786	0.644012	427.848	0.0001774	0.07115	1	224622362	224928251	cornichon family AMPA receptor auxiliary protein 3
PQLC1	ENSG00000122490	0.639363	419.284	0.000635512	0.255002	18	77662420	77711664	PQ loop repeat containing 1
AKR1C1	ENSG00000187134	0.632202	406.516	0.000213619	0.0856795	10	4934796	5025475	aldo-keto reductase family 1, member C1
ACVR1	ENSG00000115170	0.631414	405.141	5.64654e-05	0.0226439	2	158592958	158732374	activin A receptor, type I
DUOX1	ENSG00000137857	0.626635	396.928	0.000111703	0.0447979	15	45422131	45457774	dual oxidase 1
ZFP90	ENSG00000184939	0.626039	395.919	3.77383e-05	0.0151336	16	68563993	68609975	ZFP90 zinc finger protein
PRUNE2	ENSG00000106772	0.626013	395.875	0.000814333	0.326814	9	79226292	79521003	prune homolog 2 (Drosophila)
APCDD1L	ENSG00000198768	0.625603	395.182	0.00015042	0.0603275	20	57034157	57090187	adenomatosis polyposis coli down-regulated 1-like
C2orf40	ENSG00000119147	0.625141	394.404	0.000194744	0.0781075	2	106679702	106694615	chromosome 2 open reading frame 40
PRCP	ENSG00000137509	0.624065	392.598	0.000136561	0.0547684	11	82534544	82681626	prolylcarboxypeptidase (angiotensinase C)
GPX3	ENSG00000211445	0.622056	389.254	0.000166186	0.0666517	5	150400124	150408554	glutathione peroxidase 3 (plasma)
VCAN	ENSG00000038427	0.606656	364.755	3.41633e-06	0.00136995	5	82767284	82878122	versican
CCL28	ENSG00000151882	0.603047	359.288	0.000160585	0.0644049	5	43376747	43412493	chemokine (C-C motif) ligand 28
GPR64	ENSG00000173698	0.602596	358.612	0.000151563	0.060786	X	19007427	19140755	G protein-coupled receptor 64
LOXL2	ENSG00000134013	0.598	351.808	0.000179813	0.072118	8	23154702	23282841	lysyl oxidase-like 2
RANBP3L	ENSG00000164188	0.583047	330.71	0.000112304	0.045039	5	36248536	36302216	RAN binding protein 3-like
SNTB1	ENSG00000172164	0.581679	328.855	0.000192529	0.077219	8	121547985	121825513	syntrophin, beta 1 (dystrophin-associated protein A1, 59kDa, basic component 1)
WNT10B	ENSG00000169884	0.574345	319.114	0.000166652	0.0668386	12	49359123	49365546	wingless-type MMTV integration site family, member 10B
APBB2	ENSG00000163697	0.571668	315.642	0.000113413	0.0454838	4	40812044	41218731	amyloid beta (A4) precursor protein-binding, family B, member 2
GNB1	ENSG00000078369	0.570276	313.853	4.48534e-05	0.017987	1	1716729	1822495	guanine nucleotide binding protein (G protein), beta polypeptide 1
SLC35G1	ENSG00000176273	0.564859	307.002	0.000159859	0.0641137	10	95653730	95715819	solute carrier family 35, member G1
PTCH2	ENSG00000117425	0.559289	300.133	0.000666279	0.267356	1	45285516	45308735	patched 2
TPBG	ENSG00000146242	0.556839	297.166	0.000272862	0.109448	6	83072923	83080545	trophoblast glycoprotein
PPP4R2	ENSG00000163605	0.555883	296.017	7.21347e-05	0.0289281	3	73045936	73118350	protein phosphatase 4, regulatory subunit 2
FYN	ENSG00000010810	0.555805	295.924	0.000926154	0.371732	6	111981535	112194655	FYN proto-oncogene, Src family tyrosine kinase
C1QTNF4	ENSG00000172247	0.54238	280.304	0.000487547	0.195602	11	47611216	47616211	C1q and tumor necrosis factor related protein 4
FBN1	ENSG00000166147	0.538743	276.229	0.000122291	0.0490447	15	48700503	48938046	fibrillin 1
SETBP1	ENSG00000152217	0.538413	275.863	0.000110903	0.044477	18	42260138	42648475	SET binding protein 1
TMEM35	ENSG00000126950	0.532856	269.768	5.71573e-05	0.0229214	X	100333709	100351353	transmembrane protein 35
TNNC2	ENSG00000101470	0.528916	265.534	0.000187211	0.0750857	20	44451853	44462384	troponin C type 2 (fast)
PTGS1	ENSG00000095303	0.528785	265.394	0.000168041	0.0673958	9	125132824	125157982	prostaglandin-endoperoxide synthase 1 (prostaglandin G/H synthase and cyclooxygenase)
SLFN13	ENSG00000154760	0.526563	263.038	0.000266546	0.106913	17	33762115	33775856	schlafen family member 13
NOTCH3	ENSG00000074181	0.524198	260.555	0.000102097	0.0409451	19	15270444	15311792	notch 3
ENTPD1	ENSG00000138185	0.522842	259.143	0.00196448	0.789307	10	97471536	97637023	ectonucleoside triphosphate diphosphohydrolase 1
CDH19	ENSG00000071991	0.520042	256.251	0.000174577	0.0700176	18	64168320	64271375	cadherin 19, type 2
CCNG2	ENSG00000138764	0.512469	248.597	0.000159631	0.0640223	4	78078304	78354542	cyclin G2
AKR1C2	ENSG00000151632	0.509476	245.637	0.00011379	0.045635	10	5029967	5060223	aldo-keto reductase family 1, member C2
CPE	ENSG00000109472	0.507117	243.33	0.000167531	0.0671912	4	166282346	166419472	carboxypeptidase E
HAPLN1	ENSG00000145681	0.503091	239.442	0.000777714	0.312106	5	82933624	83017432	hyaluronan and proteoglycan link protein 1
CHRDL1	ENSG00000101938	0.498185	234.789	0.000143476	0.0575421	X	109917084	110039286	chordin-like 1
TARDBP	ENSG00000120948	0.496849	233.538	0.000198447	0.079593	1	11072414	11085796	TAR DNA binding protein
GTF3C3	ENSG00000119041	0.493875	230.776	0.000249036	0.0998883	2	197627756	197664449	general transcription factor IIIC, polypeptide 3, 102kDa
CPEB1	ENSG00000214575	0.493858	230.76	0.000126083	0.0505657	15	83211951	83317612	cytoplasmic polyadenylation element binding protein 1
MYO16	ENSG00000041515	0.489435	226.712	0.000140536	0.0563629	13	109248500	109860355	myosin XVI
KCNS3	ENSG00000170745	0.489113	226.42	0.000390927	0.156823	2	18059114	18542882	potassium voltage-gated channel, delayed-rectifier, subfamily S, member 3
GRIN2C	ENSG00000161509	0.487399	224.873	0.000153851	0.0617037	17	72838162	72857627	glutamate receptor, ionotropic, N-methyl D-aspartate 2C
PLEKHH2	ENSG00000152527	0.485497	223.167	0.000234106	0.0938985	2	43864412	43995126	pleckstrin homology domain containing, family H (with MyTH4 domain) member 2
PPFIBP1	ENSG00000110841	0.485176	222.88	0.00017784	0.0713265	12	27676364	27848497	PTPRF interacting protein, binding protein 1 (liprin beta 1)
MAML3	ENSG00000196782	0.484485	222.264	0.000133932	0.0537139	4	140637907	141075338	mastermind-like 3 (Drosophila)
MMP16	ENSG00000156103	0.480106	218.4	0.000188665	0.0756689	8	89044237	89340254	matrix metallopeptidase 16 (membrane-inserted)
AC069547.1	ENSG00000269165	0.475387	214.309	0.000243608	0.0977106	10	52094298	52095876	<NA>
PITPNM3	ENSG00000091622	0.468788	208.708	0.000102586	0.0411412	17	6354584	6459814	PITPNM family member 3
PLXNB3	ENSG00000198753	0.464908	205.48	0.000196984	0.0790061	X	153029651	153044801	plexin B3
NAALADL2	ENSG00000177694	0.45344	196.206	0.000142694	0.0572285	3	174156363	175523428	N-acetylated alpha-linked acidic dipeptidase-like 2
MEOX1	ENSG00000005102	0.43643	183.146	0.00015361	0.0616071	17	41717756	41739322	mesenchyme homeobox 1
SAYSD1	ENSG00000112167	0.432879	180.519	0.000139307	0.0558699	6	39071840	39082965	SAYSVFN motif domain containing 1
MMP14	ENSG00000157227	0.43183	179.749	0.000159765	0.064076	14	23305766	23318236	matrix metallopeptidase 14 (membrane-inserted)
SOSTDC1	ENSG00000171243	0.428599	177.395	0.000105662	0.0423749	7	16501106	16570205	sclerostin domain containing 1
CD302	ENSG00000241399	0.428244	177.138	0.000339742	0.136283	2	160625364	160654753	CD302 molecule
UCHL1	ENSG00000154277	0.427652	176.71	0.000175273	0.0702968	4	41258430	41270472	ubiquitin carboxyl-terminal esterase L1 (ubiquitin thiolesterase)
DCLRE1B	ENSG00000118655	0.42765	176.709	0.000174565	0.0700128	1	114447763	114456708	DNA cross-link repair 1B
ARHGAP6	ENSG00000047648	0.415814	168.337	0.000166949	0.0669577	X	11136239	11683821	Rho GTPase activating protein 6
POC5	ENSG00000152359	0.415167	167.889	0.000173908	0.0697492	5	74969949	75013313	POC5 centriolar protein
FAM46A	ENSG00000112773	0.415133	167.865	0.000154076	0.061794	6	82201156	82462491	family with sequence similarity 46, member A
SMIM14	ENSG00000163683	0.408103	163.063	0.000167012	0.066983	4	39547950	39640710	small integral membrane protein 14
GSTM5	ENSG00000134201	0.406991	162.314	0.000136079	0.0545751	1	110254864	110318050	glutathione S-transferase mu 5
FAM180B	ENSG00000196666	0.405968	161.627	0.000292081	0.117159	11	47608198	47610746	family with sequence similarity 180, member B
GYPE	ENSG00000197465	0.401291	158.517	0.000159419	0.0639372	4	144792020	144826716	glycophorin E (MNS blood group)
RIC3	ENSG00000166405	0.398669	156.794	0.00019823	0.079506	11	8127597	8190602	RIC3 acetylcholine receptor chaperone
XG	ENSG00000124343	0.392086	152.535	0.000122707	0.0492115	X	2670091	2734539	Xg blood group
C21orf67	ENSG00000183250	0.3895	150.887	0.0001699	0.0681415	21	46352729	46359828	long intergenic non-protein coding RNA 1547
KCNN3	ENSG00000143603	0.387875	149.859	0.00016918	0.0678527	1	154669931	154842756	potassium intermediate/small conductance calcium-activated channel, subfamily N, member 3
HS3ST3B1	ENSG00000125430	0.382376	146.419	0.000174897	0.070146	17	14204400	14252721	heparan sulfate (glucosamine) 3-O-sulfotransferase 3B1
TMEM231	ENSG00000205084	0.376671	142.914	5.80314e-05	0.0232719	16	75572015	75590184	transmembrane protein 231
ALDH1A1	ENSG00000165092	0.376255	142.661	0.000168026	0.0673897	9	75515578	75695358	aldehyde dehydrogenase 1 family, member A1
FOXP2	ENSG00000128573	0.375308	142.087	0.000183522	0.0736058	7	113726382	114333827	forkhead box P2
DACT3	ENSG00000197380	0.371694	139.909	0.00016034	0.0643067	19	47150869	47164395	dishevelled-binding antagonist of beta-catenin 3
AMIGO2	ENSG00000139211	0.3649	135.882	0.000129452	0.051917	12	47469490	47473734	adhesion molecule with Ig-like domain 2
PLD4	ENSG00000166428	0.36379	135.233	0.00020131	0.0807416	14	105391153	105399574	phospholipase D family, member 4
ZNF396	ENSG00000186496	0.363457	135.038	0.000581963	0.233503	18	32946661	32957301	zinc finger protein 396
CHRNA3	ENSG00000080644	0.360911	133.558	0.000260042	0.104304	15	78885394	78913637	cholinergic receptor, nicotinic, alpha 3 (neuronal)
TNMD	ENSG00000000005	0.360199	133.146	6.6422e-05	0.026637	X	99839799	99854882	tenomodulin
PI16	ENSG00000164530	0.357895	131.82	0.000817142	0.327942	6	36922209	36932613	peptidase inhibitor 16
HMCN1	ENSG00000143341	0.357382	131.526	0.000165254	0.0662778	1	185703683	186160085	hemicentin 1
EMILIN3	ENSG00000183798	0.35462	129.951	0.000230699	0.0925316	20	39988606	39995467	elastin microfibril interfacer 3
EDA2R	ENSG00000131080	0.352644	128.832	0.000219702	0.0881199	X	65815479	65859108	ectodysplasin A2 receptor
SEPT2	ENSG00000168385	0.351326	128.09	0.000124519	0.0499383	2	242254515	242293442	septin 2
SPIN4	ENSG00000186767	0.351257	128.051	0.000172485	0.0691784	X	62567107	62571223	spindlin family, member 4
GDNF	ENSG00000168621	0.340982	122.367	0.000321233	0.128856	5	37812779	37839788	glial cell derived neurotrophic factor
SV2A	ENSG00000159164	0.336403	119.891	0.000117448	0.0471022	1	149874870	149889434	synaptic vesicle glycoprotein 2A
MYRIP	ENSG00000170011	0.336328	119.851	0.000409505	0.164279	3	39850405	40301812	myosin VIIA and Rab interacting protein
TCF21	ENSG00000118526	0.334056	118.635	0.000179007	0.0717947	6	134210276	134216691	transcription factor 21
KIF13B	ENSG00000197892	0.332371	117.739	0.000147715	0.0592425	8	28924796	29120641	kinesin family member 13B
EGLN1	ENSG00000135766	0.331816	117.444	5.80323e-05	0.0232723	1	231499497	231560790	egl-9 family hypoxia-inducible factor 1
LRRC4B	ENSG00000131409	0.327518	115.182	5.51041e-05	0.022098	19	51020149	51071302	leucine rich repeat containing 4B
XRCC4	ENSG00000152422	0.3256	114.182	6.84374e-05	0.0274453	5	82373317	82649606	X-ray repair complementing defective repair in Chinese hamster cells 4
LPAR4	ENSG00000147145	0.323917	113.309	0.000303995	0.121939	X	78003206	78012591	lysophosphatidic acid receptor 4
PRSS35	ENSG00000146250	0.319709	111.145	9.51047e-05	0.0381406	6	84222194	84235423	protease, serine, 35
PAK1	ENSG00000149269	0.304472	103.529	0.000119994	0.0481234	11	77032752	77185680	p21 protein (Cdc42/Rac)-activated kinase 1
ANGPT1	ENSG00000154188	0.303166	102.892	0.000188326	0.075533	8	108261721	108510283	angiopoietin 1
CTSO	ENSG00000256043	0.299663	101.195	0.000146174	0.0586243	4	156845270	156875069	cathepsin O
PRCD	ENSG00000214140	0.299273	101.007	0.000169966	0.068168	17	74523668	74549660	progressive rod-cone degeneration
TGFBI	ENSG00000120708	0.294664	98.8012	0.00164336	0.660072	5	135364584	135399507	transforming growth factor, beta-induced, 68kDa
EXOC3L4	ENSG00000205436	0.290379	96.7765	2.71714e-05	0.010896	14	103566481	103576896	exocyst complex component 3-like 4
ACHE	ENSG00000087085	0.289422	96.3276	0.000241364	0.0968103	7	100487615	100494594	acetylcholinesterase (Yt blood group)
CCDC89	ENSG00000179071	0.289365	96.301	0.000152886	0.0613167	11	85394893	85397320	coiled-coil domain containing 89
DIO2	ENSG00000211448	0.286278	94.8615	0.000315747	0.126655	14	80663873	80854100	deiodinase, iodothyronine, type II
C8orf31	ENSG00000177335	0.283547	93.5984	0.000172784	0.0692984	8	144120626	144141359	chromosome 8 open reading frame 31
SYP	ENSG00000102003	0.282235	92.995	0.000112758	0.0452211	X	49044269	49056718	synaptophysin
SPRY2	ENSG00000136158	0.27933	91.6668	0.000305263	0.122448	13	80910111	80915086	sprouty homolog 2 (Drosophila)
KHDC1	ENSG00000135314	0.278933	91.4862	0.000165179	0.0662477	6	73951037	74020088	KH homology domain containing 1
RINT1	ENSG00000135249	0.274617	89.5347	1.27146e-05	0.00509862	7	105172532	105208124	RAD50 interactor 1
C1QTNF7	ENSG00000163145	0.269728	87.3519	9.76741e-05	0.0391711	4	15341442	15447790	C1q and tumor necrosis factor related protein 7
PCDHGA1	ENSG00000204956	0.26833	86.7331	0.000156087	0.0626007	5	140710252	140892546	protocadherin gamma subfamily A, 1
MAB21L1	ENSG00000180660	0.260442	83.2856	0.00015475	0.0620643	13	36047926	36050832	mab-21-like 1 (C. elegans)
FOXL1	ENSG00000176678	0.256854	81.7416	4.33831e-05	0.0173974	16	86609974	86615303	forkhead box L1
RARS2	ENSG00000146282	0.255689	81.2435	0.000146954	0.0589372	6	88224096	88299721	arginyl-tRNA synthetase 2, mitochondrial
TMEM194B	ENSG00000189362	0.254287	80.6461	0.000229907	0.0922139	2	191369068	191399448	transmembrane protein 194B
CTXN1	ENSG00000178531	0.252443	79.8638	0.000381597	0.153079	19	7989372	7991051	cortexin 1
NKAPL	ENSG00000189134	0.24215	75.567	0.000305654	0.122605	6	28227098	28228736	NFKB activating protein-like
SVEP1	ENSG00000165124	0.241588	75.3358	0.000217706	0.0873191	9	113127531	113342160	sushi, von Willebrand factor type A, EGF and pentraxin domain containing 1
HENMT1	ENSG00000162639	0.229005	70.2465	1.68113e-05	0.00674145	1	109190912	109204148	HEN1 methyltransferase homolog 1 (Arabidopsis)
EBF3	ENSG00000108001	0.228226	69.9369	0.00015511	0.0622088	10	131633547	131762105	early B-cell factor 3
PCSK5	ENSG00000099139	0.224207	68.3494	0.000190554	0.0764267	9	78505560	78977255	proprotein convertase subtilisin/kexin type 5
EPB41L1	ENSG00000088367	0.223644	68.1283	7.47836e-05	0.0299905	20	34679426	34820721	erythrocyte membrane protein band 4.1-like 1
INMT	ENSG00000241644	0.222667	67.7454	0.000199616	0.080062	7	30737601	30797218	indolethylamine N-methyltransferase
CD34	ENSG00000174059	0.214684	64.6527	0.000130826	0.0524681	1	208057594	208084747	CD34 molecule
TNXB	ENSG00000168477	0.21131	63.3643	7.90534e-05	0.0317029	6	32008931	32083111	tenascin XB
EPHB3	ENSG00000182580	0.209637	62.7296	0.000183239	0.0734923	3	184279572	184300197	EPH receptor B3
KLHL4	ENSG00000102271	0.207934	62.0862	8.56314e-05	0.0343411	X	86772752	86925050	kelch-like family member 4
CNTN4	ENSG00000144619	0.207551	61.9419	0.000276025	0.110717	3	2140497	3099645	contactin 4
RFX5	ENSG00000143390	0.206796	61.6579	0.000146439	0.0587306	1	151313116	151319833	regulatory factor X, 5 (influences HLA class II expression)
DFFA	ENSG00000160049	0.203894	60.571	2.08365e-05	0.00835561	1	10516579	10532583	DNA fragmentation factor, 45kDa, alpha polypeptide
ESR1	ENSG00000091831	0.20346	60.4091	0.000131474	0.052728	6	151977826	152450754	estrogen receptor 1
GSN	ENSG00000148180	0.199793	59.0485	0.00016311	0.0654178	9	123970072	124095121	gelsolin
SDCCAG8	ENSG00000054282	0.199154	58.8127	0.000278022	0.111518	1	243419320	243663394	serologically defined colon cancer antigen 8
CABLES1	ENSG00000134508	0.198425	58.5441	0.000171036	0.0685972	18	20714528	20840431	Cdk5 and Abl enzyme substrate 1
ACSS3	ENSG00000111058	0.194744	57.1954	0.000287717	0.115408	12	81331594	81650533	acyl-CoA synthetase short-chain family member 3
ATP10D	ENSG00000145246	0.191151	55.8908	0.000144595	0.057991	4	47487305	47595503	ATPase, class V, type 10D
ART4	ENSG00000111339	0.190496	55.6542	0.000613167	0.246031	12	14978503	14996429	ADP-ribosyltransferase 4 (Dombrock blood group)
CYBRD1	ENSG00000071967	0.18964	55.3456	0.000156871	0.0629151	2	172378757	172414643	cytochrome b reductase 1
FAM172A	ENSG00000113391	0.188355	54.8835	3.50102e-05	0.0140396	5	92953775	93447404	family with sequence similarity 172, member A
TARS	ENSG00000113407	0.185795	53.9674	8.58843e-05	0.0344426	5	33440802	33469644	threonyl-tRNA synthetase
MYO1E	ENSG00000157483	0.182737	52.8805	0.000391622	0.157102	15	59427113	59665099	myosin IE
TBX18	ENSG00000112837	0.17907	51.5879	0.000170262	0.0682867	6	85397069	85474237	T-box 18
PODNL1	ENSG00000132000	0.178538	51.4013	0.000206997	0.083023	19	14042000	14064204	podocan-like 1
AFAP1L2	ENSG00000169129	0.176038	50.5278	0.000141036	0.0565634	10	116054583	116164515	actin filament associated protein 1-like 2
CTTNBP2	ENSG00000077063	0.175532	50.3516	0.000126929	0.050905	7	117350705	117514193	cortactin binding protein 2
EBF1	ENSG00000164330	0.16597	47.0629	0.000120779	0.0484382	5	158122928	158526769	early B-cell factor 1
RBMS3	ENSG00000144642	0.163839	46.3403	7.09116e-05	0.0284376	3	29322473	30051886	RNA binding motif, single stranded interacting protein 3
STK32A	ENSG00000169302	0.163387	46.1875	0.000156983	0.0629601	5	146614526	146767415	serine/threonine kinase 32A
COL4A5	ENSG00000188153	0.1605	45.2153	0.000188158	0.0754656	X	107683074	107940775	collagen, type IV, alpha 5
PDZD4	ENSG00000067840	0.15953	44.8902	0.00011726	0.0470268	X	153067621	153096020	PDZ domain containing 4
RGS17	ENSG00000091844	0.157583	44.2398	0.000276524	0.110917	6	153325594	153452384	regulator of G-protein signaling 17
ZCCHC5	ENSG00000179300	0.156125	43.7548	0.000200921	0.0805855	X	77911566	77914825	zinc finger, CCHC domain containing 5
LEPR	ENSG00000116678	0.156081	43.7402	4.44874e-05	0.0178402	1	65886248	66107242	leptin receptor
TRABD2B	ENSG00000269113	0.155113	43.4191	4.51803e-05	0.0181181	1	48226200	48462567	TraB domain containing 2B
NPY1R	ENSG00000164128	0.151786	42.3212	0.000141999	0.0569497	4	164245113	164265984	neuropeptide Y receptor Y1
PINLYP	ENSG00000234465	0.149438	41.5515	3.12513e-05	0.0125322	19	44080952	44088116	phospholipase A2 inhibitor and LY6/PLAUR domain containing
PCDHGC5	ENSG00000240764	0.148952	41.3927	0.000166467	0.0667644	5	140868808	140892546	protocadherin gamma subfamily C, 5
STS	ENSG00000101846	0.146083	40.459	0.000266456	0.106877	X	7137497	7272851	steroid sulfatase (microsomal), isozyme S
PELI2	ENSG00000139946	0.145821	40.374	0.00036615	0.14688	14	56584532	56768244	pellino E3 ubiquitin protein ligase family member 2
TP63	ENSG00000073282	0.144244	39.8638	8.20184e-05	0.0328921	3	189349205	189615068	tumor protein p63
PRR15	ENSG00000176532	0.143749	39.7041	0.000341347	0.136927	7	29603427	29606911	proline rich 15
NCS1	ENSG00000107130	0.140044	38.5141	1.99545e-05	0.00800191	9	132934857	132999583	neuronal calcium sensor 1
NPAS3	ENSG00000151322	0.139859	38.4549	0.000236675	0.0949291	14	33404139	34273382	neuronal PAS domain protein 3
NCAM2	ENSG00000154654	0.13465	36.7998	0.000115206	0.0462029	21	22370633	22915650	neural cell adhesion molecule 2
NMNAT2	ENSG00000157064	0.134507	36.7547	0.000381306	0.152962	1	183217372	183387737	nicotinamide nucleotide adenylyltransferase 2
RGL1	ENSG00000143344	0.133399	36.4053	0.000141276	0.0566597	1	183605220	183897665	ral guanine nucleotide dissociation stimulator-like 1
SMCO3	ENSG00000179256	0.132564	36.1426	0.000536037	0.215066	12	14957584	14967116	single-pass membrane protein with coiled-coil domains 3
ASAP2	ENSG00000151693	0.129798	35.276	9.09267e-05	0.0364649	2	9346894	9545812	ArfGAP with SH3 domain, ankyrin repeat and PH domain 2
FAT4	ENSG00000196159	0.12866	34.921	0.000139733	0.0560408	4	126237554	126414087	FAT atypical cadherin 4
PSMD11	ENSG00000108671	0.126093	34.1238	1.82969e-05	0.00733719	17	30771279	30810336	proteasome (prosome, macropain) 26S subunit, non-ATPase, 11
TOM1	ENSG00000100284	0.125199	33.8472	0.00012512	0.0501794	22	35695268	35743985	target of myb1 (chicken)
PCDHGC4	ENSG00000242419	0.124664	33.682	0.000379383	0.15219	5	140864741	140892546	protocadherin gamma subfamily C, 4
ENTPD3	ENSG00000168032	0.122955	33.1555	2.66812e-05	0.0106994	3	40428647	40470110	ectonucleoside triphosphate diphosphohydrolase 3
CORO2B	ENSG00000103647	0.115649	30.9277	6.99884e-05	0.0280673	15	68871308	69020145	coronin, actin binding protein, 2B
DUOX2	ENSG00000140279	0.115094	30.76	0.000254926	0.102251	15	45384848	45406542	dual oxidase 2
SDC2	ENSG00000169439	0.112596	30.0077	0.000104625	0.041959	8	97505579	97624000	syndecan 2
AMOT	ENSG00000126016	0.112375	29.9413	0.000159184	0.0638429	X	112017731	112084043	angiomotin
CCDC125	ENSG00000183323	0.111343	29.6319	0.000169113	0.0678258	5	68576002	68628636	coiled-coil domain containing 125
GPM6A	ENSG00000150625	0.111175	29.5816	0.00017272	0.0692727	4	176554085	176923815	glycoprotein M6A
RABGGTB	ENSG00000137955	0.110442	29.3624	0.000185592	0.0744362	1	76251879	76260764	Rab geranylgeranyltransferase, beta subunit
FCER1A	ENSG00000179639	0.108374	28.7457	0.000167231	0.0670709	1	159259504	159278014	Fc fragment of IgE, high affinity I, receptor for; alpha polypeptide
ID2	ENSG00000115738	0.107393	28.4542	1.88349e-05	0.00755294	2	8818975	8824583	inhibitor of DNA binding 2, dominant negative helix-loop-helix protein
CDH6	ENSG00000113361	0.104545	27.6115	8.89103e-05	0.0356562	5	31193857	31329253	cadherin 6, type 2, K-cadherin (fetal kidney)
BMP6	ENSG00000153162	0.103611	27.3363	0.000106256	0.0426132	6	7727030	7881655	bone morphogenetic protein 6
AK5	ENSG00000154027	0.10321	27.2184	0.000152654	0.0612236	1	77747736	78025651	adenylate kinase 5
IGSF10	ENSG00000152580	0.100834	26.5215	0.000173254	0.0694869	3	151143172	151176497	immunoglobulin superfamily, member 10
AMD1	ENSG00000123505	0.100666	26.4724	0.00141693	0.568995	6	111195973	111216916	adenosylmethionine decarboxylase 1
ITPR1	ENSG00000150995	0.100358	26.3823	0.000102666	0.0411733	3	4535032	4889524	inositol 1,4,5-trisphosphate receptor, type 1
NHLRC4	ENSG00000257108	0.0986984	25.8983	7.10564e-05	0.0284956	16	616996	619495	NHL repeat containing 4
GDPD5	ENSG00000158555	0.0982601	25.7707	4.77108e-05	0.0191329	11	75145685	75236948	glycerophosphodiester phosphodiesterase domain containing 5
SLC24A3	ENSG00000185052	0.095791	25.0546	0.000108369	0.0434607	20	19193290	19703581	solute carrier family 24 (sodium/potassium/calcium exchanger), member 3
LINGO1	ENSG00000169783	0.0933238	24.3428	0.000230785	0.0925661	15	77905369	78113242	leucine rich repeat and Ig domain containing 1
TPST1	ENSG00000169902	0.0876397	22.7178	0.000168251	0.06748	7	65670186	65885530	tyrosylprotein sulfotransferase 1
CDR1	ENSG00000184258	0.0848486	21.9272	2.28229e-05	0.00915219	X	139865425	139866723	cerebellar degeneration-related protein 1, 34kDa
COL24A1	ENSG00000171502	0.0815945	21.0115	0.000142143	0.0570075	1	86194916	86622626	collagen, type XXIV, alpha 1
RBM43	ENSG00000184898	0.0774408	19.8521	0.000164737	0.0660704	2	152104454	152118393	RNA binding motif protein 43
PTCHD4	ENSG00000244694	0.0768252	19.6812	0.000639574	0.256633	6	47845764	48036425	patched domain containing 4
PTPRR	ENSG00000153233	0.074326	18.9895	0.000206446	0.0828019	12	71031853	71314623	protein tyrosine phosphatase, receptor type, R
PCDHGA11	ENSG00000253873	0.0723903	18.4564	0.000165922	0.0665458	5	140800762	140891835	protocadherin gamma subfamily A, 11
ZNF521	ENSG00000198795	0.0716879	18.2635	0.000136243	0.0546409	18	22641890	22932154	zinc finger protein 521
NUP88	ENSG00000108559	0.0712916	18.1547	0.000111251	0.0446166	17	5264258	5323480	nucleoporin 88kDa
PABPC4L	ENSG00000254535	0.0706991	17.9924	0.000162012	0.0649773	4	135117488	135122903	poly(A) binding protein, cytoplasmic 4-like
COL4A2	ENSG00000134871	0.0697687	17.7378	8.86157e-05	0.035538	13	110958159	111165374	collagen, type IV, alpha 2
MEOX2	ENSG00000106511	0.0695591	17.6806	0.000168331	0.0675121	7	15650837	15726437	mesenchyme homeobox 2
TBX1	ENSG00000184058	0.065802	16.6583	0.000165702	0.0664575	22	19744226	19771116	T-box 1
KCNA6	ENSG00000151079	0.064761	16.3765	0.000166028	0.0665883	12	4918342	4960277	potassium voltage-gated channel, shaker-related subfamily, member 6
CLDN11	ENSG00000013297	0.0646863	16.3563	0.000183333	0.07353	3	170136653	170578169	claudin 11
CYTL1	ENSG00000170891	0.0635261	16.0431	0.000200195	0.0802943	4	5016313	5021199	cytokine-like 1
SPTBN2	ENSG00000173898	0.063452	16.0231	0.000229514	0.0920562	11	66452719	66496697	spectrin, beta, non-erythrocytic 2
CIRH1A	ENSG00000141076	0.06042	15.2082	0.000184943	0.0741759	16	69165194	69265033	cirrhosis, autosomal recessive 1A (cirhin)
PALM	ENSG00000099864	0.0568246	14.2487	0.000308614	0.123792	19	708953	748329	paralemmin
MFAP5	ENSG00000197614	0.0532374	13.2986	8.37094e-05	0.0335703	12	8789942	8815484	microfibrillar associated protein 5
MAML2	ENSG00000184384	0.0476112	11.823	0.00022033	0.0883718	11	95709762	96076344	mastermind-like 2 (Drosophila)
PCOLCE2	ENSG00000163710	0.047339	11.752	0.000320126	0.128412	3	142534764	142608045	procollagen C-endopeptidase enhancer 2
IFRD2	ENSG00000214706	0.0468574	11.6266	0.000236049	0.094678	3	50325163	50330349	interferon-related developmental regulator 2
LETMD1	ENSG00000050426	0.0445241	11.0206	0.000190873	0.0765547	12	51441745	51454207	LETM1 domain containing 1
FAM26E	ENSG00000178033	0.0431684	10.6699	0.000840142	0.33718	6	116832809	116845955	family with sequence similarity 26, member E
FANCL	ENSG00000115392	0.042062	10.3844	0.000156836	0.0629011	2	58386378	58468507	Fanconi anemia, complementation group L
GULP1	ENSG00000144366	0.0416251	10.2719	0.00015372	0.0616512	2	189156396	189460653	GULP, engulfment adaptor PTB domain containing 1
ANKRD65	ENSG00000235098	0.0380818	9.3629	8.49476e-05	0.0340669	1	1353800	1357149	ankyrin repeat domain 65
CYTH3	ENSG00000008256	0.0371079	9.11423	0.000956251	0.383824	7	6201407	6312275	cytohesin 3
PCYOX1L	ENSG00000145882	0.0365078	8.96125	8.1815e-05	0.0328105	5	148737570	148749216	prenylcysteine oxidase 1 like
COL4A1	ENSG00000187498	0.034351	8.41301	9.05516e-05	0.0363145	13	110801318	110959496	collagen, type IV, alpha 1
PSMB2	ENSG00000126067	0.0338581	8.28806	0.000147472	0.059145	1	36067185	36107445	proteasome (prosome, macropain) subunit, beta type, 2
PDXK	ENSG00000160209	0.0318185	7.77238	0.000152505	0.0611638	21	45138975	45182188	pyridoxal (pyridoxine, vitamin B6) kinase
HMCN2	ENSG00000148357	0.0317899	7.76516	0.00024363	0.0977194	9	133046882	133309510	hemicentin 2
DDR2	ENSG00000162733	0.0308551	7.52956	0.000294227	0.11802	1	162601163	162757190	discoidin domain receptor tyrosine kinase 2
CUL4B	ENSG00000158290	0.0289498	7.05075	0.000117913	0.0472887	X	119658464	119709649	cullin 4B
CDCA2	ENSG00000184661	0.0271218	6.59312	4.95336e-05	0.019864	8	25316513	25365436	cell division cycle associated 2
BMP4	ENSG00000125378	0.0264029	6.41362	0.000252705	0.10136	14	54416454	54425479	bone morphogenetic protein 4
TSPAN8	ENSG00000127324	0.0255934	6.21182	0.000186025	0.0746099	12	71518865	71835678	tetraspanin 8
PAMR1	ENSG00000149090	0.0245352	5.94852	0.000240943	0.0966414	11	35453370	35551848	peptidase domain containing associated with muscle regeneration 1

## Sheet: b
Genes in hECM-network annotated in Gene Ontology Cellular Component database as "extracellular region" (237 genes)
ABI3BP
ACHE
AEBP1
AGRN
AKR1C1
AKR1C3
ALDH1A1
ANGPT1
ANO1
ANTXR1
ANXA1
ANXA4
ART4
ASPN
BEND7
BGN
BMP4
BMP6
BMP8B
BST1
C9ORF72
CAPN5
CBR3
CCL28
CD34
CD44
CD9
CDH11
CDH6
CDK5RAP2
CHRD
CHRDL1
CHST14
CILP
CLDN11
CLEC11A
CNTN4
COL12A1
COL14A1
COL15A1
COL16A1
COL1A1
COL1A2
COL22A1
COL24A1
COL3A1
COL4A1
COL4A2
COL4A3
COL4A4
COL4A5
COL5A1
COL5A2
COL6A1
COL6A2
COL8A1
COL8A2
COL9A2
COLEC11
COMP
CPE
CPXM2
CRABP2
CRISPLD1
CTGF
CTHRC1
CTSK
CTSO
CUL4B
CYBRD1
CYTL1
DCN
DDR2
DNM1
DPT
DPYSL3
DUOX2
ECM1
ECM2
EFEMP2
EHD2
ELN
EMILIN3
ENPP2
ENTPD1
EPB41L2
EPHB2
EPHB3
EXT2
F2R
F2RL2
FAM26E
FAP
FAT4
FBLN1
FBLN2
FBLN7
FBN1
FGL2
FLRT2
FMOD
FN1
FRMD4B
FRZB
FSCN1
FUT8
GAL3ST4
GDF10
GDF6
GDNF
GLIPR2
GNB1
GNG2
GOLM1
GPM6A
GPX3
GSN
HAAO
HAPLN1
HMCN1
HNMT
IGFBP6
IGFBP7
IGSF10
IL16
IL33
ISLR
ITGB5
KIRREL
LASP1
LEFTY2
LINGO1
LOX
LOXL1
LOXL2
LOXL3
LRRC17
LRRC4C
LSP1
LTBP2
LTBP3
LTBP4
LUM
LYPD1
MATN2
MDK
MFAP2
MFAP4
MFAP5
MGP
MMP14
MMP2
MMP28
MOXD1
MTMR11
MXRA5
MXRA8
MYH10
MYO1D
MYO1E
NAGLU
NBL1
NCS1
NOTCH2
NOTCH3
NT5E
NTM
OAF
OGN
OLFML3
OMD
PCDHGC3
PCDHGC5
PCOLCE
PCOLCE2
PCSK5
PCYOX1L
PDGFD
PDXK
PENK
PI16
PLA2R1
PLAT
PLSCR4
PLXDC2
PODN
POSTN
PRCD
PRCP
PSMB2
PSMD11
PTGS1
PTHLH
PTN
PTPN13
PTPRA
PTPRR
PXDN
QPCT
RECK
S100A4
SCG2
SCRG1
SCUBE2
SEPT11
SEPT2
SERPINE2
SERPINF1
SFRP4
SH3BGRL
SLIT2
SLIT3
SOD2
SOD3
SOSTDC1
SPARC
SPON2
SPTBN2
SSC5D
SULF1
SUSD2
TARS
TGFB3
TGFBI
THBS3
THBS4
THY1
TIMP2
TNXB
TOM1
TPPP3
TRABD2B
TSPAN8
UCHL1
VCAN
WNT10B
ZDHHC1

## Sheet: c
			Differential Expression Results 24h TGFB1 versus control			Differential Expression Results 24h TGFB2 versus control
Gene name	Ensembl Gene ID	description	Log2 Fold Change	P-value	FDR	Log2 Fold Change	P-value	FDR
COMP	ENSG00000105664	cartilage oligomeric matrix protein	5.49107	0	0	5.60649	0	0
CDH6	ENSG00000113361	cadherin 6, type 2, K-cadherin (fetal kidney)	1.59942	0	0	1.54322	0	0
VCAN	ENSG00000038427	versican	1.21431	0	0	1.26885	0	0
TGFBI	ENSG00000120708	transforming growth factor, beta-induced, 68kDa	1.47676	8.67819e-308	1.01614e-304	1.4953	0	0
APCDD1L	ENSG00000198768	adenomatosis polyposis coli down-regulated 1-like	2.12989	1.80405e-300	1.81063e-297	1.90226	4.6144e-265	4.31077e-262
SOD2	ENSG00000112096	superoxide dismutase 2, mitochondrial	-1.31644	1.51219e-236	1.24987e-233	-1.70159	0	0
AMIGO2	ENSG00000139211	adhesion molecule with Ig-like domain 2	1.07573	1.31254e-185	6.3595e-183	1.21181	2.28492e-218	1.45539e-215
GLIPR2	ENSG00000122694	GLI pathogenesis-related 2	1.27062	1.00519e-160	3.36284e-158	1.28144	7.58044e-164	2.59085e-161
GALNT10	ENSG00000164574	polypeptide N-acetylgalactosaminyltransferase 10	0.788664	6.40462e-154	1.99981e-151	0.809433	1.96014e-155	5.6056e-153
SYTL2	ENSG00000137501	synaptotagmin-like 2	-1.8352	1.53702e-153	4.69493e-151	-1.83995	1.05612e-134	2.14484e-132
SERPINE2	ENSG00000135919	serpin peptidase inhibitor, clade E (nexin, plasminogen activator inhibitor type 1), member 2	1.06854	2.69424e-141	7.14277e-139	1.09458	8.87147e-152	2.39069e-149
BMP6	ENSG00000153162	bone morphogenetic protein 6	1.34845	1.70394e-137	4.3531e-135	1.4512	3.88669e-150	1.02763e-147
ARSJ	ENSG00000180801	arylsulfatase family, member J	-0.971367	1.81436e-107	2.9303e-105	-0.846132	2.0858e-94	2.41556e-92
DPYSL3	ENSG00000113657	dihydropyrimidinase-like 3	0.718398	2.47522e-105	3.78036e-103	0.83825	3.59414e-135	7.40658e-133
COL22A1	ENSG00000169436	collagen, type XXII, alpha 1	1.57494	8.99609e-92	1.08038e-89	1.41786	2.7367e-69	1.97677e-67
HAPLN1	ENSG00000145681	hyaluronan and proteoglycan link protein 1	0.794271	2.02451e-91	2.35094e-89	1.04992	3.75812e-102	5.01548e-100
GDF6	ENSG00000156466	growth differentiation factor 6	0.704176	1.19565e-84	1.28245e-82	0.803878	1.68854e-108	2.43933e-106
COL4A4	ENSG00000081052	collagen, type IV, alpha 4	0.981298	5.87182e-82	5.97862e-80	1.04644	4.68844e-70	3.45785e-68
CREB3L2	ENSG00000182158	cAMP responsive element binding protein 3-like 2	0.631622	6.10457e-81	6.04052e-79	0.659753	2.78035e-85	2.76319e-83
SVEP1	ENSG00000165124	sushi, von Willebrand factor type A, EGF and pentraxin domain containing 1	-0.68047	1.78151e-80	1.75049e-78	-0.690973	2.33496e-80	2.09742e-78
SULF1	ENSG00000137573	sulfatase 1	-0.72656	3.75484e-80	3.66384e-78	-0.664753	4.45301e-76	3.67059e-74
ANTXR1	ENSG00000169604	anthrax toxin receptor 1	-0.614855	1.63922e-74	1.43955e-72	-0.613505	3.88713e-72	2.96035e-70
LASP1	ENSG00000002834	LIM and SH3 protein 1	-0.517658	2.64578e-69	2.14889e-67	-0.443981	1.32867e-55	7.18868e-54
APBB2	ENSG00000163697	amyloid beta (A4) precursor protein-binding, family B, member 2	0.610572	4.97349e-69	4.01623e-67	0.68935	8.00666e-79	6.96877e-77
AK5	ENSG00000154027	adenylate kinase 5	-0.983048	5.93667e-68	4.73956e-66	-1.02802	1.83323e-67	1.24704e-65
MATN2	ENSG00000132561	matrilin 2	-0.911042	2.13104e-66	1.66352e-64	-0.887754	1.68969e-60	1.00756e-58
CYBRD1	ENSG00000071967	cytochrome b reductase 1	-0.609707	2.48026e-66	1.92542e-64	-0.631755	5.01022e-68	3.51041e-66
PLXDC2	ENSG00000120594	plexin domain containing 2	1.46521	4.19573e-63	3.05462e-61	1.68481	2.171e-88	2.2206e-86
F2R	ENSG00000181104	coagulation factor II (thrombin) receptor	-0.571647	1.93851e-60	1.31585e-58	-0.677506	8.03569e-82	7.45723e-80
ANGPT1	ENSG00000154188	angiopoietin 1	-1.27332	2.10694e-54	1.27059e-52	-1.33989	7.3618e-58	4.11e-56
PDE5A	ENSG00000138735	phosphodiesterase 5A, cGMP-specific	-0.699175	2.21237e-54	1.32846e-52	-0.715031	1.04207e-63	6.69843e-62
ATP10A	ENSG00000206190	ATPase, class V, type 10A	0.633122	2.11947e-53	1.24086e-51	0.781509	5.63907e-82	5.26802e-80
SLC16A2	ENSG00000147100	solute carrier family 16, member 2 (thyroid hormone transporter)	0.638438	5.97104e-53	3.48129e-51	0.631986	6.43261e-48	2.90775e-46
LTBP2	ENSG00000119681	latent transforming growth factor beta binding protein 2	1.03341	9.93975e-49	5.21132e-47	1.08133	5.41929e-138	1.16832e-135
ANO1	ENSG00000131620	anoctamin 1, calcium activated chloride channel	-1.96515	5.16176e-47	2.56282e-45	-1.59008	4.07075e-31	1.12957e-29
CLDN11	ENSG00000013297	claudin 11	-0.722991	8.63676e-46	4.18466e-44	-0.862217	4.92865e-79	4.34372e-77
ARHGEF40	ENSG00000165801	Rho guanine nucleotide exchange factor (GEF) 40	0.703481	8.39766e-44	3.78191e-42	0.747941	4.08894e-53	2.07603e-51
CCDC80	ENSG00000091986	coiled-coil domain containing 80	-0.399777	1.08191e-43	4.81075e-42	-0.224119	2.25357e-14	2.89188e-13
SEPT11	ENSG00000138758	septin 11	0.440593	1.27446e-43	5.63411e-42	0.548994	5.1418e-68	3.58468e-66
EPB41L2	ENSG00000079819	erythrocyte membrane protein band 4.1-like 2	-0.44212	1.49364e-41	6.1909e-40	-0.468906	5.28393e-45	2.20368e-43
ESM1	ENSG00000164283	endothelial cell-specific molecule 1	1.5218	4.4282e-40	1.77773e-38	1.35268	1.36782e-84	1.34036e-82
PRKD1	ENSG00000184304	protein kinase D1	-0.83661	4.33624e-39	1.69717e-37	-0.761059	1.23183e-30	3.35179e-29
FUT8	ENSG00000033170	fucosyltransferase 8 (alpha (1,6) fucosyltransferase)	0.606429	7.9955e-39	3.0949e-37	0.568541	2.78242e-31	7.78244e-30
SSC5D	ENSG00000179954	scavenger receptor cysteine rich family, 5 domains	0.822507	8.50727e-39	3.28395e-37	0.929572	6.42119e-51	3.0921e-49
LOX	ENSG00000113083	lysyl oxidase	0.464576	9.54787e-39	3.66549e-37	0.507034	1.59336e-45	6.80722e-44
ECM2	ENSG00000106823	extracellular matrix protein 2, female organ and adipocyte specific	-0.686149	1.08847e-38	4.156e-37	-0.565157	5.88168e-27	1.39942e-25
TIMP2	ENSG00000035862	TIMP metallopeptidase inhibitor 2	0.35687	1.18958e-38	4.51752e-37	0.325473	1.28914e-34	4.03229e-33
GPC6	ENSG00000183098	glypican 6	1.00189	1.15543e-37	4.24998e-36	1.06099	1.31188e-47	5.8733e-46
KIAA1755	ENSG00000149633	KIAA1755	1.48396	3.55184e-37	1.28958e-35	1.44311	4.51995e-32	1.30325e-30
LIMA1	ENSG00000050405	LIM domain and actin binding 1	0.403771	4.3575e-35	1.46127e-33	0.467783	2.73982e-41	1.06058e-39
MEOX2	ENSG00000106511	mesenchyme homeobox 2	-0.934913	1.04139e-34	3.42682e-33	-1.21548	3.33673e-50	1.56905e-48
MGP	ENSG00000111341	matrix Gla protein	-0.516671	1.20548e-34	3.95753e-33	-0.30925	1.61914e-15	2.22879e-14
PI16	ENSG00000164530	peptidase inhibitor 16	1.59344	2.44189e-34	7.9608e-33	1.91632	4.66098e-53	2.35792e-51
CABLES1	ENSG00000134508	Cdk5 and Abl enzyme substrate 1	-0.763548	2.51449e-34	8.17848e-33	-0.807205	7.87698e-36	2.56698e-34
PTGS1	ENSG00000095303	prostaglandin-endoperoxide synthase 1 (prostaglandin G/H synthase and cyclooxygenase)	0.898162	2.97791e-34	9.66343e-33	0.736452	1.01734e-67	6.98821e-66
SPECC1	ENSG00000128487	sperm antigen with calponin homology and coiled-coil domains 1	0.570443	4.63174e-33	1.45594e-31	0.663454	7.93142e-45	3.28825e-43
NGEF	ENSG00000066248	neuronal guanine nucleotide exchange factor	2.55797	9.57666e-33	2.97046e-31	2.54048	1.31953e-30	3.58345e-29
MMP16	ENSG00000156103	matrix metallopeptidase 16 (membrane-inserted)	1.16681	1.34704e-32	4.16898e-31	0.938029	5.26658e-19	8.88093e-18
TGFB3	ENSG00000119699	transforming growth factor, beta 3	-1.05773	2.3558e-32	7.21163e-31	-0.887445	1.46114e-09	1.29835e-08
SLC6A9	ENSG00000196517	solute carrier family 6 (neurotransmitter transporter, glycine), member 9	0.756424	5.59392e-32	1.7013e-30	0.745683	3.67095e-23	7.54266e-22
COL5A1	ENSG00000130635	collagen, type V, alpha 1	0.812816	7.48728e-32	2.26245e-30	0.860215	2.31569e-91	2.47708e-89
RASL11B	ENSG00000128045	RAS-like, family 11, member B	2.23363	3.08817e-31	9.03998e-30	2.20806	3.76951e-28	9.41571e-27
PAMR1	ENSG00000149090	peptidase domain containing associated with muscle regeneration 1	-0.384455	4.59423e-31	1.33375e-29	-0.435974	4.96875e-38	1.73202e-36
PRUNE2	ENSG00000106772	prune homolog 2 (Drosophila)	-0.506767	6.33359e-30	1.75529e-28	-0.408508	1.27077e-24	2.77806e-23
NOTCH2	ENSG00000134250	notch 2	0.393919	3.40398e-29	9.28724e-28	0.40254	1.87831e-29	4.94751e-28
FAM107B	ENSG00000065809	family with sequence similarity 107, member B	-0.534823	2.52328e-28	6.67695e-27	-0.66601	1.61221e-35	5.21754e-34
LPAR1	ENSG00000198121	lysophosphatidic acid receptor 1	-0.538617	2.94303e-28	7.77304e-27	-0.670015	2.84986e-39	1.02136e-37
LUM	ENSG00000139329	lumican	-0.490007	1.09914e-27	2.83898e-26	-0.357069	1.5197e-14	1.98098e-13
ASAP2	ENSG00000151693	ArfGAP with SH3 domain, ankyrin repeat and PH domain 2	0.402837	1.22143e-26	3.00566e-25	0.385336	2.97189e-21	5.61255e-20
ITGB5	ENSG00000082781	integrin, beta 5	0.379795	1.69032e-26	4.12338e-25	0.416396	9.36754e-31	2.56382e-29
CACNB4	ENSG00000182389	calcium channel, voltage-dependent, beta 4 subunit	-0.693115	2.7481e-26	6.63463e-25	-0.469341	8.10583e-13	9.3104e-12
GPR68	ENSG00000119714	G protein-coupled receptor 68	1.85374	2.77361e-26	6.68473e-25	2.01466	2.05509e-30	5.57022e-29
CHST6	ENSG00000183196	carbohydrate (N-acetylglucosamine 6-O) sulfotransferase 6	1.71045	2.78167e-26	6.69267e-25	1.79196	1.69094e-27	4.09951e-26
F2RL2	ENSG00000164220	coagulation factor II (thrombin) receptor-like 2	-0.79159	9.09846e-26	2.16682e-24	-0.951753	6.78241e-32	1.93568e-30
EPHA3	ENSG00000044524	EPH receptor A3	1.18317	1.09542e-25	2.59556e-24	1.10522	2.10335e-20	3.80313e-19
PRICKLE2	ENSG00000163637	prickle homolog 2 (Drosophila)	0.783286	1.99748e-25	4.63911e-24	0.662332	1.80573e-17	2.80528e-16
LEPR	ENSG00000116678	leptin receptor	-0.651135	3.48992e-25	7.99949e-24	-0.640835	1.79991e-26	4.18279e-25
SOD3	ENSG00000109610	superoxide dismutase 3, extracellular	-0.628747	3.79419e-25	8.66864e-24	-0.522651	4.37809e-12	4.74847e-11
EPHB2	ENSG00000133216	EPH receptor B2	1.95257	4.30972e-25	9.8305e-24	1.7893	3.00264e-19	5.10013e-18
CRABP2	ENSG00000143320	cellular retinoic acid binding protein 2	0.866671	4.96846e-25	1.12782e-23	1.06406	1.00135e-36	3.36498e-35
ENC1	ENSG00000171617	ectodermal-neural cortex 1 (with BTB domain)	0.461523	6.32005e-25	1.42541e-23	0.621337	2.78715e-43	1.11909e-41
TSHZ3	ENSG00000121297	teashirt zinc finger homeobox 3	0.656751	8.13079e-25	1.82501e-23	0.650979	3.63714e-24	7.8051e-23
PALM	ENSG00000099864	paralemmin	0.832096	1.51531e-24	3.33202e-23	0.966062	2.71217e-33	8.05205e-32
HEYL	ENSG00000163909	hes-related family bHLH transcription factor with YRPW motif-like	0.753311	2.37804e-24	5.15646e-23	0.798452	9.4951e-24	2.01598e-22
LHFP	ENSG00000183722	lipoma HMGIC fusion partner	-0.487655	3.20338e-24	6.91408e-23	-0.507439	1.00951e-25	2.27798e-24
COL4A3	ENSG00000169031	collagen, type IV, alpha 3 (Goodpasture antigen)	0.989033	3.50469e-24	7.52973e-23	1.0877	7.27471e-27	1.72197e-25
PRR15	ENSG00000176532	proline rich 15	0.707718	4.60405e-24	9.81662e-23	0.725672	6.1189e-19	1.02811e-17
ITGBL1	ENSG00000198542	integrin, beta-like 1 (with EGF-like repeat domains)	0.504717	4.9943e-24	1.06004e-22	0.516377	1.85053e-23	3.85311e-22
AFAP1L2	ENSG00000169129	actin filament associated protein 1-like 2	-1.45903	5.40367e-24	1.1452e-22	-1.24397	5.82017e-17	8.75086e-16
SEPT6	ENSG00000125354	septin 6	0.485065	6.3968e-24	1.34957e-22	0.518649	2.63526e-25	5.88962e-24
PTHLH	ENSG00000087494	parathyroid hormone-like hormone	1.43921	6.60905e-24	1.39018e-22	1.12074	1.47458e-12	1.66237e-11
COL4A1	ENSG00000187498	collagen, type IV, alpha 1	0.411207	4.76178e-23	9.72496e-22	0.481848	2.826e-37	9.61182e-36
INMT	ENSG00000241644	indolethylamine N-methyltransferase	-1.05219	1.50736e-22	3.01709e-21	-0.702974	1.12036e-10	1.09025e-09
XRCC4	ENSG00000152422	X-ray repair complementing defective repair in Chinese hamster cells 4	1.01529	1.63601e-22	3.26992e-21	1.04086	1.75988e-22	3.47831e-21
PTRF	ENSG00000177469	polymerase I and transcript release factor	0.300066	1.81356e-22	3.5992e-21	0.389149	2.72179e-35	8.72779e-34
PODN	ENSG00000174348	podocan	-0.580582	2.06195e-22	4.08064e-21	-0.506736	2.00829e-16	2.89529e-15
COL4A5	ENSG00000188153	collagen, type IV, alpha 5	-0.408171	3.14974e-22	6.19845e-21	-0.50324	4.80919e-32	1.3838e-30
PLSCR4	ENSG00000114698	phospholipid scramblase 4	-0.432409	8.31713e-22	1.60088e-20	-0.496024	1.59992e-28	4.03231e-27
BGN	ENSG00000182492	biglycan	0.417704	1.03464e-21	1.97255e-20	0.536121	1.57307e-39	5.69597e-38
FLRT2	ENSG00000185070	fibronectin leucine rich transmembrane protein 2	0.639772	1.24044e-21	2.35532e-20	0.736484	5.48292e-28	1.35746e-26
BICC1	ENSG00000122870	BicC family RNA binding protein 1	-0.366082	2.53605e-20	4.57892e-19	-0.385968	1.423e-20	2.59305e-19
FMOD	ENSG00000122176	fibromodulin	0.529877	3.06667e-20	5.5102e-19	0.550886	5.82145e-20	1.02705e-18
DCN	ENSG00000011465	decorin	-0.273073	1.38993e-19	2.43514e-18	-0.208129	3.88074e-11	3.89826e-10
NTM	ENSG00000182667	neurotrimin	0.465714	4.22633e-19	7.19809e-18	0.509185	4.39154e-22	8.58279e-21
FNDC1	ENSG00000164694	fibronectin type III domain containing 1	0.787883	9.30789e-19	1.56068e-17	0.831234	6.68849e-20	1.17304e-18
MRC2	ENSG00000011028	mannose receptor, C type 2	0.402297	2.34201e-18	3.83539e-17	0.444012	6.41032e-28	1.58148e-26
GLI2	ENSG00000074047	GLI family zinc finger 2	0.628549	3.06952e-18	4.98611e-17	0.678447	1.15e-24	2.5219e-23
OLFML1	ENSG00000183801	olfactomedin-like 1	-1.2557	3.20886e-18	5.20642e-17	-1.21369	1.42895e-16	2.09237e-15
PCOLCE2	ENSG00000163710	procollagen C-endopeptidase enhancer 2	0.523671	3.51799e-18	5.70142e-17	0.403658	2.87347e-12	3.15564e-11
FUT4	ENSG00000196371	fucosyltransferase 4 (alpha (1,3) fucosyltransferase, myeloid-specific)	0.757391	8.25259e-18	1.31769e-16	0.938271	8.52923e-25	1.87336e-23
CACHD1	ENSG00000158966	cache domain containing 1	0.67734	1.02182e-17	1.61684e-16	0.796454	2.22427e-22	4.37763e-21
ELN	ENSG00000049540	elastin	0.825243	1.43793e-17	2.25999e-16	1.03079	1.71636e-26	3.99523e-25
KIRREL	ENSG00000183853	kin of IRRE like (Drosophila)	0.353195	2.04411e-17	3.17718e-16	0.29815	7.56471e-12	8.07959e-11
COL4A2	ENSG00000134871	collagen, type IV, alpha 2	0.331671	6.85921e-17	1.03522e-15	0.408181	1.16635e-28	2.95552e-27
FYN	ENSG00000010810	FYN proto-oncogene, Src family tyrosine kinase	-0.368965	8.95827e-17	1.33907e-15	-0.378417	3.4266e-15	4.64381e-14
EBF2	ENSG00000221818	early B-cell factor 2	-0.541771	1.90136e-16	2.78583e-15	-0.619629	6.76749e-23	1.36647e-21
MXRA8	ENSG00000162576	matrix-remodelling associated 8	0.420846	2.62409e-16	3.80114e-15	0.455549	6.49872e-16	9.1249e-15
AEBP1	ENSG00000106624	AE binding protein 1	0.365277	2.86065e-16	4.13954e-15	0.40478	8.75352e-23	1.75484e-21
NCS1	ENSG00000107130	neuronal calcium sensor 1	0.404241	5.20077e-16	7.41137e-15	0.44339	1.00538e-18	1.66925e-17
GDNF	ENSG00000168621	glial cell derived neurotrophic factor	0.736326	5.23573e-16	7.45362e-15	0.837418	2.78634e-19	4.73846e-18
PITPNM3	ENSG00000091622	PITPNM family member 3	1.48276	1.89832e-15	2.62274e-14	1.2028	1.55444e-09	1.37544e-08
TNXB	ENSG00000168477	tenascin XB	-0.859366	2.02561e-15	2.79586e-14	-1.00066	1.55215e-17	2.42478e-16
PCSK5	ENSG00000099139	proprotein convertase subtilisin/kexin type 5	1.25138	2.35895e-15	3.23371e-14	1.02619	2.01693e-09	1.75548e-08
GPR124	ENSG00000020181	G protein-coupled receptor 124	0.397434	2.89748e-15	3.95651e-14	0.480554	1.85852e-29	4.90459e-28
COL12A1	ENSG00000111799	collagen, type XII, alpha 1	-0.283911	5.29066e-15	7.18252e-14	-0.260152	2.33841e-17	3.6009e-16
REM1	ENSG00000088320	RAS (RAD and GEM)-like GTP-binding 1	-1.92016	7.78538e-15	1.04582e-13	-1.7485	1.20358e-11	1.26146e-10
ZNF423	ENSG00000102935	zinc finger protein 423	-0.583646	1.10091e-14	1.46486e-13	-0.743555	2.3121e-20	4.15378e-19
PXDN	ENSG00000130508	peroxidasin homolog (Drosophila)	0.255908	1.1372e-14	1.50602e-13	0.255143	4.31825e-16	6.11818e-15
ASPN	ENSG00000106819	asporin	-0.326959	1.6043e-14	2.11068e-13	-0.195465	9.22842e-07	6.01479e-06
SERTAD4	ENSG00000082497	SERTA domain containing 4	0.463701	2.28417e-14	2.96899e-13	0.593089	3.18561e-23	6.57436e-22
ITPRIPL2	ENSG00000205730	inositol 1,4,5-trisphosphate receptor interacting protein-like 2	0.335979	2.50742e-14	3.24716e-13	0.36365	6.35641e-16	8.93405e-15
LEFTY2	ENSG00000143768	left-right determination factor 2	1.88709	2.73153e-14	3.53414e-13	2.0934	3.83872e-16	5.45557e-15
MMP2	ENSG00000087245	matrix metallopeptidase 2 (gelatinase A, 72kDa gelatinase, 72kDa type IV collagenase)	0.302685	4.10666e-14	5.23143e-13	0.308328	5.03509e-15	6.79737e-14
SLIT2	ENSG00000145147	slit homolog 2 (Drosophila)	-0.380096	2.09915e-13	2.56035e-12	-0.467616	3.34541e-17	5.11783e-16
GPX8	ENSG00000164294	glutathione peroxidase 8 (putative)	0.244524	3.03221e-13	3.65086e-12	0.259158	5.07053e-14	6.36109e-13
KIAA1324L	ENSG00000164659	KIAA1324-like	-0.446643	4.28741e-13	5.12266e-12	-0.309037	6.22698e-07	4.13941e-06
MN1	ENSG00000169184	meningioma (disrupted in balanced translocation) 1	0.352964	5.43427e-13	6.44363e-12	0.395106	1.80011e-16	2.60858e-15
SPARC	ENSG00000113140	secreted protein, acidic, cysteine-rich (osteonectin)	0.25655	1.17912e-12	1.36811e-11	0.311528	2.54297e-21	4.80898e-20
PODNL1	ENSG00000132000	podocan-like 1	1.19088	1.49399e-12	1.71925e-11	1.29206	5.42336e-14	6.77944e-13
RBMS3	ENSG00000144642	RNA binding motif, single stranded interacting protein 3	0.394347	1.54545e-12	1.77556e-11	0.448253	1.13432e-14	1.48971e-13
ACSS2	ENSG00000131069	acyl-CoA synthetase short-chain family member 2	-0.442334	1.84369e-12	2.1113e-11	-0.595533	6.27634e-19	1.0533e-17
CTSK	ENSG00000143387	cathepsin K	-0.396386	2.56017e-12	2.90573e-11	-0.758268	8.59498e-33	2.53561e-31
MFAP4	ENSG00000166482	microfibrillar-associated protein 4	0.406873	2.662e-12	3.00915e-11	0.487628	1.70614e-17	2.65645e-16
UCHL1	ENSG00000154277	ubiquitin carboxyl-terminal esterase L1 (ubiquitin thiolesterase)	0.261251	3.19608e-12	3.59841e-11	0.264082	3.03346e-11	3.08924e-10
EGLN1	ENSG00000135766	egl-9 family hypoxia-inducible factor 1	-0.296396	5.03397e-12	5.59148e-11	-0.204068	2.95056e-05	0.000155729
EVC	ENSG00000072840	Ellis van Creveld syndrome	-0.292558	8.9702e-12	9.71035e-11	-0.342909	9.40123e-16	1.30177e-14
CD34	ENSG00000174059	CD34 molecule	-0.364447	9.64459e-12	1.04163e-10	-0.801165	3.07688e-45	1.29478e-43
ID2	ENSG00000115738	inhibitor of DNA binding 2, dominant negative helix-loop-helix protein	-0.642744	9.72399e-12	1.0494e-10	-0.995578	4.02741e-21	7.51478e-20
OSBPL10	ENSG00000144645	oxysterol binding protein-like 10	0.418284	1.00712e-11	1.08521e-10	0.417399	3.05642e-11	3.11035e-10
KDELR3	ENSG00000100196	KDEL (Lys-Asp-Glu-Leu) endoplasmic reticulum protein retention receptor 3	0.235059	1.77849e-11	1.89028e-10	0.270634	2.06687e-15	2.83119e-14
DAP	ENSG00000112977	death-associated protein	0.210341	2.02524e-11	2.14606e-10	0.263436	1.63094e-16	2.37078e-15
MYH10	ENSG00000133026	myosin, heavy chain 10, non-muscle	-0.275095	2.21434e-11	2.33236e-10	-0.0987043	0.00321441	0.0116996
ADC	ENSG00000142920	antizyme inhibitor 2	0.832731	3.14175e-11	3.25551e-10	0.802216	7.72469e-09	6.3562e-08
DTNA	ENSG00000134769	dystrobrevin, alpha	-0.705477	3.31525e-11	3.42771e-10	-0.797711	1.79268e-12	2.01288e-11
LOXL3	ENSG00000115318	lysyl oxidase-like 3	0.295871	3.36906e-11	3.48079e-10	0.240374	1.31204e-08	1.05908e-07
STK32B	ENSG00000152953	serine/threonine kinase 32B	-0.56443	4.11809e-11	4.21744e-10	-0.363055	3.11445e-05	0.000163701
EBF3	ENSG00000108001	early B-cell factor 3	-0.496212	4.35565e-11	4.451e-10	-0.595139	7.04813e-15	9.39728e-14
FN1	ENSG00000115414	fibronectin 1	0.2475	4.68914e-11	4.77789e-10	0.235721	3.07533e-11	3.12733e-10
CTHRC1	ENSG00000164932	collagen triple helix repeat containing 1	0.395958	5.58715e-11	5.66006e-10	0.404837	7.14798e-14	8.87197e-13
CDH11	ENSG00000140937	cadherin 11, type 2, OB-cadherin (osteoblast)	0.223773	5.6372e-11	5.70665e-10	0.236346	2.1099e-11	2.17717e-10
COL1A1	ENSG00000108821	collagen, type I, alpha 1	0.577227	6.90682e-11	6.94687e-10	0.680735	2.12958e-17	3.28293e-16
TRPS1	ENSG00000104447	trichorhinophalangeal syndrome I	0.347074	9.97038e-11	9.90062e-10	0.311838	6.0606e-08	4.52704e-07
FMNL3	ENSG00000161791	formin-like 3	0.274207	1.06563e-10	1.05519e-09	0.302597	1.84461e-12	2.06293e-11
EIF2AK4	ENSG00000128829	eukaryotic translation initiation factor 2 alpha kinase 4	-0.247715	1.18387e-10	1.16733e-09	-0.178354	4.02457e-06	2.41423e-05
CORO2B	ENSG00000103647	coronin, actin binding protein, 2B	0.468866	1.57861e-10	1.54249e-09	0.466428	5.2395e-09	4.37812e-08
TARS	ENSG00000113407	threonyl-tRNA synthetase	0.235977	1.90861e-10	1.85078e-09	0.291512	1.38154e-16	2.0293e-15
SETBP1	ENSG00000152217	SET binding protein 1	0.871206	2.11118e-10	2.04439e-09	0.822393	6.04692e-08	4.51923e-07
FAP	ENSG00000078098	fibroblast activation protein, alpha	0.224506	5.41128e-10	5.08248e-09	0.331781	1.98219e-17	3.06923e-16
ATP8B2	ENSG00000143515	ATPase, aminophospholipid transporter, class I, type 8B, member 2	0.218976	7.84948e-10	7.2609e-09	0.185019	5.41285e-07	3.63442e-06
CD9	ENSG00000010278	CD9 molecule	-0.21254	1.09797e-09	1.00179e-08	-0.255283	4.2144e-12	4.58157e-11
POSTN	ENSG00000133110	periostin, osteoblast specific factor	0.234103	1.14675e-09	1.04561e-08	0.308579	4.43672e-17	6.74314e-16
LRRC17	ENSG00000128606	leucine rich repeat containing 17	0.245896	1.30843e-09	1.18535e-08	0.264176	1.67632e-09	1.47831e-08
SLC24A3	ENSG00000185052	solute carrier family 24 (sodium/potassium/calcium exchanger), member 3	-0.355508	2.22481e-09	1.97478e-08	-0.211929	0.000193472	0.000902804
TPST1	ENSG00000169902	tyrosylprotein sulfotransferase 1	0.345684	2.81707e-09	2.47499e-08	0.281801	1.65198e-06	1.04088e-05
ISLR	ENSG00000129009	immunoglobulin superfamily containing leucine-rich repeat	0.661086	2.85006e-09	2.50133e-08	0.693094	1.89996e-09	1.66186e-08
EPHB3	ENSG00000182580	EPH receptor B3	1.19953	2.94692e-09	2.5815e-08	1.24255	3.2534e-09	2.77987e-08
DAPK1	ENSG00000196730	death-associated protein kinase 1	-0.567145	3.30554e-09	2.88844e-08	-0.579569	2.02828e-08	1.6085e-07
SGCE	ENSG00000127990	sarcoglycan, epsilon	-0.287298	3.6081e-09	3.14695e-08	-0.383456	3.77956e-14	4.78005e-13
EIF4A2	ENSG00000156976	eukaryotic translation initiation factor 4A2	-0.228657	5.30646e-09	4.5743e-08	-0.197166	1.00575e-06	6.5278e-06
NOTCH3	ENSG00000074181	notch 3	-0.213196	7.02746e-09	5.98804e-08	-0.11694	0.00199325	0.00761073
GNB1	ENSG00000078369	guanine nucleotide binding protein (G protein), beta polypeptide 1	0.166198	7.28819e-09	6.19893e-08	0.171107	4.73603e-09	3.98281e-08
CMTM3	ENSG00000140931	CKLF-like MARVEL transmembrane domain containing 3	0.364256	1.46129e-08	1.20993e-07	0.315106	9.37543e-07	6.10776e-06
TIAM1	ENSG00000156299	T-cell lymphoma invasion and metastasis 1	0.528698	1.57494e-08	1.29715e-07	0.653064	2.03198e-10	1.93833e-09
PDXK	ENSG00000160209	pyridoxal (pyridoxine, vitamin B6) kinase	0.222781	2.35489e-08	1.91595e-07	0.258018	2.1357e-10	2.03451e-09
COL1A2	ENSG00000164692	collagen, type I, alpha 2	0.230702	2.49303e-08	2.02132e-07	0.240101	1.98417e-09	1.73127e-08
TCF7L1	ENSG00000152284	transcription factor 7-like 1 (T-cell specific, HMG-box)	-0.316529	3.06399e-08	2.46153e-07	-0.21719	0.000328216	0.00146755
QPCT	ENSG00000115828	glutaminyl-peptide cyclotransferase	0.322293	3.4103e-08	2.73193e-07	0.431421	1.17518e-12	1.3345e-11
S100A4	ENSG00000196154	S100 calcium binding protein A4	-0.479407	3.42806e-08	2.7446e-07	-0.679919	4.6586e-11	4.65295e-10
TCEAL7	ENSG00000182916	transcription elongation factor A (SII)-like 7	-0.875887	4.04364e-08	3.19768e-07	-1.08906	1.30347e-10	1.26056e-09
FAM46A	ENSG00000112773	family with sequence similarity 46, member A	0.270526	4.532e-08	3.56746e-07	0.338434	3.41997e-13	4.03401e-12
OLFML3	ENSG00000116774	olfactomedin-like 3	-0.347712	4.63606e-08	3.64529e-07	-0.357254	6.98489e-07	4.61477e-06
BTBD19	ENSG00000222009	BTB (POZ) domain containing 19	0.4449	5.99866e-08	4.68262e-07	0.349749	0.000194551	0.000907237
ZCCHC5	ENSG00000179300	zinc finger, CCHC domain containing 5	-1.27544	6.36774e-08	4.95696e-07	-1.03947	3.26422e-05	0.000170933
TCF21	ENSG00000118526	transcription factor 21	-0.455058	7.53349e-08	5.81291e-07	-0.419772	6.58516e-07	4.36095e-06
EIF4EBP2	ENSG00000148730	eukaryotic translation initiation factor 4E binding protein 2	0.195739	8.26826e-08	6.35891e-07	0.251705	4.82903e-11	4.81631e-10
AMD1	ENSG00000123505	adenosylmethionine decarboxylase 1	-0.283583	1.40688e-07	1.05094e-06	-0.250221	7.24879e-06	4.21308e-05
MFAP2	ENSG00000117122	microfibrillar-associated protein 2	0.352913	2.07983e-07	1.51969e-06	0.467199	4.07452e-12	4.43294e-11
CPEB1	ENSG00000214575	cytoplasmic polyadenylation element binding protein 1	0.898399	3.60221e-07	2.5745e-06	0.623461	0.0011784	0.00473965
ANXA4	ENSG00000196975	annexin A4	0.225369	3.73505e-07	2.66537e-06	0.232755	3.80819e-07	2.59806e-06
BMP4	ENSG00000125378	bone morphogenetic protein 4	-0.578896	4.14135e-07	2.93297e-06	-0.59771	8.63218e-07	5.65775e-06
STARD5	ENSG00000172345	StAR-related lipid transfer (START) domain containing 5	-0.688634	5.31085e-07	3.71627e-06	-0.856845	1.13864e-08	9.23362e-08
RFX5	ENSG00000143390	regulatory factor X, 5 (influences HLA class II expression)	-0.279068	1.04097e-06	7.02193e-06	-0.373061	2.64011e-09	2.27107e-08
IL16	ENSG00000172349	interleukin 16	-0.852512	1.50422e-06	1.0005e-05	-0.709795	8.73073e-05	0.000428374
MFAP5	ENSG00000197614	microfibrillar associated protein 5	0.181175	1.53837e-06	1.02201e-05	0.373559	5.35089e-16	7.54347e-15
IGFBP7	ENSG00000163453	insulin-like growth factor binding protein 7	0.138414	1.66791e-06	1.10338e-05	0.182496	7.2209e-12	7.73597e-11
HSD17B4	ENSG00000133835	hydroxysteroid (17-beta) dehydrogenase 4	-0.233117	1.84246e-06	1.21201e-05	-0.244517	6.02864e-07	4.019e-06
PABPC4L	ENSG00000254535	poly(A) binding protein, cytoplasmic 4-like	0.698667	2.07229e-06	1.3518e-05	1.00785	2.27244e-11	2.33801e-10
MR1	ENSG00000153029	major histocompatibility complex, class I-related	-0.265952	2.25157e-06	1.46129e-05	-0.266047	1.39247e-05	7.75852e-05
SLC1A7	ENSG00000162383	solute carrier family 1 (glutamate transporter), member 7	-0.93381	2.37395e-06	1.53537e-05	-0.697595	0.000767166	0.00320287
NYNRIN	ENSG00000205978	NYN domain and retroviral integrase containing	0.287474	4.57699e-06	2.85955e-05	0.411106	1.40722e-10	1.35622e-09
COL8A1	ENSG00000144810	collagen, type VIII, alpha 1	-0.121515	5.54415e-06	3.4182e-05	-0.0795983	0.00558448	0.0189572
GOLGA5	ENSG00000066455	golgin A5	0.183024	5.77005e-06	3.54969e-05	0.234506	7.6159e-08	5.64964e-07
PTPRR	ENSG00000153233	protein tyrosine phosphatase, receptor type, R	-0.687198	5.84696e-06	3.59072e-05	-0.524886	0.000820301	0.0034069
ENTPD1	ENSG00000138185	ectonucleoside triphosphate diphosphohydrolase 1	-0.284411	7.75599e-06	4.67924e-05	-0.107366	0.0844841	NS
TMEM108	ENSG00000144868	transmembrane protein 108	0.912314	8.18349e-06	4.92025e-05	0.930734	1.71744e-05	9.41935e-05
SCG5	ENSG00000166922	secretogranin V (7B2 protein)	-0.56095	8.53774e-06	5.12446e-05	-0.640476	7.62401e-07	5.02281e-06
GTF2IRD1	ENSG00000006704	GTF2I repeat domain containing 1	0.439976	9.53624e-06	5.69217e-05	0.426148	5.32179e-05	0.000270589
TBX18	ENSG00000112837	T-box 18	-0.266336	1.09844e-05	6.49859e-05	-0.26833	2.27514e-05	0.000122574
ARHGAP6	ENSG00000047648	Rho GTPase activating protein 6	-0.755228	1.11005e-05	6.56452e-05	-0.870599	1.84039e-06	1.15182e-05
ROBO1	ENSG00000169855	roundabout, axon guidance receptor, homolog 1 (Drosophila)	0.203892	1.34152e-05	7.83119e-05	0.166852	0.00031483	0.0014181
THBS3	ENSG00000169231	thrombospondin 3	0.242973	1.48263e-05	8.6049e-05	0.277096	1.93622e-06	1.20641e-05
ARHGAP22	ENSG00000128805	Rho GTPase activating protein 22	0.27153	1.71771e-05	9.86738e-05	0.226143	0.00046017	0.00200821
DIO2	ENSG00000211448	deiodinase, iodothyronine, type II	0.221533	1.82082e-05	0.000104171	0.0868687	0.14182	NS
PLEKHG4	ENSG00000196155	pleckstrin homology domain containing, family G (with RhoGef domain) member 4	-0.603937	1.86518e-05	0.000106579	-1.03614	4.68575e-11	4.67674e-10
EXT2	ENSG00000151348	exostosin glycosyltransferase 2	0.14621	1.87771e-05	0.000107251	0.170208	1.00815e-06	6.54039e-06
CPE	ENSG00000109472	carboxypeptidase E	-0.189909	1.98682e-05	0.000113115	-0.129213	0.00165445	0.00642565
WAC	ENSG00000095787	WW domain containing adaptor with coiled-coil	0.161063	2.22139e-05	0.000125756	0.205963	1.4175e-07	1.02336e-06
DDR2	ENSG00000162733	discoidin domain receptor tyrosine kinase 2	0.174876	2.35418e-05	0.000132473	0.177763	1.84044e-05	0.000100546
RAB31	ENSG00000168461	RAB31, member RAS oncogene family	0.156949	2.36155e-05	0.000132787	0.134771	0.000325039	0.00145659
MOXD1	ENSG00000079931	monooxygenase, DBH-like 1	-0.32012	2.65965e-05	0.000148828	-0.276464	0.000213517	0.000989096
SCARA3	ENSG00000168077	scavenger receptor class A, member 3	0.399322	3.26707e-05	0.000180022	0.159093	0.11816	NS
FMO1	ENSG00000010932	flavin containing monooxygenase 1	-1.03325	3.35805e-05	0.000184601	-1.00844	9.69374e-05	0.000472482
UNC5C	ENSG00000182168	unc-5 homolog C (C. elegans)	0.361982	3.58787e-05	0.000196619	0.182221	0.0643261	NS
SDC2	ENSG00000169439	syndecan 2	-0.173377	3.73994e-05	0.000204395	-0.111506	0.00741064	0.0243482
CILP	ENSG00000138615	cartilage intermediate layer protein, nucleotide pyrophosphohydrolase	0.985424	4.56457e-05	0.000246206	1.11325	1.3892e-05	7.74338e-05
MXRA5	ENSG00000101825	matrix-remodelling associated 5	0.95473	5.42196e-05	0.000288904	1.19236	7.70417e-07	5.07324e-06
ATP2A3	ENSG00000074370	ATPase, Ca++ transporting, ubiquitous	0.968099	5.55049e-05	0.000295304	1.08255	1.37683e-05	7.68053e-05
SLIT3	ENSG00000184347	slit homolog 3 (Drosophila)	-0.219756	5.87283e-05	0.000311393	-0.303656	7.94685e-07	5.22568e-06
FBLN2	ENSG00000163520	fibulin 2	0.216776	6.51233e-05	0.000341585	0.258229	1.39151e-07	1.00563e-06
GPX3	ENSG00000211445	glutathione peroxidase 3 (plasma)	0.409375	7.47099e-05	0.000388796	0.421522	6.87537e-05	0.000342985
C1QTNF7	ENSG00000163145	C1q and tumor necrosis factor related protein 7	-0.990315	7.5613e-05	0.000393059	-1.00733	0.00012266	0.000590056
SDCCAG8	ENSG00000054282	serologically defined colon cancer antigen 8	0.295012	0.000106047	0.000538904	0.311026	9.41579e-05	0.000460214
PLAT	ENSG00000104368	plasminogen activator, tissue	0.181098	0.000144496	0.000716412	-0.0571318	0.177838	NS
FSCN1	ENSG00000075618	fascin actin-bundling protein 1	0.177966	0.000150483	0.000743998	0.215075	2.28016e-06	1.40448e-05
COL15A1	ENSG00000204291	collagen, type XV, alpha 1	0.362466	0.000169205	0.000828109	0.205464	0.0449169	NS
ZNF365	ENSG00000138311	zinc finger protein 365	0.306244	0.000194645	0.000944392	0.417047	5.28571e-07	3.55586e-06
OMD	ENSG00000127083	osteomodulin	-0.927814	0.000204725	0.000989878	-0.611144	0.0179394	NS
SCD5	ENSG00000145284	stearoyl-CoA desaturase 5	-0.301836	0.000214097	0.001032	-0.433893	1.35188e-06	8.61872e-06
MYO1E	ENSG00000157483	myosin IE	0.130599	0.000243828	0.00116294	0.194822	3.37263e-08	2.60676e-07
PLEKHH2	ENSG00000152527	pleckstrin homology domain containing, family H (with MyTH4 domain) member 2	-0.43768	0.000255018	0.00121015	-0.523325	5.35415e-05	0.000271938
GNG2	ENSG00000186469	guanine nucleotide binding protein (G protein), gamma 2	-0.408699	0.00027139	0.00127969	-0.439457	0.000224648	0.00103552
CERCAM	ENSG00000167123	cerebral endothelial cell adhesion molecule	0.131842	0.000305263	0.00142453	0.165936	1.54457e-05	8.53808e-05
PENK	ENSG00000181195	proenkephalin	0.903662	0.000307404	0.00143404	0.574579	0.0283229	NS
KCND1	ENSG00000102057	potassium voltage-gated channel, Shal-related subfamily, member 1	-0.670157	0.000313356	0.0014589	-0.573608	0.0031079	0.0113503
MORC4	ENSG00000133131	MORC family CW-type zinc finger 4	0.187033	0.000323706	0.0015031	0.225505	3.2205e-05	0.000168781
CLIP3	ENSG00000105270	CAP-GLY domain containing linker protein 3	-0.163824	0.000398837	0.00181068	-0.115899	0.0190097	NS
FAT4	ENSG00000196159	FAT atypical cadherin 4	-0.252729	0.000442119	0.00199237	-0.333162	1.4916e-06	9.44072e-06
SV2A	ENSG00000159164	synaptic vesicle glycoprotein 2A	-0.180489	0.000515636	0.00229497	-0.322489	1.9713e-08	1.56509e-07
COL5A2	ENSG00000204262	collagen, type V, alpha 2	0.127314	0.000532352	0.00236263	0.111547	0.0018845	0.00722897
PDE4D	ENSG00000113448	phosphodiesterase 4D, cAMP-specific	0.637702	0.000639206	0.00278496	0.387279	0.0561819	NS
NRXN2	ENSG00000110076	neurexin 2	-0.595167	0.000671838	0.00290999	-0.71716	0.000166761	0.00078734
GDPD5	ENSG00000158555	glycerophosphodiester phosphodiesterase domain containing 5	0.292558	0.000681096	0.00294736	0.368582	5.32581e-05	0.000270695
PTPN9	ENSG00000169410	protein tyrosine phosphatase, non-receptor type 9	0.159768	0.00100409	0.0042165	0.101384	0.0507431	NS
DNM1	ENSG00000106976	dynamin 1	0.635308	0.00101155	0.00424406	0.712193	0.000407539	0.00179417
HS3ST3B1	ENSG00000125430	heparan sulfate (glucosamine) 3-O-sulfotransferase 3B1	0.498071	0.00110007	0.00458665	0.645921	4.50589e-05	0.00023188
SH3BGRL	ENSG00000131171	SH3 domain binding glutamate-rich protein like	-0.125131	0.00112068	0.00466432	-0.061037	0.116915	NS
DZIP1	ENSG00000134874	DAZ interacting zinc finger protein 1	-0.162974	0.00130494	0.00534102	-0.106329	0.0393122	NS
GLI1	ENSG00000111087	GLI family zinc finger 1	0.580905	0.00132988	0.00543361	0.516584	0.00728448	0.0239506
FIBIN	ENSG00000176971	fin bud initiation factor homolog (zebrafish)	0.395132	0.00135375	0.0055253	0.590565	2.7072e-06	1.65515e-05
RGAG4	ENSG00000242732	retrotransposon gag domain containing 4	-0.258505	0.0013539	0.0055253	-0.311726	0.000271874	0.00123694
CHSY3	ENSG00000198108	chondroitin sulfate synthase 3	0.203857	0.00136368	0.00555555	0.259815	9.45222e-05	0.000461512
AKR1C3	ENSG00000196139	aldo-keto reductase family 1, member C3	-0.257855	0.00138352	0.00563473	-0.474477	1.56728e-08	1.25427e-07
ACHE	ENSG00000087085	acetylcholinesterase (Yt blood group)	0.730892	0.00138605	0.00564178	1.19013	1.45807e-07	1.0494e-06
PNMA2	ENSG00000240694	paraneoplastic Ma antigen 2	-0.12411	0.00138923	0.00565236	-0.0843023	0.038773	NS
SUSD2	ENSG00000099994	sushi domain containing 2	-0.220768	0.00144874	0.00586975	-0.078752	0.216377	NS
PLXNB3	ENSG00000198753	plexin B3	-0.316754	0.00159906	0.00643056	-0.25495	0.020028	NS
GULP1	ENSG00000144366	GULP, engulfment adaptor PTB domain containing 1	0.190238	0.00164917	0.00661881	0.10607	0.0820695	NS
LLGL1	ENSG00000131899	lethal giant larvae homolog 1 (Drosophila)	0.184175	0.00175533	0.00700091	0.192126	0.00159717	0.0062291
FBLN1	ENSG00000077942	fibulin 1	0.122135	0.00189024	0.00748794	0.144875	0.000283308	0.0012852
BNC2	ENSG00000173068	basonuclin 2	-0.175467	0.00211569	0.00831075	-0.284651	1.84712e-06	1.15552e-05
COL6A1	ENSG00000142156	collagen, type VI, alpha 1	-0.128645	0.00220414	0.0086282	-0.0979766	0.016971	0.0499927
NAALADL2	ENSG00000177694	N-acetylated alpha-linked acidic dipeptidase-like 2	-0.288416	0.00244272	0.00946311	-0.274877	0.0068365	0.0226424
KCNS3	ENSG00000170745	potassium voltage-gated channel, delayed-rectifier, subfamily S, member 3	0.566252	0.00256362	0.00984998	0.651133	0.000828405	0.00343648
CYTH3	ENSG00000008256	cytohesin 3	-0.111515	0.00327993	0.0122375	-0.0647208	0.0864265	NS
SLC2A10	ENSG00000197496	solute carrier family 2 (facilitated glucose transporter), member 10	0.124223	0.00346775	0.0128699	0.148464	0.000550845	0.00236779
PLXDC1	ENSG00000161381	plexin domain containing 1	-0.643789	0.00366962	0.0135254	-0.703249	0.00153292	0.00600526
PPP6C	ENSG00000119414	protein phosphatase 6, catalytic subunit	-0.128407	0.00376974	0.0138661	-0.0418121	0.351908	NS
GPR125	ENSG00000152990	G protein-coupled receptor 125	-0.224629	0.00385657	0.0141522	-0.282807	0.000327951	0.00146726
PLAC9	ENSG00000189129	placenta-specific 9	-0.262658	0.00399206	0.014577	-0.14509	0.126527	NS
LYPD1	ENSG00000150551	LY6/PLAUR domain containing 1	0.495196	0.00399367	0.0145791	0.362528	0.0525583	NS
FAM26E	ENSG00000178033	family with sequence similarity 26, member E	-0.128487	0.00401399	0.0146457	-0.125146	0.00785137	0.0256221
CYGB	ENSG00000161544	cytoglobin	0.28182	0.0041314	0.0150195	0.348694	0.000714112	0.00300236
SLC35G1	ENSG00000176273	solute carrier family 35, member G1	-0.429737	0.0044701	0.0160515	-0.35324	0.0238556	NS
TMEM98	ENSG00000006042	transmembrane protein 98	-0.131558	0.00563454	0.0197041	-0.195744	8.1523e-05	0.000402105
FBN1	ENSG00000166147	fibrillin 1	0.106706	0.00563283	0.0197041	0.110279	0.00164083	0.00637679
KLHL4	ENSG00000102271	kelch-like family member 4	0.343722	0.00563448	0.0197041	0.151397	0.260793	NS
EPB41L1	ENSG00000088367	erythrocyte membrane protein band 4.1-like 1	0.119276	0.00578262	0.0201717	0.170251	0.000131845	0.000630779
KLHL29	ENSG00000119771	kelch-like family member 29	0.266138	0.00583573	0.0203317	0.385384	7.2533e-05	0.000360427
GLIS3	ENSG00000107249	GLIS family zinc finger 3	0.164294	0.00833478	0.0277385	0.112045	0.0650202	NS
CUL4B	ENSG00000158290	cullin 4B	-0.111418	0.00851726	0.0282809	-0.150964	0.000479648	0.00208477
ABI3BP	ENSG00000154175	ABI family, member 3 (NESH) binding protein	0.114442	0.00890288	0.0293649	0.0480137	0.516375	NS
THEM5	ENSG00000196407	thioesterase superfamily member 5	-0.646183	0.00898546	0.0295776	-0.299495	0.238298	NS
COL8A2	ENSG00000171812	collagen, type VIII, alpha 2	0.514048	0.00928318	0.0304264	0.869477	1.16597e-05	6.58992e-05
NAGLU	ENSG00000108784	N-acetylglucosaminidase, alpha	-0.126173	0.00931704	0.030516	-0.104582	0.0428115	NS
ACVR1	ENSG00000115170	activin A receptor, type I	0.129331	0.00961486	0.0313526	0.135712	0.00393134	0.0139716
COL14A1	ENSG00000187955	collagen, type XIV, alpha 1	-0.282553	0.0103207	0.0333906	-0.572503	3.48146e-06	2.10647e-05
NIPSNAP3B	ENSG00000165028	nipsnap homolog 3B (C. elegans)	-0.564314	0.0112241	0.0359493	-0.397322	0.0912726	NS
SH3PXD2B	ENSG00000174705	SH3 and PX domains 2B	-0.122508	0.0113314	0.036227	-0.269065	3.57052e-08	2.74759e-07
COL3A1	ENSG00000168542	collagen, type III, alpha 1	0.102778	0.0113791	0.0363465	0.103551	0.00674904	0.0223785
RGL1	ENSG00000143344	ral guanine nucleotide dissociation stimulator-like 1	0.107136	0.0116584	0.0371456	0.0199285	0.645318	NS
CPT1C	ENSG00000169169	carnitine palmitoyltransferase 1C	-0.208978	0.0120819	0.0382954	-0.248019	0.00453093	0.0158058
CHD3	ENSG00000170004	chromodomain helicase DNA binding protein 3	-0.0835367	0.0122312	0.0386983	-0.107081	0.00208935	0.00792156
CASC4	ENSG00000166734	cancer susceptibility candidate 4	0.0954086	0.0124434	0.0392365	0.127643	0.000547901	0.00235658
MAPK10	ENSG00000109339	mitogen-activated protein kinase 10	-0.313081	0.0143283	0.0445019	-0.167158	0.206623	NS
CAPN5	ENSG00000149260	calpain 5	-0.168103	0.0150601	0.0463675	-0.28949	0.000104323	0.00050584
IL33	ENSG00000137033	interleukin 33	0.0264721	0.717206	NS	-0.778365	1.58532e-22	3.13772e-21
ALDH1A1	ENSG00000165092	aldehyde dehydrogenase 1 family, member A1	0.17559	0.124658	NS	-0.755938	1.47278e-07	1.05891e-06
DCLK1	ENSG00000133083	doublecortin-like kinase 1	-0.31584	0.0167909	NS	-0.750946	5.1024e-07	3.44246e-06
ALDH18A1	ENSG00000059573	aldehyde dehydrogenase 18 family, member A1	0.0705733	0.0481292	NS	0.1945	1.31301e-06	8.38231e-06
LTBP3	ENSG00000168056	latent transforming growth factor beta binding protein 3	0.11388	0.0252128	NS	0.215689	4.84772e-06	2.87722e-05
COL16A1	ENSG00000084636	collagen, type XVI, alpha 1	0.10196	0.287591	NS	0.212842	7.33544e-06	4.26167e-05
CTGF	ENSG00000118523	connective tissue growth factor	0.0607611	0.021527	NS	0.115935	1.27022e-05	7.11417e-05
CD44	ENSG00000026508	CD44 molecule (Indian blood group)	-0.0434623	0.171573	NS	-0.123036	2.30177e-05	0.000123914
MAML3	ENSG00000196782	mastermind-like 3 (Drosophila)	-0.193385	0.0814739	NS	-0.552446	2.30409e-05	0.000123991
DSEL	ENSG00000171451	dermatan sulfate epimerase-like	-0.0400763	0.380944	NS	-0.187483	4.26526e-05	0.000220713
NMNAT2	ENSG00000157064	nicotinamide nucleotide adenylyltransferase 2	-0.0929763	0.378581	NS	-0.485282	4.36735e-05	0.000225247
SEPT2	ENSG00000168385	septin 2	0.0642674	0.0269707	NS	0.10651	0.000346971	0.00154746
NT5E	ENSG00000135318	5'-nucleotidase, ecto (CD73)	-0.0705567	0.0424594	NS	-0.155976	0.000550823	0.00236779
ANKS1B	ENSG00000185046	ankyrin repeat and sterile alpha motif domain containing 1B	-0.471939	0.0322508	NS	-0.820449	0.000702069	0.00295793
CCNG2	ENSG00000138764	cyclin G2	-0.0950537	0.104479	NS	-0.20569	0.000775895	0.0032359
EFEMP2	ENSG00000172638	EGF containing fibulin-like extracellular matrix protein 2	0.0357488	0.38864	NS	0.131823	0.000855982	0.00354354
ATP10D	ENSG00000145246	ATPase, class V, type 10D	0.0535946	0.190959	NS	0.133884	0.0015213	0.00596974
OAF	ENSG00000184232	OAF homolog (Drosophila)	-0.0146542	0.82801	NS	-0.223723	0.00158107	0.00617147
RECK	ENSG00000122707	reversion-inducing-cysteine-rich protein with kazal motifs	0.0872676	0.0274225	NS	0.116954	0.00261138	0.00970128
MYO1D	ENSG00000176658	myosin ID	0.0117953	0.719507	NS	0.102666	0.0027585	0.0102153
KIF13B	ENSG00000197892	kinesin family member 13B	-0.0756397	0.35159	NS	-0.258836	0.00304936	0.0111568
IGSF10	ENSG00000152580	immunoglobulin superfamily, member 10	-0.179421	0.410037	NS	-0.710975	0.00305924	0.0111901
GDF10	ENSG00000107623	NA	0.569898	0.0181506	NS	0.754948	0.00319616	0.0116417
PRCP	ENSG00000137509	prolylcarboxypeptidase (angiotensinase C)	-0.0672817	0.0690271	NS	-0.113934	0.00323726	0.0117645
WDR33	ENSG00000136709	WD repeat domain 33	0.123791	0.0216525	NS	0.159942	0.00403016	0.0142577
FAM172A	ENSG00000113391	family with sequence similarity 172, member A	0.117897	0.0556469	NS	0.177618	0.00442943	0.0154748
BNIP3L	ENSG00000104765	BCL2/adenovirus E1B 19kDa interacting protein 3-like	0.0291238	0.415678	NS	0.111497	0.00513176	0.0176686
C1QTNF2	ENSG00000145861	C1q and tumor necrosis factor related protein 2	-0.578463	0.0165179	NS	-0.708284	0.00580305	0.0196373
PPFIBP1	ENSG00000110841	PTPRF interacting protein, binding protein 1 (liprin beta 1)	-0.0268656	0.531002	NS	-0.120261	0.00585835	0.019791
KDELC2	ENSG00000178202	KDEL (Lys-Asp-Glu-Leu) containing 2	-0.110726	0.0236317	NS	-0.136053	0.00590141	0.0199029
ZFP90	ENSG00000184939	ZFP90 zinc finger protein	0.112977	0.0443873	NS	0.157684	0.0077883	0.025434
PDIA5	ENSG00000065485	protein disulfide isomerase family A, member 5	0.0896383	0.0422179	NS	0.113322	0.00829449	0.0268369
PCDHGC3	ENSG00000240184	protocadherin gamma subfamily C, 3	-0.116046	0.0983937	NS	-0.208739	0.00854905	0.0275397
TRAF5	ENSG00000082512	TNF receptor-associated factor 5	0.0669497	0.193908	NS	0.146129	0.00862873	0.0277645
TARSL2	ENSG00000185418	threonyl-tRNA synthetase-like 2	0.10672	0.22077	NS	0.229785	0.00900094	0.0287378
KDM1A	ENSG00000004487	lysine (K)-specific demethylase 1A	0.0932218	0.0366566	NS	0.122038	0.010538	0.0329986
CTXN1	ENSG00000178531	cortexin 1	0.0815424	0.531737	NS	0.340419	0.010622	0.0332246
RINT1	ENSG00000135249	RAD50 interactor 1	0.12525	0.0570141	NS	0.177946	0.0107203	0.0334948
FBLN7	ENSG00000144152	fibulin 7	-0.342287	0.0215079	NS	-0.404381	0.0109963	0.0342578
TRO	ENSG00000067445	trophinin	0.163671	0.0279804	NS	0.196005	0.0110591	0.0344075
ABCC5	ENSG00000114770	ATP-binding cassette, sub-family C (CFTR/MRP), member 5	-0.107914	0.129221	NS	-0.175441	0.0111672	0.0347206
CTSO	ENSG00000256043	cathepsin O	-0.14491	0.0213561	NS	-0.177154	0.0125179	0.0383502
PTN	ENSG00000105894	pleiotrophin	-0.0689482	0.476624	NS	-0.259368	0.0130449	0.0397506
ATL1	ENSG00000198513	atlastin GTPase 1	0.351922	0.0243239	NS	0.403835	0.0131223	0.0399312
HNMT	ENSG00000150540	histamine N-methyltransferase	-0.101026	0.311646	NS	-0.275064	0.0131503	0.0399817
NCAM2	ENSG00000154654	neural cell adhesion molecule 2	0.175497	0.0481456	NS	0.216775	0.0143909	0.0431911
MYRIP	ENSG00000170011	myosin VIIA and Rab interacting protein	-0.360311	0.151381	NS	-0.63448	0.0152609	0.0454713
SPIN4	ENSG00000186767	spindlin family, member 4	-0.158559	0.126471	NS	-0.265116	0.0155111	0.0460794
KIAA1211	ENSG00000109265	KIAA1211	0.202518	0.0421361	NS	0.244509	0.0161137	0.0477045
MAML2	ENSG00000184384	mastermind-like 2 (Drosophila)	0.099518	0.0496592	NS	0.125619	0.0161671	0.0477952
MEOX1	ENSG00000005102	mesenchyme homeobox 1	0.247486	0.115284	NS	0.388616	0.0187229	NS
CHRD	ENSG00000090539	chordin	0.306206	0.212505	NS	0.589816	0.0190462	NS
GPR161	ENSG00000143147	G protein-coupled receptor 161	0.190591	0.0197509	NS	0.19678	0.0226915	NS
RUSC1	ENSG00000160753	RUN and SH3 domain containing 1	0.157655	0.0318461	NS	0.176568	0.0231743	NS
SUMF1	ENSG00000144455	sulfatase modifying factor 1	-0.0937082	0.0538303	NS	-0.120652	0.0251203	NS
TSPAN8	ENSG00000127324	tetraspanin 8	-0.310398	0.121243	NS	-0.480367	0.0252004	NS
CRISPLD1	ENSG00000121005	cysteine-rich secretory protein LCCL domain containing 1	-0.128739	0.344529	NS	-0.320696	0.0259861	NS
GAP43	ENSG00000172020	growth associated protein 43	0.317572	0.132565	NS	0.473647	0.02906	NS
GRIN2C	ENSG00000161509	glutamate receptor, ionotropic, N-methyl D-aspartate 2C	0.216948	0.386474	NS	0.571348	0.0291868	NS
TOM1	ENSG00000100284	target of myb1 (chicken)	0.0965234	0.104921	NS	0.133362	0.0303216	NS
TANC2	ENSG00000170921	tetratricopeptide repeat, ankyrin repeat and coiled-coil containing 2	-0.081186	0.140305	NS	-0.128506	0.0303456	NS
SLC19A1	ENSG00000173638	solute carrier family 19 (folate transporter), member 1	-0.145259	0.236418	NS	-0.293355	0.0319308	NS
C8orf34	ENSG00000165084	chromosome 8 open reading frame 34	-0.282497	0.255408	NS	-0.55911	0.0328047	NS
TMEM194B	ENSG00000189362	transmembrane protein 194B	-0.17825	0.223006	NS	-0.325189	0.0348722	NS
CBLB	ENSG00000114423	Cbl proto-oncogene B, E3 ubiquitin protein ligase	-0.0926234	0.0955574	NS	-0.122926	0.0350464	NS
SPON2	ENSG00000159674	spondin 2, extracellular matrix protein	-0.130642	0.355992	NS	0.286475	0.0361395	NS
WNT10B	ENSG00000169884	wingless-type MMTV integration site family, member 10B	0.281265	0.235573	NS	0.53304	0.0375677	NS
AKR1C2	ENSG00000151632	aldo-keto reductase family 1, member C2	-0.0589795	0.725517	NS	-0.246568	0.0399965	NS
FGL2	ENSG00000127951	fibrinogen-like 2	0.218236	0.323716	NS	-0.509537	0.0408022	NS
NRD1	ENSG00000078618	nardilysin (N-arginine dibasic convertase)	0.0745262	0.0642967	NS	0.0789807	0.0430739	NS
STS	ENSG00000101846	steroid sulfatase (microsomal), isozyme S	-0.0896525	0.0701361	NS	-0.101439	0.0452496	NS
WBP2	ENSG00000132471	WW domain binding protein 2	-0.0599158	0.195112	NS	-0.0979027	0.0524445	NS
ANXA1	ENSG00000135046	annexin A1	0.0725192	0.033066	NS	0.0657414	0.059343	NS
OAT	ENSG00000065154	ornithine aminotransferase	0.0434186	0.192883	NS	0.0643702	0.0599929	NS
ABCA5	ENSG00000154265	ATP-binding cassette, sub-family A (ABC1), member 5	-0.131923	0.109129	NS	-0.160006	0.0622983	NS
THBS4	ENSG00000113296	thrombospondin 4	-0.439523	0.0801426	NS	-0.487185	0.0632585	NS
RARS2	ENSG00000146282	arginyl-tRNA synthetase 2, mitochondrial	0.0174002	0.735883	NS	0.0998621	0.0672516	NS
ZNF521	ENSG00000198795	zinc finger protein 521	-0.218058	0.0636942	NS	-0.23182	0.0674078	NS
FAM102B	ENSG00000162636	family with sequence similarity 102, member B	0.140436	0.0704505	NS	0.15049	0.0688964	NS
PLS3	ENSG00000102024	plastin 3	-0.044578	0.182277	NS	0.0625917	0.0717465	NS
C3orf70	ENSG00000187068	chromosome 3 open reading frame 70	0.0424301	0.732227	NS	0.226094	0.0745862	NS
SPATA18	ENSG00000163071	spermatogenesis associated 18	0.0365019	0.613321	NS	0.131285	0.0763394	NS
DCHS1	ENSG00000166341	dachsous cadherin-related 1	0.024631	0.823198	NS	-0.212419	0.0769364	NS
MEX3D	ENSG00000181588	mex-3 RNA binding family member D	0.0824863	0.394372	NS	0.187555	0.0781466	NS
PCDHGA11	ENSG00000253873	protocadherin gamma subfamily A, 11	-0.139098	0.337978	NS	-0.265282	0.0788557	NS
CCDC125	ENSG00000183323	coiled-coil domain containing 125	-0.320985	0.0169498	NS	-0.227267	0.081869	NS
ACSS3	ENSG00000111058	acyl-CoA synthetase short-chain family member 3	-0.190255	0.430695	NS	-0.440873	0.0834593	NS
TMEM231	ENSG00000205084	transmembrane protein 231	0.177594	0.0322078	NS	0.147569	0.0873225	NS
PSMB2	ENSG00000126067	proteasome (prosome, macropain) subunit, beta type, 2	0.0469288	0.267486	NS	0.0741851	0.0902682	NS
ENPP2	ENSG00000136960	ectonucleotide pyrophosphatase/phosphodiesterase 2	-0.473932	0.0589162	NS	-0.442961	0.0908783	NS
FRZB	ENSG00000162998	frizzled-related protein	-0.324278	0.188885	NS	-0.434484	0.0937389	NS
RBM43	ENSG00000184898	RNA binding motif protein 43	-0.0489357	0.552294	NS	-0.154015	0.094037	NS
HENMT1	ENSG00000162639	HEN1 methyltransferase homolog 1 (Arabidopsis)	0.309955	0.0355899	NS	0.261577	0.0956212	NS
RAB36	ENSG00000100228	RAB36, member RAS oncogene family	0.184576	0.127778	NS	0.211397	0.0970511	NS
GALNT11	ENSG00000178234	polypeptide N-acetylgalactosaminyltransferase 11	-0.136517	0.0189229	NS	-0.102444	0.0971563	NS
BEND7	ENSG00000165626	BEN domain containing 7	0.170112	0.343132	NS	0.307995	0.0972589	NS
C11orf80	ENSG00000173715	chromosome 11 open reading frame 80	0.124772	0.209185	NS	0.175627	0.100082	NS
CA5B	ENSG00000169239	carbonic anhydrase VB, mitochondrial	-0.143505	0.167199	NS	-0.182423	0.100584	NS
AOC3	ENSG00000131471	amine oxidase, copper containing 3	0.174052	0.275479	NS	0.271426	0.101177	NS
AKR1C1	ENSG00000187134	aldo-keto reductase family 1, member C1	-0.081654	0.635287	NS	-0.275002	0.102786	NS
PELI2	ENSG00000139946	pellino E3 ubiquitin protein ligase family member 2	0.145601	0.0961283	NS	0.147023	0.102927	NS
PTPRA	ENSG00000132670	protein tyrosine phosphatase, receptor type, A	-0.0434967	0.301278	NS	-0.0737835	0.105812	NS
SESN3	ENSG00000149212	sestrin 3	0.151691	0.111881	NS	0.159648	0.107093	NS
PCNXL2	ENSG00000135749	pecanex-like 2 (Drosophila)	-0.0956305	0.260807	NS	-0.145259	0.107697	NS
PAPLN	ENSG00000100767	papilin, proteoglycan-like sulfated glycoprotein	-0.279605	0.0477656	NS	-0.239705	0.114078	NS
THY1	ENSG00000154096	Thy-1 cell surface antigen	0.171725	0.0510855	NS	0.14036	0.11483	NS
MARVELD1	ENSG00000155254	MARVEL domain containing 1	-0.065385	0.06206	NS	-0.0630197	0.11786	NS
PLA2R1	ENSG00000153246	phospholipase A2 receptor 1, 180kDa	-0.0604019	0.229577	NS	-0.0765296	0.119014	NS
SDC3	ENSG00000162512	syndecan 3	-0.114911	0.0467856	NS	-0.0899503	0.122956	NS
LDOC1	ENSG00000182195	leucine zipper, down-regulated in cancer 1	-0.110483	0.0588424	NS	-0.0926848	0.130291	NS
ZNF302	ENSG00000089335	zinc finger protein 302	0.0867033	0.216998	NS	0.11448	0.130823	NS
FBXO17	ENSG00000269190	F-box protein 17	-0.100591	0.225407	NS	-0.130063	0.138581	NS
TPBG	ENSG00000146242	trophoblast glycoprotein	0.0741403	0.0738681	NS	0.0642029	0.139484	NS
SOX8	ENSG00000005513	SRY (sex determining region Y)-box 8	0.216928	0.366051	NS	0.368762	0.147543	NS
ART4	ENSG00000111339	ADP-ribosyltransferase 4 (Dombrock blood group)	0.176584	0.230846	NS	0.212934	0.147779	NS
UBN1	ENSG00000118900	ubinuclein 1	0.072048	0.0846736	NS	0.0624461	0.150044	NS
ITPR1	ENSG00000150995	inositol 1,4,5-trisphosphate receptor, type 1	0.0138716	0.75019	NS	0.0656938	0.160424	NS
LTBP4	ENSG00000090006	latent transforming growth factor beta binding protein 4	0.0374091	0.655467	NS	0.126444	0.162294	NS
NFIX	ENSG00000008441	nuclear factor I/X (CCAAT-binding transcription factor)	0.00639635	0.858628	NS	0.0541054	0.179323	NS
NKAPL	ENSG00000189134	NFKB activating protein-like	0.212651	0.258837	NS	0.261757	0.181515	NS
PQLC1	ENSG00000122490	PQ loop repeat containing 1	0.0557743	0.441562	NS	0.0982562	0.186139	NS
IGFBP6	ENSG00000167779	insulin-like growth factor binding protein 6	-0.0526687	0.30452	NS	-0.0738691	0.186869	NS
CDK5RAP2	ENSG00000136861	CDK5 regulatory subunit associated protein 2	0.0872164	0.112494	NS	0.0720724	0.18783	NS
CDCA2	ENSG00000184661	cell division cycle associated 2	0.151425	0.298177	NS	-0.215868	0.188241	NS
TPPP3	ENSG00000159713	tubulin polymerization-promoting protein family member 3	-0.335226	0.165083	NS	-0.331314	0.191301	NS
NUP88	ENSG00000108559	nucleoporin 88kDa	-0.0699646	0.241499	NS	-0.0810948	0.196076	NS
GOLM1	ENSG00000135052	golgi membrane protein 1	-0.00532467	0.896752	NS	-0.0550158	0.199562	NS
KHDC1	ENSG00000135314	KH homology domain containing 1	-0.162437	0.419787	NS	-0.276147	0.206305	NS
SERPINF1	ENSG00000132386	serpin peptidase inhibitor, clade F (alpha-2 antiplasmin, pigment epithelium derived factor), member 1	0.124468	0.0725095	NS	0.0889443	0.215596	NS
SLC16A4	ENSG00000168679	solute carrier family 16, member 4	0.0849997	0.251276	NS	0.111501	0.217398	NS
ELOVL4	ENSG00000118402	ELOVL fatty acid elongase 4	-0.165452	0.131192	NS	-0.141159	0.223219	NS
PRSS35	ENSG00000146250	protease, serine, 35	-0.103768	0.463044	NS	0.181887	0.224418	NS
PHACTR1	ENSG00000112137	phosphatase and actin regulator 1	-0.220923	0.34344	NS	-0.298365	0.226783	NS
EHD2	ENSG00000024422	EH-domain containing 2	-0.0497999	0.13836	NS	0.0468909	0.227024	NS
CCDC24	ENSG00000159214	coiled-coil domain containing 24	-0.229358	0.189923	NS	-0.217244	0.234359	NS
GYPE	ENSG00000197465	glycophorin E (MNS blood group)	-0.235515	0.183669	NS	-0.221908	0.235842	NS
FOXL1	ENSG00000176678	forkhead box L1	-0.0591788	0.274686	NS	-0.0676585	0.236609	NS
C2orf27A	ENSG00000197927	chromosome 2 open reading frame 27A	0.0924102	0.50449	NS	0.169054	0.239152	NS
TARDBP	ENSG00000120948	TAR DNA binding protein	-0.00350904	0.928841	NS	0.0470018	0.239547	NS
SLFN13	ENSG00000154760	schlafen family member 13	-0.152822	0.41407	NS	-0.24158	0.240073	NS
CYP27A1	ENSG00000135929	cytochrome P450, family 27, subfamily A, polypeptide 1	-0.10065	0.688335	NS	-0.306714	0.242158	NS
SLC17A5	ENSG00000119899	solute carrier family 17 (acidic sugar transporter), member 5	0.0350662	0.398867	NS	0.048552	0.250615	NS
CTTNBP2	ENSG00000077063	cortactin binding protein 2	0.147534	0.53678	NS	0.28396	0.250868	NS
HAUS7	ENSG00000213397	HAUS augmin-like complex, subunit 7	-0.0462612	0.616812	NS	-0.105895	0.253997	NS
PCDHB7	ENSG00000113212	protocadherin beta 7	-0.0889394	0.594617	NS	-0.206432	0.258209	NS
RABGGTB	ENSG00000137955	Rab geranylgeranyltransferase, beta subunit	-0.0204365	0.704745	NS	0.065054	0.262876	NS
PRRX2	ENSG00000167157	paired related homeobox 2	-0.0951872	0.687461	NS	-0.28192	0.263047	NS
CPXM2	ENSG00000121898	carboxypeptidase X (M14 family), member 2	-0.0810356	0.564918	NS	-0.163879	0.270364	NS
LSP1	ENSG00000130592	lymphocyte-specific protein 1	0.152853	0.519785	NS	0.278741	0.275009	NS
C11orf70	ENSG00000137691	chromosome 11 open reading frame 70	-0.0998824	0.474282	NS	-0.153708	0.276793	NS
CNIH3	ENSG00000143786	cornichon family AMPA receptor auxiliary protein 3	0.198083	0.0968944	NS	-0.139745	0.278233	NS
LDLRAD2	ENSG00000187942	low density lipoprotein receptor class A domain containing 2	0.0935666	0.692764	NS	0.26395	0.278214	NS
SYP	ENSG00000102003	synaptophysin	-0.0927049	0.71211	NS	-0.278892	0.286714	NS
CLEC11A	ENSG00000105472	C-type lectin domain family 11, member A	-0.0896625	0.147604	NS	-0.0768832	0.28676	NS
AMOT	ENSG00000126016	angiomotin	-0.172983	0.109552	NS	-0.120336	0.288804	NS
MDK	ENSG00000110492	midkine (neurite growth-promoting factor 2)	-0.0392505	0.725247	NS	0.112334	0.309793	NS
DCLRE1B	ENSG00000118655	DNA cross-link repair 1B	-0.0750925	0.469566	NS	-0.106979	0.311476	NS
NHLRC4	ENSG00000257108	NHL repeat containing 4	-0.177325	0.456961	NS	-0.254056	0.311564	NS
PHF19	ENSG00000119403	PHD finger protein 19	0.130183	0.0647262	NS	0.0743837	0.316581	NS
RNF112	ENSG00000128482	ring finger protein 112	-0.121754	0.600606	NS	-0.24526	0.320103	NS
C9orf72	ENSG00000147894	chromosome 9 open reading frame 72	0.240378	0.0358438	NS	0.122992	0.324049	NS
MMP28	ENSG00000129270	NA	-0.543236	0.0221467	NS	-0.252087	0.324279	NS
SUGT1	ENSG00000165416	SGT1, suppressor of G2 allele of SKP1 (S. cerevisiae)	0.0948306	0.0784769	NS	0.0559067	0.324791	NS
VILL	ENSG00000136059	villin-like	0.187881	0.235739	NS	0.162923	0.327794	NS
PODXL2	ENSG00000114631	podocalyxin-like 2	0.0331196	0.816394	NS	0.14167	0.333779	NS
CDH19	ENSG00000071991	cadherin 19, type 2	0.3508	0.162583	NS	0.252088	0.336252	NS
ALDH1A2	ENSG00000128918	aldehyde dehydrogenase 1 family, member A2	0.0419984	0.81387	NS	-0.186347	0.342547	NS
NEK11	ENSG00000114670	NIMA-related kinase 11	0.0876308	0.485704	NS	0.120868	0.344583	NS
RFTN2	ENSG00000162944	raftlin family member 2	-0.132682	0.443811	NS	-0.172186	0.347582	NS
ECM1	ENSG00000143369	extracellular matrix protein 1	0.0683084	0.0795244	NS	0.0355206	0.34795	NS
TMOD1	ENSG00000136842	tropomodulin 1	-0.257346	0.173687	NS	0.175187	0.348827	NS
PDGFD	ENSG00000170962	platelet derived growth factor D	0.395459	0.0248532	NS	-0.186983	0.3507	NS
PDZD4	ENSG00000067840	PDZ domain containing 4	-0.407534	0.104699	NS	0.236208	0.360862	NS
CYB5D2	ENSG00000167740	cytochrome b5 domain containing 2	-0.0579109	0.460885	NS	-0.0795186	0.362444	NS
PPP4R2	ENSG00000163605	protein phosphatase 4, regulatory subunit 2	-0.0565768	0.268398	NS	0.0485652	0.365208	NS
MMP14	ENSG00000157227	matrix metallopeptidase 14 (membrane-inserted)	0.0636024	0.0553403	NS	0.0270631	0.372483	NS
XG	ENSG00000124343	Xg blood group	-0.128366	0.609368	NS	-0.231206	0.376515	NS
KCNN3	ENSG00000143603	potassium intermediate/small conductance calcium-activated channel, subfamily N, member 3	-0.0563937	0.82052	NS	-0.22335	0.379335	NS
PCDHGC5	ENSG00000240764	protocadherin gamma subfamily C, 5	0.359647	0.150081	NS	0.220704	0.399148	NS
ZC3H14	ENSG00000100722	zinc finger CCCH-type containing 14	-0.0798386	0.0965814	NS	-0.0417637	0.399864	NS
ESR1	ENSG00000091831	estrogen receptor 1	0.286006	0.243033	NS	-0.215252	0.410565	NS
MAGEH1	ENSG00000187601	melanoma antigen family H, 1	0.068534	0.254973	NS	0.0517332	0.415875	NS
CBR3	ENSG00000159231	carbonyl reductase 3	0.0953677	0.471145	NS	-0.118221	0.416285	NS
GTF3C3	ENSG00000119041	general transcription factor IIIC, polypeptide 3, 102kDa	0.0174121	0.786135	NS	0.0526162	0.422123	NS
PCDHB12	ENSG00000120328	protocadherin beta 12	-0.00825627	0.973703	NS	0.207876	0.425408	NS
BST1	ENSG00000109743	bone marrow stromal cell antigen 1	-0.0496727	0.32494	NS	0.0391251	0.437078	NS
ZNF396	ENSG00000186496	zinc finger protein 396	-0.154195	0.435694	NS	-0.158713	0.450906	NS
DACT3	ENSG00000197380	dishevelled-binding antagonist of beta-catenin 3	0.0233683	0.783227	NS	0.0642875	0.452566	NS
HMCN1	ENSG00000143341	hemicentin 1	-0.00926919	0.848861	NS	0.0281846	0.456383	NS
PSMD11	ENSG00000108671	proteasome (prosome, macropain) 26S subunit, non-ATPase, 11	0.0135048	0.78183	NS	-0.0368941	0.460015	NS
DFFA	ENSG00000160049	DNA fragmentation factor, 45kDa, alpha polypeptide	-0.0160601	0.795202	NS	-0.0475643	0.461999	NS
SPRED2	ENSG00000198369	sprouty-related, EVH1 domain containing 2	0.0915375	0.0640124	NS	0.0395367	0.47343	NS
CNPY4	ENSG00000166997	canopy FGF signaling regulator 4	-0.0500259	0.58991	NS	-0.065991	0.476716	NS
GSN	ENSG00000148180	gelsolin	-0.0379848	0.2373	NS	0.024544	0.480986	NS
MTMR11	ENSG00000014914	myotubularin related protein 11	0.0769217	0.377508	NS	0.0597108	0.494211	NS
MAP3K4	ENSG00000085511	mitogen-activated protein kinase kinase kinase 4	0.079263	0.265861	NS	0.0518216	0.4958	NS
EBF1	ENSG00000164330	early B-cell factor 1	0.0458915	0.480278	NS	0.0465723	0.50185	NS
FANCL	ENSG00000115392	Fanconi anemia, complementation group L	0.085644	0.515573	NS	-0.0979782	0.502534	NS
C8orf31	ENSG00000177335	chromosome 8 open reading frame 31	-0.169456	0.370763	NS	-0.123863	0.504341	NS
PCYOX1L	ENSG00000145882	prenylcysteine oxidase 1 like	-0.0329319	0.702996	NS	-0.0602384	0.504306	NS
CDR1	ENSG00000184258	cerebellar degeneration-related protein 1, 34kDa	0.102864	0.338043	NS	0.0774987	0.506764	NS
HMGN5	ENSG00000198157	high mobility group nucleosome binding domain 5	-0.378698	0.0253083	NS	-0.112341	0.509656	NS
MRAP2	ENSG00000135324	melanocortin 2 receptor accessory protein 2	0.392285	0.0924857	NS	0.160095	0.52064	NS
IFRD2	ENSG00000214706	interferon-related developmental regulator 2	0.107581	0.131504	NS	0.0482685	0.520619	NS
SPRY2	ENSG00000136158	sprouty homolog 2 (Drosophila)	0.119292	0.120519	NS	-0.0534199	0.522523	NS
HHIPL1	ENSG00000182218	HHIP-like 1	-0.218725	0.0952597	NS	-0.0819188	0.532392	NS
TMSB15B	ENSG00000158427	thymosin beta 15B	-0.105306	0.59968	NS	-0.130928	0.538954	NS
PAK1	ENSG00000149269	p21 protein (Cdc42/Rac)-activated kinase 1	-0.04898	0.456605	NS	-0.0423359	0.542543	NS
PTCH2	ENSG00000117425	patched 2	-0.233377	0.322773	NS	-0.145878	0.551585	NS
DOCK3	ENSG00000088538	dedicator of cytokinesis 3	0.0652253	0.718982	NS	0.112606	0.554919	NS
HIP1R	ENSG00000130787	huntingtin interacting protein 1 related	-0.139418	0.0673229	NS	-0.0496528	0.561059	NS
LMO3	ENSG00000048540	LIM domain only 3 (rhombotin-like 2)	-0.0685247	0.784046	NS	-0.148243	0.571579	NS
CENPP	ENSG00000188312	centromere protein P	-0.0835592	0.716298	NS	0.128608	0.585062	NS
PAPSS1	ENSG00000138801	3'-phosphoadenosine 5'-phosphosulfate synthase 1	0.0111376	0.795099	NS	0.0242948	0.585026	NS
TTC26	ENSG00000105948	tetratricopeptide repeat domain 26	-0.0291821	0.802872	NS	-0.065553	0.597776	NS
KIAA0895	ENSG00000164542	KIAA0895	-0.0249885	0.892267	NS	-0.101097	0.604272	NS
EDA2R	ENSG00000131080	ectodysplasin A2 receptor	-0.102321	0.112393	NS	-0.0343257	0.615512	NS
RIMS4	ENSG00000101098	regulating synaptic membrane exocytosis 4	-0.206807	0.409424	NS	0.131196	0.615999	NS
SPTBN2	ENSG00000173898	spectrin, beta, non-erythrocytic 2	0.174153	0.351236	NS	0.0981259	0.619512	NS
C21orf67	ENSG00000183250	long intergenic non-protein coding RNA 1547	-0.160168	0.428167	NS	-0.103955	0.62487	NS
IMPA2	ENSG00000141401	inositol(myo)-1(or 4)-monophosphatase 2	0.0215525	0.918817	NS	0.10599	0.628478	NS
SNCAIP	ENSG00000064692	synuclein, alpha interacting protein	0.538632	0.0273241	NS	0.12502	0.631378	NS
GPR153	ENSG00000158292	G protein-coupled receptor 153	0.102359	0.48346	NS	0.0718768	0.631939	NS
BOC	ENSG00000144857	BOC cell adhesion associated, oncogene regulated	-0.0705665	0.704473	NS	-0.0889151	0.648011	NS
GJC2	ENSG00000198835	gap junction protein, gamma 2, 47kDa	-0.367234	0.0644878	NS	-0.0892327	0.655535	NS
F2RL1	ENSG00000164251	coagulation factor II (thrombin) receptor-like 1	-0.159023	0.107174	NS	-0.0446867	0.663911	NS
SFRP4	ENSG00000106483	secreted frizzled-related protein 4	-0.120638	0.0198584	NS	0.021223	0.688494	NS
CCDC89	ENSG00000179071	coiled-coil domain containing 89	0.0414811	0.839694	NS	0.0843847	0.69411	NS
SAYSD1	ENSG00000112167	SAYSVFN motif domain containing 1	-0.0821767	0.455939	NS	-0.0460932	0.696662	NS
SARDH	ENSG00000123453	sarcosine dehydrogenase	0.107879	0.588306	NS	0.0809175	0.699257	NS
PCDHB10	ENSG00000120324	protocadherin beta 10	0.0935554	0.606869	NS	-0.0767472	0.699745	NS
POC5	ENSG00000152359	POC5 centriolar protein	0.0614379	0.635653	NS	0.0533394	0.703538	NS
SNTB1	ENSG00000172164	syntrophin, beta 1 (dystrophin-associated protein A1, 59kDa, basic component 1)	-0.0481871	0.24724	NS	0.016169	0.703797	NS
PQLC3	ENSG00000162976	PQ loop repeat containing 3	-0.101398	0.146096	NS	0.0277896	0.70588	NS
FRMD4B	ENSG00000114541	FERM domain containing 4B	0.180532	0.100274	NS	-0.0436908	0.723416	NS
TMEM119	ENSG00000183160	transmembrane protein 119	-0.0731192	0.724238	NS	0.0696575	0.739267	NS
KIAA1377	ENSG00000110318	KIAA1377	-0.114003	0.244379	NS	-0.0328877	0.744269	NS
COL24A1	ENSG00000171502	collagen, type XXIV, alpha 1	-0.104814	0.669452	NS	-0.0806097	0.747455	NS
DUOX1	ENSG00000137857	dual oxidase 1	0.260134	0.300439	NS	-0.0813853	0.754087	NS
PCOLCE	ENSG00000106333	procollagen C-endopeptidase enhancer	0.00971842	0.842289	NS	0.01478	0.757604	NS
TMEM35	ENSG00000126950	transmembrane protein 35	0.0549949	0.651249	NS	-0.0401164	0.75927	NS
MYO16	ENSG00000041515	myosin XVI	-0.149111	0.515002	NS	-0.0725728	0.762051	NS
FZD3	ENSG00000104290	frizzled class receptor 3	-0.226569	0.356776	NS	0.0753288	0.76408	NS
SCUBE2	ENSG00000175356	signal peptide, CUB domain, EGF-like 2	-0.0590695	0.778957	NS	-0.0670861	0.769455	NS
ZNF618	ENSG00000157657	zinc finger protein 618	0.0843581	0.118845	NS	-0.0165854	0.769794	NS
IFT52	ENSG00000101052	intraflagellar transport 52	0.0326996	0.605162	NS	0.0187137	0.793635	NS
PIF1	ENSG00000140451	PIF1 5'-to-3' DNA helicase	0.0300146	0.842637	NS	-0.041053	0.794664	NS
ZDHHC1	ENSG00000159714	zinc finger, DHHC-type containing 1	-0.139762	0.25405	NS	0.0316205	0.795159	NS
LOXL1	ENSG00000129038	lysyl oxidase-like 1	-0.0844769	0.0573174	NS	0.0118771	0.802028	NS
RGS17	ENSG00000091844	regulator of G-protein signaling 17	0.0884471	0.574991	NS	-0.0417399	0.806298	NS
AFAP1	ENSG00000196526	actin filament associated protein 1	-0.032815	0.284685	NS	-0.00668723	0.814056	NS
CUL1	ENSG00000055130	cullin 1	0.0303316	0.494265	NS	0.0106811	0.81429	NS
COL9A2	ENSG00000049089	collagen, type IX, alpha 2	-0.144011	0.562502	NS	-0.0573292	0.825495	NS
CIRH1A	ENSG00000141076	cirrhosis, autosomal recessive 1A (cirhin)	-0.0766845	0.161239	NS	-0.0113109	0.840504	NS
LETMD1	ENSG00000050426	LETM1 domain containing 1	-0.0344506	0.667868	NS	0.0156699	0.848321	NS
PTCHD4	ENSG00000244694	patched domain containing 4	-0.144688	0.37805	NS	0.0308854	0.85156	NS
TBC1D8B	ENSG00000133138	TBC1 domain family, member 8B (with GRAM domain)	0.056506	0.224692	NS	0.00908614	0.85325	NS
USO1	ENSG00000138768	USO1 vesicle transport factor	-0.0700238	0.0381548	NS	0.00632858	0.855447	NS
CDK6	ENSG00000105810	cyclin-dependent kinase 6	-0.0571962	0.14693	NS	0.00720984	0.859431	NS
GAL3ST4	ENSG00000197093	galactose-3-O-sulfotransferase 4	-0.151285	0.164558	NS	0.0190626	0.864017	NS
SFXN3	ENSG00000107819	sideroflexin 3	0.0436473	0.388118	NS	0.00823579	0.864206	NS
HECA	ENSG00000112406	headcase homolog (Drosophila)	0.0123737	0.835362	NS	0.0106147	0.867122	NS
EFS	ENSG00000100842	embryonal Fyn-associated substrate	0.115132	0.468437	NS	0.0275893	0.867319	NS
FCHSD1	ENSG00000197948	FCH and double SH3 domains 1	0.00640595	0.927389	NS	-0.0120014	0.868697	NS
PCDHGA1	ENSG00000204956	protocadherin gamma subfamily A, 1	-0.0354289	0.857716	NS	0.0286782	0.889514	NS
PTPN13	ENSG00000163629	protein tyrosine phosphatase, non-receptor type 13 (APO-1/CD95 (Fas)-associated phosphatase)	0.0479191	0.303238	NS	0.0059188	0.89668	NS
COL6A2	ENSG00000142173	collagen, type VI, alpha 2	-0.0388951	0.365974	NS	-0.00442285	0.912596	NS
CHST14	ENSG00000169105	carbohydrate (N-acetylgalactosamine 4-0) sulfotransferase 14	-0.0528489	0.398467	NS	-0.00706111	0.913657	NS
PPP1R36	ENSG00000165807	protein phosphatase 1, regulatory subunit 36	-0.275148	0.272335	NS	-0.0241739	0.926569	NS
MAB21L1	ENSG00000180660	mab-21-like 1 (C. elegans)	0.149867	0.514606	NS	-0.020611	0.932987	NS
SCRG1	ENSG00000164106	stimulator of chondrogenesis 1	-0.0164811	0.854484	NS	0.00664632	0.938941	NS
FGD5	ENSG00000154783	FYVE, RhoGEF and PH domain containing 5	0.200055	0.425834	NS	-0.0195852	0.93997	NS
SCG2	ENSG00000171951	secretogranin II	0.00634663	0.953784	NS	0.00777061	0.946773	NS
AGRN	ENSG00000188157	agrin	-0.0828734	0.0630271	NS	-0.00268245	0.949083	NS
PABPC5	ENSG00000174740	poly(A) binding protein, cytoplasmic 5	-0.381484	0.025155	NS	0.00938052	0.955986	NS
LRRC4C	ENSG00000148948	leucine rich repeat containing 4C	0.119308	0.634568	NS	0.0137706	0.957991	NS
TREX2	ENSG00000183479	three prime repair exonuclease 2	-0.170919	0.476433	NS	0.0123116	0.960532	NS
FAM188A	ENSG00000148481	family with sequence similarity 188, member A	-0.01208	0.837063	NS	0.00273307	0.963763	NS
LRRC4B	ENSG00000131409	leucine rich repeat containing 4B	0.159891	0.368187	NS	-0.00833156	0.965003	NS
LOXL2	ENSG00000134013	lysyl oxidase-like 2	-0.0454341	0.22325	NS	0.00107406	0.975997	NS
PTPRN2	ENSG00000155093	protein tyrosine phosphatase, receptor type, N polypeptide 2	0.201895	0.418014	NS	-0.00716482	0.977656	NS
COLEC11	ENSG00000118004	collectin sub-family member 11	-0.251359	0.313978	NS	-0.00691903	0.978534	NS
SH3BP5	ENSG00000131370	SH3-domain binding protein 5 (BTK-associated)	0.0207766	0.852203	NS	0.00291538	0.980043	NS
PLA2G4A	ENSG00000116711	phospholipase A2, group IVA (cytosolic, calcium-dependent)	0.182451	0.029508	NS	-0.00161508	0.985157	NS
GPR64	ENSG00000173698	G protein-coupled receptor 64	0.307147	0.218483	NS	0.0107106	0.966397	NS
PNMAL2	ENSG00000204851	paraneoplastic Ma antigen family-like 2	0.119446	0.630934	NS	-0.165475	0.509612	NS
LAMP5	ENSG00000125869	lysosomal-associated membrane protein family, member 5	0.491907	0.0125762	NS	0.243141	0.14578	NS
NPY1R	ENSG00000164128	neuropeptide Y receptor Y1	0.467275	0.0367905	NS	0.868522	0.000557701	NS
CHRNA3	ENSG00000080644	cholinergic receptor, nicotinic, alpha 3 (neuronal)	0.446484	0.0544895	NS	0.345527	0.141316	NS
BMP8B	ENSG00000116985	bone morphogenetic protein 8b	0.25763	0.282279	NS	0.213586	0.388139	NS
TBX1	ENSG00000184058	T-box 1	0.171754	0.204973	NS	0.0132023	0.873878	NS
TNMD	ENSG00000000005	tenomodulin	0.169768	0.137224	NS	NA	NA	NS
TP63	ENSG00000073282	tumor protein p63	0.153437	0.486784	NS	-0.152146	0.437047	NS
SYT17	ENSG00000103528	synaptotagmin XVII	0.146054	0.355447	NS	0.00146527	0.990879	NS
CD302	ENSG00000241399	CD302 molecule	0.13527	0.336124	NS	0.0323992	0.776675	NS
DUOXA1	ENSG00000140254	dual oxidase maturation factor 1	0.116803	0.223908	NS	NA	NA	NS
NPAS3	ENSG00000151322	neuronal PAS domain protein 3	0.0966592	0.610474	NS	0.144128	0.481492	NS
OGN	ENSG00000106809	osteoglycin	0.0789438	0.474387	NS	0.223891	0.140014	NS
PLD4	ENSG00000166428	phospholipase D family, member 4	0.0697542	0.740399	NS	-0.0142111	0.946115	NS
CYP19A1	ENSG00000137869	cytochrome P450, family 19, subfamily A, polypeptide 1	0.0687911	0.6606	NS	-0.0309747	0.823192	NS
OXER1	ENSG00000162881	oxoeicosanoid (OXE) receptor 1	0.061332	0.715303	NS	-0.114157	0.402047	NS
SHISA2	ENSG00000180730	shisa family member 2	0.0611596	0.673176	NS	-0.00534652	0.966486	NS
FAM180B	ENSG00000196666	family with sequence similarity 180, member B	0.0458969	0.634461	NS	0.0151938	0.857208	NS
DUOX2	ENSG00000140279	dual oxidase 2	0.0382563	0.747801	NS	0.113023	0.437087	NS
EMILIN3	ENSG00000183798	elastin microfibril interfacer 3	0.0337678	0.522731	NS	0.146709	0.180328	NS
ANKRD65	ENSG00000235098	ankyrin repeat domain 65	0.0298743	0.864564	NS	-0.0541171	0.745302	NS
C2orf40	ENSG00000119147	chromosome 2 open reading frame 40	0.0125334	0.872892	NS	-0.0301984	0.584361	NS
PLCXD3	ENSG00000182836	phosphatidylinositol-specific phospholipase C, X domain containing 3	0.000833301	0.997156	NS	-0.167538	0.472841	NS
FXYD6	ENSG00000137726	FXYD domain containing ion transport regulator 6	-0.00012468	0.998719	NS	-0.0333773	0.563593	NS
FREM1	ENSG00000164946	FRAS1 related extracellular matrix 1	-0.00462399	0.972768	NS	-0.0265241	0.844688	NS
SCN4B	ENSG00000177098	sodium channel, voltage-gated, type IV, beta subunit	-0.0161306	0.932878	NS	-0.052433	0.788741	NS
HSD11B2	ENSG00000176387	hydroxysteroid (11-beta) dehydrogenase 2	-0.0195284	0.862861	NS	0.0029989	0.980724	NS
DPT	ENSG00000143196	dermatopontin	-0.0250208	0.86898	NS	0.00891433	0.956099	NS
EXOC3L4	ENSG00000205436	exocyst complex component 3-like 4	-0.0295136	0.565622	NS	-0.0301984	0.584361	NS
RIC3	ENSG00000166405	RIC3 acetylcholine receptor chaperone	-0.0295136	0.565622	NS	-0.0301984	0.584361	NS
SMOC2	ENSG00000112562	SPARC related modular calcium binding 2	-0.0295136	0.565622	NS	-0.0301984	0.584361	NS
UCMA	ENSG00000165623	upper zone of growth plate and cartilage matrix associated	-0.0295136	0.565622	NS	-0.0301984	0.584361	NS
ZBTB7C	ENSG00000184828	zinc finger and BTB domain containing 7C	-0.0295136	0.565622	NS	-0.0301984	0.584361	NS
FOXP2	ENSG00000128573	forkhead box P2	-0.0304838	0.558833	NS	-0.0312691	0.577034	NS
SEZ6L	ENSG00000100095	seizure related 6 homolog (mouse)-like	-0.0304838	0.558833	NS	-0.0312691	0.577034	NS
TCEAL5	ENSG00000204065	transcription elongation factor A (SII)-like 5	-0.0304838	0.558833	NS	-0.0312691	0.577034	NS
CNTN4	ENSG00000144619	contactin 4	-0.0330661	0.728593	NS	-0.0674303	0.408208	NS
KCNA6	ENSG00000151079	potassium voltage-gated channel, shaker-related subfamily, member 6	-0.0349277	0.531217	NS	-0.0333773	0.563593	NS
SOSTDC1	ENSG00000171243	sclerostin domain containing 1	-0.0349277	0.531217	NS	-0.0333773	0.563593	NS
ANGPTL5	ENSG00000187151	angiopoietin-like 5	-0.0369863	0.86249	NS	-0.163231	0.437054	NS
PRCD	ENSG00000214140	progressive rod-cone degeneration	-0.056665	0.79848	NS	-0.0310224	0.893208	NS
CHODL	ENSG00000154645	chondrolectin	-0.0662897	0.546173	NS	-0.00418851	0.975074	NS
STON2	ENSG00000140022	stonin 2	-0.0672279	0.380234	NS	-0.0643584	0.41773	NS
CMKLR1	ENSG00000174600	chemokine-like receptor 1	-0.0807476	0.561953	NS	-0.109283	0.413754	NS
CYTL1	ENSG00000170891	cytokine-like 1	-0.117314	0.606863	NS	0.134788	0.591482	NS
PCDHGC4	ENSG00000242419	protocadherin gamma subfamily C, 4	-0.137021	0.556	NS	-0.107234	0.66318	NS
ENTPD3	ENSG00000168032	ectonucleoside triphosphate diphosphohydrolase 3	-0.146363	0.449411	NS	0.0159613	0.940814	NS
STK32A	ENSG00000169302	serine/threonine kinase 32A	-0.159485	0.440311	NS	-0.0712153	0.749714	NS
TMEM30B	ENSG00000182107	transmembrane protein 30B	-0.171777	0.393682	NS	-0.197101	0.32704	NS
LINGO1	ENSG00000169783	leucine rich repeat and Ig domain containing 1	-0.178988	0.407283	NS	-0.0417649	0.858794	NS
NBL1	ENSG00000158747	neuroblastoma 1, DAN family BMP antagonist	-0.200815	0.34948	NS	-0.0237127	0.921434	NS
TNNC2	ENSG00000101470	troponin C type 2 (fast)	-0.214868	0.282816	NS	-0.134598	0.526845	NS
HAAO	ENSG00000162882	3-hydroxyanthranilate 3,4-dioxygenase	-0.228701	0.313895	NS	0.0970216	0.697321	NS
LPAR4	ENSG00000147145	lysophosphatidic acid receptor 4	-0.230475	0.255871	NS	-0.313187	0.108369	NS
GSTM5	ENSG00000134201	glutathione S-transferase mu 5	-0.235984	0.254107	NS	-0.231999	0.282628	NS
NRK	ENSG00000123572	Nik related kinase	-0.252922	0.244493	NS	-0.233179	0.309189	NS
RANBP3L	ENSG00000164188	RAN binding protein 3-like	-0.328663	0.0373767	NS	-0.0866717	0.667688	NS
ITIH5	ENSG00000123243	inter-alpha-trypsin inhibitor heavy chain family, member 5	-0.344605	0.0321807	NS	-0.283189	0.106722	NS
CCL28	ENSG00000151882	chemokine (C-C motif) ligand 28	-0.388287	0.0769134	NS	-0.303413	0.189973	NS
RERG	ENSG00000134533	RAS-like, estrogen-regulated, growth inhibitor	-0.601656	0.00495341	NS	-0.550503	0.0131483	NS
AC069547.1	ENSG00000269165	NA	Not Expressed	Not Expressed	Not Expressed	Not Expressed	Not Expressed	Not Expressed
ATP1B4	ENSG00000101892	ATPase, Na+/K+ transporting, beta 4 polypeptide	Not Expressed	Not Expressed	Not Expressed	Not Expressed	Not Expressed	Not Expressed
C1QTNF4	ENSG00000172247	C1q and tumor necrosis factor related protein 4	Not Expressed	Not Expressed	Not Expressed	Not Expressed	Not Expressed	Not Expressed
CHRDL1	ENSG00000101938	chordin-like 1	Not Expressed	Not Expressed	Not Expressed	Not Expressed	Not Expressed	Not Expressed
COLGALT2	ENSG00000198756	collagen beta(1-O)galactosyltransferase 2	Not Expressed	Not Expressed	Not Expressed	Not Expressed	Not Expressed	Not Expressed
DENND6B	ENSG00000205593	DENN/MADD domain containing 6B	Not Expressed	Not Expressed	Not Expressed	Not Expressed	Not Expressed	Not Expressed
FCER1A	ENSG00000179639	Fc fragment of IgE, high affinity I, receptor for; alpha polypeptide	Not Expressed	Not Expressed	Not Expressed	Not Expressed	Not Expressed	Not Expressed
GCOM1	ENSG00000137878	GRINL1A complex locus 1	Not Expressed	Not Expressed	Not Expressed	Not Expressed	Not Expressed	Not Expressed
GPM6A	ENSG00000150625	glycoprotein M6A	Not Expressed	Not Expressed	Not Expressed	Not Expressed	Not Expressed	Not Expressed
HMCN2	ENSG00000148357	hemicentin 2	Not Expressed	Not Expressed	Not Expressed	Not Expressed	Not Expressed	Not Expressed
HMGCLL1	ENSG00000146151	3-hydroxymethyl-3-methylglutaryl-CoA lyase-like 1	Not Expressed	Not Expressed	Not Expressed	Not Expressed	Not Expressed	Not Expressed
IRX4	ENSG00000113430	iroquois homeobox 4	Not Expressed	Not Expressed	Not Expressed	Not Expressed	Not Expressed	Not Expressed
KCNK17	ENSG00000124780	potassium channel, subfamily K, member 17	Not Expressed	Not Expressed	Not Expressed	Not Expressed	Not Expressed	Not Expressed
LINC00632	ENSG00000203930	long intergenic non-protein coding RNA 632	Not Expressed	Not Expressed	Not Expressed	Not Expressed	Not Expressed	Not Expressed
LMX1B	ENSG00000136944	LIM homeobox transcription factor 1, beta	Not Expressed	Not Expressed	Not Expressed	Not Expressed	Not Expressed	Not Expressed
MGME1	ENSG00000125871	mitochondrial genome maintenance exonuclease 1	Not Expressed	Not Expressed	Not Expressed	Not Expressed	Not Expressed	Not Expressed
MS4A2	ENSG00000149534	membrane-spanning 4-domains, subfamily A, member 2	Not Expressed	Not Expressed	Not Expressed	Not Expressed	Not Expressed	Not Expressed
PINLYP	ENSG00000234465	phospholipase A2 inhibitor and LY6/PLAUR domain containing	Not Expressed	Not Expressed	Not Expressed	Not Expressed	Not Expressed	Not Expressed
SMCO3	ENSG00000179256	single-pass membrane protein with coiled-coil domains 3	Not Expressed	Not Expressed	Not Expressed	Not Expressed	Not Expressed	Not Expressed
SMIM14	ENSG00000163683	small integral membrane protein 14	Not Expressed	Not Expressed	Not Expressed	Not Expressed	Not Expressed	Not Expressed
TDRP	ENSG00000180190	testis development related protein	Not Expressed	Not Expressed	Not Expressed	Not Expressed	Not Expressed	Not Expressed
TENM4	ENSG00000149256	teneurin transmembrane protein 4	Not Expressed	Not Expressed	Not Expressed	Not Expressed	Not Expressed	Not Expressed
TRABD2B	ENSG00000269113	TraB domain containing 2B	Not Expressed	Not Expressed	Not Expressed	Not Expressed	Not Expressed	Not Expressed

## Sheet: d
Full list of SMAD targets retreived from ChEA TF curated database					SMAD targets expressed in LV					SMAD targets in hECM-network	Is the gene a target of SMAD1-4?
SMAD1	SMAD2	SMAD3	SMAD4		SMAD1	SMAD2	SMAD3	SMAD4		All genes in hECM-network	SMAD1	SMAD2	SMAD3	SMAD4
SEPT1	MARCH7	MARCH4	MARCH1		ACP6	MARCH7	MARCH5	MARCH1		SYTL2	-	SYTL2	SYTL2	SYTL2
1110006O17RIK	SEPT9	MARCH5	DEC1		ACSL1	SEPT9	MARCH7	MARCH3		RGS17	-	-	-	RGS17
1110007L15RIK	MARCH10	MARCH7	MARCH3		ACTR2	ABCA5	SEPT9	MARCH5		PTHLH	-	PTHLH	PTHLH	PTHLH
1110012J17RIK	AADACL1	SEPT9	MARCH4		ADAM23	ABCB6	MARCH11	SEPT5		LTBP2	-	LTBP2	LTBP2	LTBP2
1110020P15RIK	ABCA5	MARCH10	MARCH5		ADAMTS14	ABCB8	AATF	SEPT10		ENPP2	-	-	-	ENPP2
1110049F12RIK	ABCB6	MARCH11	SEPT5		ADIPOQ	ABCC1	ABCA5	MARCH11		MGME1	-	-	-	-
1500012F01RIK	ABCB8	AADACL1	SEPT10		ADNP	ABCF1	ABCB6	MARCH11		CYTL1	-	-	-	-
1700003M02RIK	ABCC1	AATF	MARCH11		AEBP2	ABCF2	ABCB8	SEPT11		KHDC1	-	-	-	-
1700011F03RIK	ABCC11	AB074188	SEPT11		AGTRAP	ABHD11	ABCC1	AADAT		AC069547.1	-	-	-	-
1700019H03RIK	ABCF1	AB231718	SEPT15		ALDH1B1	ABHD2	ABCD4	AASDH		DUOX2	-	-	-	-
1700024G13RIK	ABCF2	ABCA5	A1CF		ALG6	ABL1	ABCF1	AATF		PPP1R36	-	-	-	-
1700030J22RIK	ABHD11	ABCB11	A2BP1		ALKBH4	ABL2	ABCF2	ABCA10		NPAS3	-	-	-	-
1700057G04RIK	ABHD2	ABCB6	A4GNT		ANKRD35	ABLIM1	ABHD11	ABCA5		ANKRD65	-	-	-	-
1700065O13RIK	ABL1	ABCB8	AAA1		ANKRD6	ABR	ABHD2	ABCB1		SMCO3	-	-	-	-
1810030N24RIK	ABL2	ABCC1	AADACL4		ANP32A	ACAA2	ABHD4	ABCB4		SEPT6	-	-	-	-
2310003C23RIK	ABLIM1	ABCC11	AADAT		AP3S1	ACAD9	ABL1	ABCC1		CENPP	-	-	-	-
2310034C09RIK	ABP1	ABCC12	AASDH		APLN	ACADSB	ABL2	ABCC3		TBX1	-	-	-	-
2310044G17RIK	ABR	ABCD4	AATF		APOC1	ACADVL	ABLIM1	ABCD4		GULP1	-	-	-	GULP1
2410004A20RIK	ACAA2	ABCF1	AB074188		APOE	ACOT2	ABR	ABCG1		TMEM194B	-	-	-	-
2610002D18RIK	ACAD9	ABCF2	AB231718		ARHGEF18	ACOX1	ABRA	ABHD12		FANCL	-	-	-	-
2610205E22RIK	ACADSB	ABHD11	ABCA10		ARHGEF2	ACPP	ACAA2	ABHD2		GPR153	-	-	-	-
2810474O19RIK	ACADVL	ABHD2	ABCA12		ARL15	ACTB	ACAD9	ABHD4		C1QTNF4	-	-	-	C1QTNF4
3110001K24RIK	ACCN3	ABHD4	ABCA4		ARPP19	ACTN1	ACADSB	ABI3BP		ID2	-	-	-	ID2
3110009E18RIK	ACOT2	ABL1	ABCA5		ARRDC2	ACTR1A	ACADVL	ABLIM1		TSPAN8	-	-	TSPAN8	TSPAN8
3322402L07RIK	ACOX1	ABL2	ABCB1		ARSA	ACTR3B	ACOT2	ABLIM2		FZD3	-	-	-	-
4430402I18RIK	ACPP	ABLIM1	ABCB11		ASCC1	ACTR5	ACOX1	ABR		NKAPL	-	-	-	-
4732475C15RIK	ACTB	ABP1	ABCB4		ASPSCR1	ACYP1	ACPP	ABRA		LMO3	-	-	-	LMO3
4732495E13RIK	ACTN1	ABR	ABCB5		ATG4C	ADAM19	ACSS1	ABTB2		MYO16	-	-	MYO16	MYO16
4921501E09RIK	ACTR1A	ABRA	ABCC1		ATP11B	ADAM9	ACSS3	ACAA2		ZNF396	-	-	-	-
4930558O21RIK	ACTR3B	ACAA2	ABCC12		ATP1B1	ADAMTS6	ACTA2	ACBD6		ENTPD3	-	-	-	-
4932441K18RIK	ACTR5	ACAD9	ABCC3		ATP9A	ADCK4	ACTB	ACER3		EIF2AK4	-	-	-	-
4933427D06RIK	ACYP1	ACADSB	ABCD4		B3GNT2	ADK	ACTN1	ACHE		NEK11	-	-	-	NEK11
5730528L13RIK	ADAM19	ACADVL	ABCG1		B3GNT7	ADM	ACTR1A	ACOT8		GYPE	-	-	GYPE	GYPE
5730593N15RIK	ADAM9	ACCN1	ABHD12		BACH1	ADPRHL1	ACTR3B	ACOT9		PCDHB7	-	-	-	-
6230410P16RIK	ADAMTS6	ACCN3	ABHD2		BAX	ADRA1B	ACTR5	ACOX1		CTXN1	-	-	-	-
6430527G18RIK	ADCK4	ACOT2	ABHD4		BBS1	ADRM1	ACYP1	ACOX3		SOSTDC1	-	-	-	-
9530096D07RIK	ADK	ACOX1	ABI3BP		BCAS2	AFAP1L2	ADAM10	ACP5		CNTN4	-	-	-	CNTN4
A230074B11RIK	ADM	ACOXL	ABLIM1		BCLAF1	AFG3L2	ADAM19	ACP6		CLDN11	-	-	-	-
A230079K17RIK	ADPRHL1	ACPP	ABLIM2		BTBD9	AGGF1	ADAM28	ACPP		TNNC2	-	-	-	-
A3GALT2	ADRA1B	ACSM4	ABR		BTN2A2	AGPS	ADAM9	ACSS1		CYB5D2	-	-	-	-
A530053G22RIK	ADRM1	ACSS1	ABRA		CASQ2	AGTPBP1	ADAMTS6	ACSS3		BEND7	-	-	-	BEND7
A730036I17RIK	AFAP1L2	ACSS3	ABTB2		CBFA2T2	AHNAK	ADAMTS8	ACTA2		GPX3	-	-	GPX3	-
A830043J08RIK	AFG3L1	ACTA2	ACAA2		CC2D1A	AHR	ADAMTSL1	ACTB		ZNF302	-	-	-	-
A930028L21RIK	AFG3L2	ACTB	ACBD6		CCDC102A	AIFM1	ADAR	ACTC1		SUMF1	-	-	-	SUMF1
ACP6	AGGF1	ACTN1	ACCN1		CCDC124	AKAP13	ADCK4	ACTG2		SLC24A3	-	-	-	SLC24A3
ACSL1	AGPS	ACTR1A	ACCSL		CCNT2	AKR1C1	ADK	ACTN1		STK32A	-	-	-	STK32A
ACTR2	AGR2	ACTR3B	ACER3		CD2BP2	AKR1C2	ADM	ACTR3		ACHE	-	-	-	ACHE
ADAM23	AGTPBP1	ACTR5	ACHE		CD300E	AKT1S1	ADPRHL1	ACTR3B		SAYSD1	-	-	-	-
ADAMTS14	AHNAK	ACYP1	ACMSD		CD38	ALCAM	ADRA1B	ACTR6		CHRNA3	-	-	-	-
ADIPOQ	AHR	ADAM10	ACOT8		CD97	ALDH4A1	ADRA2C	ACVR2A		PCDHGA11	-	PCDHGA11	PCDHGA11	-
ADNP	AIFM1	ADAM19	ACOT9		CDC42EP3	ALG2	ADRM1	ADAM10		C2orf40	-	-	-	-
ADRB3	AIM1L	ADAM28	ACOX1		CDKN1B	ALG3	AFAP1	ADAM11		KDM1A	-	-	-	KDM1A
AEBP2	AKAP13	ADAM9	ACOX3		CDT1	ALKBH4	AFAP1L2	ADAM19		PALM	-	-	-	-
AGTRAP	AKAP2	ADAMTS16	ACOXL		CEL	ALKBH5	AFF1	ADAM22		SEPT2	-	-	-	-
AI413582	AKR1C1	ADAMTS6	ACP5		CENPL	AMOTL1	AFF3	ADAM23		CDR1	-	-	-	-
AI481105	AKR1C2	ADAMTS8	ACP6		CGNL1	AMOTL2	AFG3L2	ADAM28		PCDHB10	-	-	-	-
AI597468	AKT1S1	ADAMTSL1	ACPP		CHD1	ANGPTL4	AGFG2	ADAMTS17		CCL28	-	-	-	-
AK122525	ALCAM	ADAR	ACSM4		CHEK2	ANKMY1	AGGF1	ADAMTS2		CNIH3	-	-	-	-
ALDH1B1	ALDH3A1	ADARB2	ACSS1		CHIC2	ANKRD1	AGPAT3	ADAMTS6		NUP88	-	NUP88	NUP88	-
ALG6	ALDH4A1	ADCK4	ACSS3		CHKA	ANKRD10	AGPAT9	ADAMTS8		RARS2	-	-	-	-
ALKBH4	ALG2	ADCY2	ACTA2		CHKB	ANKRD2	AGPS	ADAMTS9		TREX2	-	-	-	-
ANKFN1	ALG3	ADK	ACTB		CKAP4	ANKRD28	AGTPBP1	ADAMTSL1		CCDC125	-	-	-	CCDC125
ANKRD34	ALKBH4	ADM	ACTC1		CLCN6	ANKRD49	AGTR1	ADAP2		PRR15	-	PRR15	PRR15	PRR15
ANKRD35	ALKBH5	ADPRHL1	ACTG2		CLDN1	ANKS6	AHNAK	ADAR		TARDBP	-	-	-	-
ANKRD6	ALOXE3	ADRA1B	ACTL8		COBL	ANLN	AHR	ADAT1		LEPR	-	-	-	LEPR
ANP32A	ALS2CR10	ADRA2C	ACTN1		COL14A1	ANTXR2	AHSA2	ADCK4		PAK1	-	-	-	PAK1
AOF2	ALX4	ADRM1	ACTR3		COX8A	ANXA1	AIFM1	ADCY9		KIAA1324L	-	-	KIAA1324L	KIAA1324L
AP3S1	AMELX	AF070534	ACTR3B		CRMP1	ANXA11	AKAP13	ADD1		REM1	-	-	-	-
APLN	AMOTL1	AF119915	ACTR6		CSAD	ANXA2	AKR1C1	ADK		PCDHGA1	-	PCDHGA1	PCDHGA1	-
APOC1	AMOTL2	AF161442	ACVR2A		CSNK1E	ANXA3	AKR1C2	ADM		PPP4R2	-	-	-	PPP4R2
APOE	ANGPTL4	AF339817	ADAM10		CSRP1	ANXA4	AKT1S1	ADORA1		CACNB4	-	-	-	CACNB4
ARHGEF18	ANKMY1	AF400042	ADAM11		DAPK3	AP1S2	AKT2	ADORA2B		GRIN2C	-	-	-	-
ARHGEF2	ANKRD1	AF462444	ADAM19		DCUN1D3	AP3S1	ALCAM	ADORA3		FAM172A	-	-	-	FAM172A
ARL15	ANKRD10	AF508905	ADAM22		DDIT4	AP4B1	ALDH18A1	ADRA2C		KCNA6	-	-	-	-
ARPM1	ANKRD15	AF508909	ADAM23		DGKE	AP4E1	ALDH1B1	ADRB2		C21orf67	-	-	-	-
ARPP19	ANKRD2	AF510427	ADAM28		DIDO1	APOBEC3C	ALDH4A1	AFAP1		PLCXD3	-	-	-	PLCXD3
ARRDC2	ANKRD28	AFAP1	ADAM29		DLC1	APOBEC3D	ALG14	AFAP1L2		PDXK	-	-	-	-
ARSA	ANKRD38	AFAP1L2	ADAM7		DNMT1	APOO	ALG2	AFF1		MAB21L1	-	-	-	-
ASCC1	ANKRD49	AFF1	ADAMDEC1		DOCK7	APP	ALG3	AFF3		PODNL1	-	-	-	-
ASPSCR1	ANKRD7	AFF3	ADAMTS16		DOK4	AQP3	ALKBH4	AFF4		HS3ST3B1	-	-	HS3ST3B1	HS3ST3B1
ATG4C	ANKS6	AFG3L1	ADAMTS17		DSE	ARFGAP3	ALKBH5	AGBL4		TMEM98	-	-	-	-
ATP11B	ANLN	AFG3L2	ADAMTS18		DUOXA1	ARHGAP11A	ALOX5AP	AGFG2		OSBPL10	OSBPL10	-	-	-
ATP1B1	ANTXR2	AFP	ADAMTS2		DUSP27	ARHGAP12	ALPK2	AGK		PPFIBP1	-	-	-	-
ATP9A	ANXA1	AGFG2	ADAMTS3		EEF1B2	ARHGAP21	AMOT	AGL		SOD3	-	-	-	-
B3GNT2	ANXA11	AGGF1	ADAMTS6		EEF2	ARHGAP22	AMOTL1	AGPAT1		TMEM35	-	-	-	-
B3GNT7	ANXA2	AGPAT3	ADAMTS8		EFHD1	ARHGAP6	AMOTL2	AGPAT3		SYP	-	-	-	-
BACH1	ANXA3	AGPAT9	ADAMTS9		EFNB3	ARHGDIB	ANGPT1	AGPAT9		MS4A2	-	-	-	-
BARX2	ANXA4	AGPS	ADAMTSL1		EGR1	ARHGEF10	ANGPT2	AGPS		ESM1	-	-	-	-
BAX	ANXA8L2	AGR2	ADAP2		EHF	ARHGEF18	ANGPTL2	AGTR1		GPR125	-	-	-	GPR125
BBS1	AP1S2	AGTPBP1	ADAR		EIF4A1	ARHGEF3	ANGPTL4	AGTR2		PDZD4	-	-	-	-
BC003885	AP3S1	AGTR1	ADAT1		EIF4A2	ARID1A	ANK2	AHCYL1		AKR1C2	-	AKR1C2	AKR1C2	AKR1C2
BC006662	AP4B1	AHNAK	ADCK4		EIF4EBP1	ARID1B	ANKDD1A	AHCYL2		PTCHD4	-	-	-	-
BC011248	AP4E1	AHR	ADCY2		ENC1	ARID2	ANKMY1	AHI1		FOXP2	-	-	FOXP2	FOXP2
BC037112	APOBEC3C	AHSA2	ADCY9		ENDOG	ARID3B	ANKRD1	AHNAK		STK32B	-	-	-	STK32B
BC057893	APOBEC3D	AIFM1	ADD1		EP400	ARID4A	ANKRD10	AHSA2		TTC26	-	-	-	-
BCAS2	APOO	AIM1L	ADK		EPS8	ARID5A	ANKRD11	AIFM1		SV2A	-	-	-	-
BCLAF1	APP	AK021876	ADM		ESRRB	ARL4A	ANKRD2	AIG1		CHODL	-	-	CHODL	-
BFSP2	AQP3	AK024261	ADORA1		F2R	ARNT2	ANKRD28	AK3		XG	-	-	-	-
BTBD9	ARFGAP3	AK026189	ADORA2B		F2RL1	ARRB2	ANKRD44	AK5		PLA2R1	-	-	-	-
BTN2A2	ARHGAP11A	AK026206	ADORA3		F2RL2	ARRDC1	ANKRD49	AKAP11		SLC35G1	-	-	-	-
C330005M16RIK	ARHGAP12	AK054726	ADRA2C		FBLIM1	ARRDC4	ANKRD6	AKAP13		GSTM5	-	-	-	-
C80913	ARHGAP21	AK055364	ADRB2		FBXL8	ARSB	ANKS1B	AKAP6		PCYOX1L	-	-	-	-
CASQ2	ARHGAP22	AK055400	AF070534		FBXO5	ARTN	ANKS6	AKIRIN2		CD302	-	-	-	CD302
CBFA2T2	ARHGAP6	AK055459	AF086288		FGF17	ASB10	ANLN	AKR1C2		SPRY2	-	-	SPRY2	SPRY2
CC2D1A	ARHGDIB	AK055631	AF088005		FHOD1	ASB2	ANP32A	AKR1CL1		FUT8	-	-	-	FUT8
CCDC102A	ARHGEF10	AK055803	AF119915		FKBP10	ASB5	ANTXR2	AKR1E2		CPEB1	-	-	-	CPEB1
CCDC124	ARHGEF18	AK055863	AF161441		FKBP4	ASH2L	ANXA1	AKT2		GJC2	-	-	-	-
CCDC128	ARHGEF3	AK055934	AF161442		FNBP1	ATAD2	ANXA11	ALCAM		ANGPT1	-	-	ANGPT1	ANGPT1
CCDC129	ARHGEF5	AK056108	AF289565		FSCN1	ATF3	ANXA2	ALDH1B1		PLEKHG4	PLEKHG4	-	-	-
CCDC87	ARID1A	AK056164	AF301223		FUBP3	ATG12	ANXA3	ALDH4A1		GPM6A	-	-	-	-
CCNT2	ARID1B	AK056384	AF339817		FXYD6	ATG16L1	ANXA4	ALG14		PLXNB3	-	-	-	-
CD2BP2	ARID2	AK056401	AF387615		G3BP2	ATG16L2	AP1S2	ALG2		NCAM2	-	-	-	-
CD300E	ARID3B	AK057187	AF462444		GADD45G	ATG9B	AP3S1	ALMS1		PINLYP	-	-	-	-
CD38	ARID4A	AK057233	AF508905		GALK1	ATP1B3	AP4B1	ALOX5AP		TDRP	-	-	-	-
CD68	ARID5A	AK057332	AF508909		GAN	ATP2C1	AP4E1	ALPK2		PTPRR	-	-	PTPRR	-
CD97	ARL14	AK057372	AF510427		GCSH	ATP6V1A	AP4S1	ALS2		PRKD1	-	-	-	PRKD1
CDC25C	ARL4A	AK057497	AFAP1		GEMIN7	ATP6V1D	APC	AMIGO2		GALNT11	-	GALNT11	GALNT11	GALNT11
CDC42EP3	ARNT2	AK058136	AFAP1L2		GJA1	ATP6V1E1	APOBEC3C	AMMECR1		PSMB2	-	-	-	-
CDKN1B	ARRB2	AK091265	AFF1		GLI2	ATXN1	APOBEC3D	AMN1		COLEC11	-	-	-	COLEC11
CDSN	ARRDC1	AK092715	AFF3		GLS2	AVEN	APOLD1	AMOT		BMP8B	-	-	-	-
CDT1	ARRDC4	AK093107	AFF4		GLUD1	AVPI1	APOO	AMOTL1		PSMD11	-	-	-	-
CEL	ARSB	AK093867	AFG3L1		GMEB2	AZIN1	APP	AMOTL2		PCDHB12	-	-	-	-
CENPL	ARTN	AK093898	AGBL4		GNAS	B3GALNT2	AQP3	AMPD3		SPIN4	-	-	-	-
CGNL1	ASB10	AK094156	AGFG2		GPA33	B3GNT5	ARAP2	AMPH		FAM188A	-	-	-	-
CHD1	ASB2	AK094562	AGK		GPR1	BACH1	ARFGAP3	ANGPT1		ARSJ	-	-	-	-
CHEK2	ASB5	AK094828	AGL		GPX4	BAIAP2	ARG1	ANGPT2		CCDC89	-	-	-	-
CHIC2	ASCL2	AK094963	AGMAT		GSN	BAIAP2L1	ARHGAP11A	ANGPTL1		WNT10B	-	-	-	-
CHKA	ASH2L	AK095187	AGPAT1		GTF2I	BAZ1B	ARHGAP12	ANK2		CTTNBP2	-	-	-	-
CHKB	ATAD2	AK095618	AGPAT3		GTF3C3	BAZ2B	ARHGAP18	ANK3		CORO2B	-	-	CORO2B	CORO2B
CKAP4	ATF3	AK095968	AGPAT9		GTF3C5	BBC3	ARHGAP21	ANKDD1A		ELOVL4	-	-	-	-
CLCN6	ATG12	AK096064	AGPS		H2AFY2	BCAR3	ARHGAP22	ANKFY1		DAP	-	-	-	DAP
CLDN1	ATG16L1	AK096461	AGR2		H3F3B	BCAT1	ARHGAP24	ANKIB1		CDCA2	-	-	-	-
CLDN13	ATG16L2	AK096499	AGR3		HAS2	BCL10	ARHGAP26	ANKRD10		TRO	-	-	-	-
CLDN3	ATG9B	AK096792	AGTR1		HEXB	BCL2L11	ARHGAP6	ANKRD11		LINC00632	-	-	-	-
CLDN4	ATOH7	AK097190	AGTR2		HIAT1	BCL7B	ARHGDIB	ANKRD42		HIP1R	-	HIP1R	HIP1R	-
COBL	ATP1B3	AK097428	AHCYL1		HIST1H1C	BCL9L	ARHGEF10	ANKRD44		LRRC4B	-	-	-	-
COL14A1	ATP2C1	AK097548	AHCYL2		HIST1H2AK	BCR	ARHGEF11	ANKRD50		C8orf34	-	-	-	C8ORF34
COX8A	ATP6V1A	AK097571	AHI1		HIST1H2BJ	BICD1	ARHGEF18	ANKRD6		ATP2A3	-	-	-	-
CRMP1	ATP6V1D	AK097853	AHNAK		HIST1H2BK	BIRC3	ARHGEF3	ANKS1B		IFRD2	-	-	-	-
CRSP3	ATP6V1E1	AK097902	AHSA2		HIST1H3A	BLCAP	ARHGEF4	ANLN		FAM46A	-	-	-	-
CSAD	ATXN1	AK097995	AIFM1		HIST1H4H	BLOC1S2	ARID1A	ANO10		NMNAT2	-	-	-	NMNAT2
CSNK1E	AVEN	AK098333	AIG1		HIST1H4I	BLZF1	ARID1B	ANO6		EDA2R	-	-	-	EDA2R
CSPG5	AVPI1	AK098570	AIM2		HPGD	BMF	ARID2	ANXA1		SDCCAG8	-	-	SDCCAG8	SDCCAG8
CSRP1	AXUD1	AK098656	AJ412031		HRH2	BMP2K	ARID3B	ANXA2		TMSB15B	-	-	-	-
CTRL	AZIN1	AK098665	AK001394		HS6ST1	BMPR2	ARID4A	ANXA4		TARS	-	-	-	TARS
D030011O10RIK	B3GALNT2	AK098763	AK021876		HSF4	BMS1	ARID5A	ANXA5		OAT	-	-	-	OAT
D11ERTD636E	B3GNT3	AK122718	AK022382		HSP90AA1	BRD2	ARL11	ANXA7		FCER1A	-	-	-	-
D11WSU99E	B3GNT5	AK123263	AK023259		HSP90AB1	BRE	ARL4A	AOAH		POC5	-	-	-	-
D230025D16RIK	BA16L21.2.1	AK123703	AK023666		ICAM1	BRMS1L	ARL4D	AP1M1		RINT1	-	-	-	-
D5ERTD585E	BACH1	AK123801	AK024261		ICAM5	BSPRY	ARMC7	AP1S2		LETMD1	-	-	-	-
D630039A03RIK	BAIAP2	AK123816	AK024936		ID3	BTBD10	ARNT2	AP1S3		PPP6C	PPP6C	-	-	-
DAPK3	BAIAP2L1	AK123913	AK025321		IFITM1	BTBD7	ARNTL2	AP2B1		DOCK3	-	-	-	DOCK3
DCUN1D3	BAZ1B	AK124118	AK026189		IFITM2	BTG1	ARRB2	AP2M1		CPE	-	-	CPE	CPE
DDC	BAZ2B	AK124121	AK026206		IFNAR2	BTG2	ARRDC1	AP3M2		CBR3	-	-	-	-
DDIT4	BBC3	AK124262	AK026825		IL17RB	BUD31	ARRDC4	APBA2		ZDHHC1	-	-	-	-
DGKE	BBOX1	AK124308	AK054726		IL6ST	C1QBP	ARSB	APBB2		SUSD2	-	-	-	-
DIDO1	BCAR3	AK125018	AK055017		IMMP2L	CALD1	ARTN	APC		FRMD4B	-	-	-	-
DLC1	BCAT1	AK125357	AK055062		ITFG2	CALM3	ASB10	APCDD1L		LDOC1	-	-	-	-
DNA2L	BCL10	AK125965	AK055250		ITGA9	CAMKK1	ASB2	APIP		NHLRC4	-	-	-	-
DNAHC2	BCL2L11	AK126266	AK055364		ITPKA	CAND1	ASB5	APLP2		AMIGO2	-	-	-	AMIGO2
DNAJB3	BCL7B	AK126302	AK055400		JAM2	CAP1	ASH2L	APOB		TCEAL7	-	-	-	-
DNMT1	BCL9L	AK127120	AK055459		JARID2	CAP2	ASPHD2	APOLD1		PCNXL2	-	-	-	PCNXL2
DOCK7	BCR	AK127557	AK055803		KHDRBS1	CAPN3	ASTN2	APTX		FYN	-	-	-	-
DOK4	BFSP1	AK127578	AK055831		KIF21A	CAPNS1	ATAD2	AQP4		MRAP2	-	-	-	-
DSE	BHLHB2	AK127787	AK055863		KIF5B	CAPS2	ATF3	AQP9		LINGO1	-	-	-	LINGO1
DUOXA1	BHLHB3	AK128059	AK055934		KIFC3	CASC4	ATG12	AR		C8orf31	-	-	-	-
DUS2L	BICD1	AK128136	AK056164		KIT	CASP1	ATG16L1	ARAP2		XRCC4	-	-	-	-
DUSP27	BIRC3	AK128202	AK056196		KLC4	CASP9	ATG16L2	AREG		RFX5	-	-	-	-
E130012A19RIK	BIRC4	AK128346	AK056246		KLF13	CAST	ATG9B	ARF1		SPTBN2	-	-	-	-
E130309F12RIK	BLCAP	AK128400	AK056384		KLF2	CASZ1	ATL2	ARGLU1		EXT2	-	EXT2	EXT2	EXT2
E2F2	BLOC1S2	AK128523	AK056401		KLF9	CATSPER2	ATP1B3	ARHGAP10		DCLK1	-	-	DCLK1	DCLK1
E330034G19RIK	BLR1	AK128703	AK056609		KLHDC3	CAV1	ATP2C1	ARHGAP15		COL4A5	-	-	-	-
EDG5	BLZF1	AK129763	AK056720		LBH	CBL	ATP6V1A	ARHGAP18		RIC3	-	-	-	-
EEF1B2	BMF	AK130871	AK056728		LCAT	CBWD1	ATP6V1B2	ARHGAP21		PQLC1	-	-	-	-
EEF2	BMP2K	AK172755	AK057233		LEF1	CBWD5	ATP6V1D	ARHGAP22		AK5	-	-	-	AK5
EFHD1	BMPR2	AK309988	AK057304		LEP	CBX3	ATP6V1E1	ARHGAP24		SOD2	-	-	-	-
EFNB3	BMS1	AK311218	AK057337		LIFR	CBX6	ATP8A1	ARHGAP26		NGEF	-	-	-	-
EG624866	BNC1	AK311646	AK057372		LIME1	CCDC109B	ATPAF1	ARHGAP28		SDC2	-	-	-	-
EG627782	BOLA2	AKAP13	AK057455		LRP10	CCDC113	ATPAF2	ARHGAP6		WDR33	-	-	-	-
EGR1	BRD2	AKAP2	AK057497		LRRC2	CCDC121	ATXN1	ARHGEF10		MYRIP	-	-	-	MYRIP
EHF	BRE	AKR1C1	AK058053		LRRC29	CCDC14	ATXN7L1	ARHGEF10L		ARHGAP6	-	ARHGAP6	ARHGAP6	ARHGAP6
EIF4A1	BRMS1L	AKR1C2	AK074283		LRRC34	CCDC50	AVEN	ARHGEF11		SDC3	-	-	-	SDC3
EIF4A2	BRUNOL5	AKT1S1	AK090688		LRRC52	CCDC88A	AVPI1	ARHGEF2		PTPRN2	-	-	-	PTPRN2
EIF4EBP1	BSPRY	AKT2	AK091265		LRRN2	CCDC88B	AXIN2	ARHGEF3		PRSS35	-	-	-	-
ELAVL4	BTBD10	AL109700	AK091906		LYRM1	CCL2	AZIN1	ARHGEF4		RGL1	-	-	-	RGL1
ENC1	BTBD7	AL109792	AK092143		MAFG	CCNB2	B3GALNT2	ARID1B		PCSK5	-	-	-	PCSK5
ENDOG	BTG1	AL832479	AK092541		MAP4K4	CCPG1	B3GALT5	ARID2		AMD1	-	-	-	-
ENPP3	BTG2	AL832737	AK092715		MAPK9	CCRN4L	B3GNT5	ARID3B		ZBTB7C	-	-	-	-
EP400	BUD31	AL833449	AK093107		MB	CD109	B4GALT4	ARID5B		EXOC3L4	-	-	-	-
EPB4.9	BXDC2	ALCAM	AK093214		MBD3	CD151	BACE1	ARL1		KIAA0895	-	-	-	KIAA0895
EPS8	C10ORF108	ALDH18A1	AK093430		MBTPS2	CD36	BACH1	ARL15		HAUS7	-	-	-	-
ESRRB	C10ORF113	ALDH1B1	AK093867		MCL1	CD3EAP	BAHD1	ARL3		BMP4	-	-	-	BMP4
ETL4	C10ORF116	ALDH3A1	AK093898		MCM3	CD44	BAIAP2	ARL4A		RABGGTB	-	-	-	-
F13B	C10ORF58	ALDH4A1	AK094156		MEA1	CD55	BAIAP2L1	ARL4C		ITPR1	-	-	-	ITPR1
F2R	C10ORF67	ALG14	AK094342		MEOX1	CD59	BAK1	ARL4D		FUT4	-	-	-	-
F2RL1	C10ORF78	ALG2	AK094462		MESDC1	CDC14B	BATF3	ARL6IP4		PITPNM3	PITPNM3	-	-	PITPNM3
F2RL2	C11ORF1	ALG3	AK094480		MICAL1	CDC42EP3	BAZ1B	ARL6IP6		MAGEH1	-	-	-	MAGEH1
FBLIM1	C11ORF17	ALK	AK094562		MKRN1	CDC6	BAZ2B	ARMC2		CCDC24	-	-	CCDC24	CCDC24
FBXL8	C11ORF31	ALKBH4	AK094733		MLLT6	CDCA4	BBC3	ARMC7		CPXM2	-	-	-	-
FBXO15	C11ORF37	ALKBH5	AK094828		MMP9	CDCA7L	BCAR3	ARNT2		GDNF	-	-	-	-
FBXO5	C12ORF48	ALOX5AP	AK094859		MNAT1	CDH13	BCAS3	ARNTL2		MOXD1	-	-	-	-
FGF17	C12ORF59	ALOXE3	AK095154		MND1	CDK5	BCAT1	ARRDC1		C2orf27A	-	-	-	-
FGFR2	C14ORF105	ALPK2	AK095187		MPDU1	CDKN1A	BCL10	ARRDC3		UCMA	-	-	-	-
FHOD1	C14ORF109	ALPP	AK095450		MREG	CDR2L	BCL2L1	ARSB		EIF4EBP2	-	-	-	-
FKBP10	C14ORF130	ALS2CR10	AK095544		MRPL39	CDV3	BCL2L11	ARSG		DTNA	-	-	-	-
FKBP4	C14ORF153	ALX4	AK095618		MRPL47	CDYL	BCL7B	ARTN		RASL11B	-	-	RASL11B	RASL11B
FNBP1	C14ORF181	AMELX	AK095653		MRPL51	CEP350	BCL9L	ASAP1		RNF112	-	-	-	RNF112
FREM2	C14ORF4	AMOT	AK095968		MRPL9	CEP57	BCR	ASAP2		HMCN2	-	HMCN2	HMCN2	-
FSCN1	C14ORF80	AMOTL1	AK096064		MS4A1	CERK	BDH1	ASB4		TPST1	-	-	-	-
FTL1	C14ORF94	AMOTL2	AK096380		MSH6	CFLAR	BEND3	ASCC3		SCG5	-	-	-	-
FUBP3	C15ORF23	ANGPT1	AK096388		MTDH	CGN	BHLHE40	ASH1L		GPC6	-	-	GPC6	GPC6
FXYD6	C15ORF37	ANGPT2	AK096461		MTHFD1L	CHCHD7	BICC1	ASH2L		SARDH	-	-	-	-
G3BP2	C15ORF39	ANGPTL2	AK096499		MTMR12	CHD1	BICD1	ASPHD2		TBC1D8B	-	-	-	-
GADD45G	C15ORF54	ANGPTL4	AK096549		MYCN	CHD3	BIRC3	ASTN1		MEX3D	-	-	-	-
GALK1	C16ORF53	ANK2	AK096932		MYL6B	CHD9	BLCAP	ASTN2		PRUNE2	-	-	-	-
GAN	C16ORF62	ANKDD1A	AK097101		NCOR1	CHML	BLOC1S2	ASXL3		MDK	-	-	-	-
GATA1	C17ORF42	ANKFN1	AK097190		NDUFAF1	CHMP4B	BLZF1	ATAD2		PIF1	-	-	-	-
GCSH	C17ORF53	ANKMY1	AK097193		NFKBIA	CHST6	BMF	ATAD2B		TP63	-	-	-	TP63
GEMIN7	C17ORF59	ANKRD1	AK097510		NOL3	CIRBP	BMI1	ATE1		F2RL2	F2RL2	-	-	F2RL2
GJA1	C18ORF37	ANKRD10	AK097548		NONO	CIZ1	BMP2	ATF3		EPB41L1	-	-	-	EPB41L1
GJA7	C18ORF8	ANKRD11	AK097706		NR5A2	CKMT1B	BMP2K	ATF6		C11orf70	-	-	-	-
GLI2	C19ORF21	ANKRD15	AK097853		NTN1	CLCF1	BMP7	ATF7IP		FGL2	-	-	-	-
GLOD5	C19ORF28	ANKRD2	AK097902		NUCKS1	CLCN3	BMPR2	ATG10		GCOM1	-	-	-	GCOM1
GLS2	C19ORF6	ANKRD28	AK098570		NUDT4	CLCN6	BMS1	ATG4C		CDK6	-	-	-	CDK6
GLUD1	C19ORF61	ANKRD38	AK098656		NXPH3	CLDN1	BRD2	ATG5		FAM180B	-	-	-	-
GM1964	C1ORF100	ANKRD44	AK098763		OAZ3	CLDN7	BRE	ATG7		PABPC4L	-	-	-	-
GM525	C1ORF107	ANKRD49	AK123041		OSBPL10	CLIP1	BRMS1L	ATIC		FAM26E	-	-	-	-
GM806	C1ORF114	ANKRD6	AK123263		PAK4	CLIP2	BSPRY	ATL2		RBMS3	-	RBMS3	RBMS3	RBMS3
GM829	C1ORF116	ANKRD7	AK123703		PAQR7	CLK4	BTAF1	ATP10A		THEM5	-	-	-	-
GM885	C1ORF180	ANKS1B	AK123801		PAQR8	CLSTN1	BTBD10	ATP11A		HENMT1	-	-	-	-
GMEB2	C1ORF20	ANKS6	AK123816		PAWR	CLTC	BTBD3	ATP13A3		PLD4	-	-	-	-
GNAS	C1ORF21	ANLN	AK123913		PAXIP1	CLU	BTBD7	ATP1A1		TOM1	-	-	-	-
GOT1L1	C1ORF218	ANP32A	AK123947		PCYT2	CMIP	BTG1	ATP1B1		DUOXA1	DUOXA1	-	-	-
GPA33	C1ORF58	ANTXR2	AK124066		PDGFC	CNN2	BTG2	ATP1B3		FBLN7	-	-	-	-
GPR1	C1ORF80	ANXA1	AK124118		PEX6	CNOT1	BTRC	ATP2A2		PRICKLE2	-	-	PRICKLE2	PRICKLE2
GPR114	C1ORF9	ANXA11	AK124121		PHC1	CNTNAP3	BUD31	ATP2B1		LAMP5	-	-	-	-
GPR19	C1QBP	ANXA2	AK124129		PHF21A	COBLL1	C1D	ATP2B4		RIMS4	-	-	-	RIMS4
GPX4	C20ORF11	ANXA3	AK124262		PIAS3	COL12A1	C1QBP	ATP5G2		GTF2IRD1	-	GTF2IRD1	GTF2IRD1	-
GRHL3	C20ORF160	ANXA4	AK124308		PIGB	COL18A1	C2CD3	ATP5J		DENND6B	-	-	-	-
GRM4	C20ORF177	ANXA8L2	AK124707		PIGZ	COL4A1	CACHD1	ATP6AP1L		CACHD1	-	-	CACHD1	CACHD1
GSH2	C20ORF199	AP1S2	AK124825		PIK3R5	COL7A1	CACNA2D4	ATP6V1B2		RGAG4	-	-	-	-
GSN	C20ORF42	AP3S1	AK124832		PITPNM3	COPS8	CADM1	ATP6V1D		DFFA	-	-	-	-
GTF2I	C20ORF72	AP4B1	AK124893		PKD2	COQ2	CALD1	ATP6V1E1		TRABD2B	-	-	-	-
GTF3C3	C20ORF94	AP4E1	AK124928		PLEKHG4	COQ4	CALM3	ATP8B1		SLIT3	-	-	-	SLIT3
GTF3C5	C21ORF123	AP4S1	AK125001		PLSCR1	CORO1C	CAMK2G	ATP9A		NIPSNAP3B	-	-	-	-
H2AFY2	C21ORF96	APC	AK125038		PML	COTL1	CAMKK1	ATPAF1		HECA	-	-	-	-
H3F3B	C22ORF26	APOA4	AK125357		PON2	COX8C	CAMKK2	ATPAF2		VILL	-	-	-	-
HAP1	C2ORF54	APOBEC3C	AK125516		PORCN	CPA4	CAMTA1	ATRNL1		DCLRE1B	-	DCLRE1B	DCLRE1B	-
HAS2	C3ORF25	APOBEC3D	AK125651		POU5F1	CPNE2	CAND1	ATXN1		LLGL1	-	-	LLGL1	-
HEXB	C3ORF52	APOLD1	AK125684		PPIA	CPOX	CAP1	ATXN10		LRRC4C	-	-	-	LRRC4C
HIAT1	C3ORF59	APOO	AK125849		PPM1F	CPSF6	CAP2	ATXN7L1		SCD5	-	-	SCD5	SCD5
HIST1H1A	C4ORF36	APP	AK126075		PPP1R11	CRABP2	CAPN14	ATXN7L2		SLFN13	-	-	-	-
HIST1H1B	C5ORF26	AQP3	AK126302		PPP2R2D	CREB1	CAPN3	AUH		PDGFD	-	-	-	PDGFD
HIST1H1C	C5ORF39	ARAP2	AK126569		PPP6C	CREB3	CAPNS1	AUTS2		KCNS3	-	-	-	KCNS3
HIST1H1D	C6ORF134	ARFGAP3	AK126817		PROM1	CREB5	CAPS2	AVEN		PELI2	-	-	-	PELI2
HIST1H1T	C6ORF155	ARG1	AK127120		PSEN1	CRIM1	CASC4	AVPR1A		SPRED2	-	SPRED2	SPRED2	-
HIST1H2AB	C6ORF166	ARHGAP11A	AK127179		PSMB10	CRY1	CASP1	AXIN2		DACT3	-	-	-	-
HIST1H2AH	C6ORF190	ARHGAP12	AK127270		PSMB3	CSNK1G3	CASP9	AZIN1		TMEM231	-	-	-	-
HIST1H2AK	C6ORF211	ARHGAP18	AK127557		PSMD12	CSTF2T	CASQ1	B3GALT2		ZNF521	-	-	-	ZNF521
HIST1H2AN	C6ORF60	ARHGAP21	AK127578		PTCH1	CTBS	CAST	B3GALTL		NAALADL2	-	-	-	NAALADL2
HIST1H2BB	C6ORF65	ARHGAP22	AK127723		PTCH2	CTDSPL2	CASZ1	B3GNT5		DUOX1	-	-	-	-
HIST1H2BJ	C7ORF10	ARHGAP24	AK127787		PTMA	CTGF	CATSPER2	B4GALNT3		KLHL4	-	-	KLHL4	-
HIST1H2BK	C7ORF11	ARHGAP26	AK127877		PUS1	CTNNAL1	CAV1	B4GALT4		GDPD5	-	-	-	-
HIST1H2BP	C7ORF20	ARHGAP6	AK127982		PVRL2	CTNNB1	CBL	B9D1		MN1	-	-	MN1	MN1
HIST1H3A	C7ORF29	ARHGDIB	AK128059		PYCR1	CTNND1	CBWD1	BAALC		ANGPTL5	-	-	-	-
HIST1H3C	C7ORF41	ARHGEF10	AK128136		RAB14	CTPS2	CBWD5	BACE1		ZC3H14	-	-	-	ZC3H14
HIST1H3G	C8ORF74	ARHGEF11	AK128153		RAB6B	CTSB	CBX1	BACH2		IMPA2	-	-	-	-
HIST1H3I	C9ORF163	ARHGEF18	AK128202		RAPGEF1	CTSZ	CBX3	BAG3		PNMAL2	-	-	-	-
HIST1H4B	C9ORF29	ARHGEF3	AK128216		RBBP5	CUEDC1	CBX6	BAHD1		TENM4	-	-	-	-
HIST1H4C	C9ORF30	ARHGEF4	AK128346		RBM14	CXCL6	CCBE1	BAI3		SGCE	-	-	-	-
HIST1H4D	C9ORF33	ARHGEF5	AK128400		RBPJ	CXXC5	CCDC109B	BAIAP2L1		C9orf72	-	-	-	-
HIST1H4F	C9ORF41	ARID1A	AK128619		RCC1	CYFIP2	CCDC113	BAK1		ATP10D	-	-	-	-
HIST1H4H	C9ORF43	ARID1B	AK128703		RCOR2	CYP26B1	CCDC121	BAMBI		FOXL1	-	-	-	-
HIST1H4I	C9ORF5	ARID2	AK129763		REEP3	CYP27C1	CCDC14	BANP		NAGLU	-	-	-	-
HIST1H4K	C9ORF6	ARID3B	AK130099		REL	CYP2E1	CCDC24	BASP1		SLC17A5	-	-	-	-
HNRPAB	C9ORF78	ARID4A	AK130871		RHOF	CYR61	CCDC34	BATF3		NPY1R	-	-	-	-
HNRPR	C9ORF80	ARID5A	AK130911		RIC8B	DAB2IP	CCDC50	BBC3		CDH6	-	-	-	-
HOXB13	C9ORF91	ARL11	AK131472		RIF1	DACT1	CCDC88A	BBS12		TPPP3	-	-	-	-
HPCA	C9ORF95	ARL14	AK225487		RMND5B	DAPP1	CCDC88B	BBS5		IGFBP7	-	-	-	IGFBP7
HPGD	CALCR	ARL4A	AK289375		RNF166	DCLRE1A	CCDC97	BBS9		PDE4D	-	PDE4D	PDE4D	PDE4D
HRH2	CALD1	ARL4D	AK3		ROCK2	DCLRE1B	CCL2	BCAM		BST1	-	-	-	-
HS6ST1	CALM3	ARMC7	AK307207		RPL41	DCST2	CCM2	BCAR3		CDK5RAP2	-	-	-	CDK5RAP2
HSF4	CAMK1G	ARNT2	AK309664		RPL7L1	DCUN1D2	CCNB2	BCAS2		TMEM108	TMEM108	-	TMEM108	TMEM108
HSP90AA1	CAMKK1	ARNTL2	AK309874		RPS6KC1	DDA1	CCND3	BCAS3		PTCH2	PTCH2	-	-	PTCH2
HSP90AB1	CAND1	ARRB2	AK309988		RRAGD	DDAH1	CCNG1	BCAT1		SETBP1	-	SETBP1	SETBP1	SETBP1
HTR5A	CAP1	ARRDC1	AK311218		RRN3	DDIT4	CCNL1	BCKDHB		SFXN3	-	-	-	-
ICAM1	CAP2	ARRDC4	AK311291		RUNX1T1	DDX5	CCPG1	BCL11A		HSD17B4	-	-	HSD17B4	HSD17B4
ICAM4	CAPN3	ARSB	AK311380		RUVBL2	DEAF1	CCRN4L	BCL2L1		GPR68	-	-	-	-
ICAM5	CAPNS1	ARTN	AK311646		SAT2	DEDD	CCT6B	BCL9		EBF3	-	-	-	EBF3
ID3	CAPS2	ARX	AK3L1		SCHIP1	DENND1B	CD109	BCL9L		CREB3L2	-	-	-	-
IFITM1	CASC4	ASB10	AK5		SCN5A	DENND2C	CD151	BCR		ZFP90	-	-	-	-
IFITM2	CASP1	ASB2	AKAP11		SCYL1	DENND3	CD300E	BDH1		PAMR1	-	-	-	-
IFITM5	CASP9	ASB5	AKAP13		SENP3	DENND4A	CD36	BDNF		SLC19A1	-	-	-	-
IFNAR2	CAST	ASCL2	AKAP2		SETD1B	DENR	CD3EAP	BEND3		GPR64	-	-	-	-
IL17RB	CASZ1	ASH2L	AKAP6		SHANK3	DFNA5	CD44	BEND7		ABCC5	-	-	-	-
IL6ST	CATSPER2	ASPHD2	AKIRIN2		SHE	DGCR6	CD5	BET1		PABPC5	-	-	-	-
IMMP2L	CATSPER2P1	ASTN2	AKR1C2		SIRT7	DGKD	CD55	BEX1		DDR2	-	-	-	DDR2
INA	CAV1	ATAD2	AKR1C4		SLAIN2	DHFRL1	CD59	BHLHE22		INMT	-	-	-	-
INOC1	CBL	ATF3	AKR1CL1		SLC12A4	DHRS12	CD83	BHLHE40		ATP1B4	-	-	-	-
INSM1	CBWD1	ATG12	AKR1CL2		SLC20A1	DHRS3	CDC14B	BHMT2		RUSC1	-	-	-	-
ITFG2	CBWD5	ATG16L1	AKR1E2		SLC25A16	DHX32	CDC27	BICC1		SPATA18	-	-	-	SPATA18
ITGA9	CBX3	ATG16L2	AKT2		SLC25A4	DIDO1	CDC42EP3	BICD1		PTN	-	-	-	PTN
ITPKA	CBX6	ATG9B	AL035288		SLC25A45	DIP2C	CDC6	BIN2		ZCCHC5	-	-	-	-
JAM2	CCDC109A	ATL2	AL109792		SLC25A5	DIRAS3	CDCA4	BIN3		COL9A2	-	-	-	-
JARID2	CCDC109B	ATOH7	AL133585		SLC2A1	DIRC2	CDCA7L	BLCAP		LPAR4	-	-	-	-
JMJD1B	CCDC113	ATP12A	AL355711		SLC2A3	DIS3L	CDH13	BLMH		SUGT1	-	-	-	-
KHDRBS1	CCDC121	ATP1B3	AL832737		SLC31A2	DKK3	CDH23	BLOC1S2		PAPSS1	-	-	PAPSS1	PAPSS1
KIF21A	CCDC139	ATP2C1	AL832943		SLC39A14	DLG4	CDK5	BMP2		EFEMP2	-	-	-	-
KIF5B	CCDC14	ATP6V1A	AL833449		SLC41A3	DLGAP1	CDKN1A	BMP2K		LDLRAD2	-	-	-	-
KIFC3	CCDC19	ATP6V1B2	ALCAM		SLC7A7	DMTF1	CDKN2AIP	BMP4		CIRH1A	-	-	-	-
KIT	CCDC45	ATP6V1D	ALDH1B1		SLC9A9	DNAJB2	CDKN3	BMP5		IGFBP6	-	-	-	-
KLC4	CCDC50	ATP6V1E1	ALDH4A1		SMAD6	DNAJC16	CDR2L	BMP6		APBB2	-	-	-	APBB2
KLF13	CCDC88A	ATP8A1	ALG14		SMAD7	DNAJC18	CDV3	BMP7		TCEAL5	-	-	-	-
KLF2	CCDC88B	ATPAF1	ALG2		SOCS3	DNAJC3	CDYL	BMPER		STS	-	-	-	-
KLF9	CCL2	ATPAF2	ALK		SOX2	DNAJC9	CEP152	BMPR1B		ENTPD1	-	-	-	-
KLHDC3	CCNB2	ATXN1	ALMS1		SPATA4	DNM1L	CEP350	BMPR2		COMP	-	-	-	-
KRTAP13-1	CCPG1	ATXN7L1	ALOX5AP		SPC24	DNTTIP2	CEP55	BNC2		SNTB1	-	-	-	SNTB1
LASS6	CCRN4L	AVEN	ALPK2		SPEN	DOCK5	CEP57	BNIP2		SH3PXD2B	-	-	-	SH3PXD2B
LBH	CD109	AVPI1	ALS2		SPP1	DPP8	CERK	BOC		CABLES1	-	-	-	-
LCAT	CD151	AX746544	AMBN		SRL	DRAP1	CFLAR	BRCA1		CYGB	-	-	-	-
LEF1	CD36	AX746605	AMIGO2		SSR2	DSC2	CGN	BRD7		HSD11B2	-	-	-	-
LEMD1	CD3EAP	AX746627	AMMECR1		STMN1	DSE	CGNL1	BRD9		PLAT	-	-	-	-
LEP	CD44	AX746731	AMN1		SULF2	DSG2	CHAF1A	BRE		MMP28	-	-	-	-
LIFR	CD55	AX746764	AMOT		SYNCRIP	DSP	CHAF1B	BRWD1		HMGCLL1	-	-	-	-
LIME1	CD59	AX746773	AMOTL1		SYT9	DST	CHCHD7	BST2		PTGS1	-	-	-	-
LOC380687	CDC14B	AX746877	AMOTL2		TAF5	DSTN	CHD1	BTAF1		MAML2	-	MAML2	MAML2	MAML2
LRP10	CDC14C	AX747067	AMPD3		TBC1D13	DTNB	CHD3	BTBD11		LMX1B	-	-	LMX1B	LMX1B
LRRC2	CDC2L1	AX747133	AMPH		TBC1D25	DUSP10	CHD9	BTBD19		PI16	-	-	-	-
LRRC29	CDC42BPG	AX747165	ANGPT1		TBX3	DUSP14	CHI3L1	BTBD3		APCDD1L	-	-	-	APCDD1L
LRRC34	CDC42EP3	AX747171	ANGPT2		TCEA1	DUSP6	CHML	BTBD8		TGFBI	-	TGFBI	TGFBI	TGFBI
LRRC52	CDC45L	AX747224	ANGPTL1		TCF3	DYRK1A	CHMP4B	BTG1		MYO1E	-	-	-	-
LRRN2	CDC6	AX747250	ANGPTL3		TCP11L2	E2F8	CHODL	BTG2		UBN1	-	-	-	-
LYRM1	CDCA4	AX747251	ANK2		TDGF1	ECE2	CHST11	BUB3		HMGN5	-	-	-	-
MAFG	CDCA7L	AX747368	ANK3		TEAD1	ECH1	CHST6	BZW1		FAT4	-	FAT4	FAT4	-
MAP4K4	CDH13	AX747413	ANKDD1A		TEC	EDIL3	CIRBP	C1D		HEYL	-	-	-	-
MAPK1IP1	CDK3	AX747706	ANKFN1		THBS2	EDN1	CISD1	C1GALT1		SPECC1	-	SPECC1	SPECC1	-
MAPK9	CDK5	AX747913	ANKFY1		THTPA	EED	CIZ1	C1QTNF3		COLGALT2	-	-	-	-
MB	CDKN1A	AX748028	ANKHD1		TIGD2	EFCAB4A	CKMT1B	C1QTNF4		AKR1C3	-	-	-	-
MBC2	CDR2L	AX748339	ANKIB1		TMEM108	EFNA1	CLCF1	C2CD3		TBX18	-	-	-	TBX18
MBD3	CDV3	AXIN2	ANKRD10		TMEM131	EFNA5	CLCN3	C2CD4B		ARHGAP22	-	ARHGAP22	ARHGAP22	ARHGAP22
MBTPS2	CDYL	AXUD1	ANKRD11		TMEM154	EFTUD1	CLCN6	C3		PRCD	-	-	-	-
MCL1	CENTB1	AY007155	ANKRD15		TMEM37	EGFL8	CLDN1	C6		PCOLCE2	-	-	-	-
MCM3	CENTG3	AY040089	ANKRD42		TMEM81	EGFR	CLDN7	C7		ACSS3	-	-	ACSS3	ACSS3
MEA1	CEP350	AY316302	ANKRD44		TOMM40	EGLN1	CLEC16A	CA12		PCDHGC5	-	PCDHGC5	PCDHGC5	-
MEOX1	CEP57	AZIN1	ANKRD45		TOP3B	EGR2	CLIC4	CAB39		HAPLN1	-	-	-	-
MESDC1	CERK	B3GALNT2	ANKRD50		TPD52	EHD1	CLIP1	CABIN1		COL24A1	-	-	-	COL24A1
MICAL1	CFLAR	B3GALT5	ANKRD55		TRIM28	EHF	CLIP2	CACHD1		OAF	-	-	-	-
MIP	CGB	B3GNT3	ANKRD57		TRIM38	EID3	CLIP4	CACNA1C		ANKS1B	-	-	ANKS1B	ANKS1B
MKRN1	CGN	B3GNT5	ANKRD6		TRIM47	EIF1	CLK4	CACNA2D3		KDELC2	-	-	-	-
MLLT6	CHCHD7	B4GALT4	ANKS1B		TRIP12	EIF1B	CLSTN1	CACNA2D4		STON2	-	STON2	STON2	STON2
MMP20	CHD1	BA16L21.2.1	ANLN		TSC1	EIF2S1	CLTC	CACNB2		MMP16	-	-	-	-
MMP9	CHD3	BACE1	ANO10		TSPAN14	EIF3A	CLU	CACNB3		MR1	-	-	-	-
MNAT1	CHD9	BACH1	ANO4		TSPYL1	EIF3J	CMIP	CACNB4		ACSS2	-	-	-	-
MND1	CHML	BAHD1	ANO6		TUBA1A	EIF4A2	CMKLR1	CAD		GLIS3	-	-	-	GLIS3
MORC1	CHMP4B	BAIAP2	ANXA1		TUBA1C	EIF4E	CMTM3	CADM1		PRRX2	-	-	-	-
MPDU1	CHRM5	BAIAP2L1	ANXA13		TUBB2A	EIF4G2	CNDP2	CADM2		IRX4	-	IRX4	IRX4	IRX4
MREG	CHRNA9	BAK1	ANXA2		TWF2	EIF4H	CNN2	CADM3		CASC4	-	CASC4	CASC4	-
MRPL39	CHST6	BATF3	ANXA4		TWISTNB	ELK3	CNOT1	CADPS		CYP19A1	-	-	-	-
MRPL47	CIRBP	BAZ1B	ANXA5		TXNIP	ELK4	CNTLN	CALB1		SLIT2	-	-	-	-
MRPL51	CIZ1	BAZ2B	ANXA7		UBB	ELL2	CNTNAP3	CALB2		EPHB3	-	-	EPHB3	EPHB3
MRPL9	CKMT1B	BBC3	ANXA8L2		UBE2Z	ELN	COBLL1	CALCRL		PHACTR1	-	-	-	PHACTR1
MS4A1	CLCF1	BBOX1	AOAH		ULK1	EMP1	COG1	CALM1		RERG	-	-	-	-
MSH6	CLCN3	BC008359	AP1M1		UNC13D	ENAH	COL12A1	CALM2		PODXL2	-	-	-	-
MTAP1S	CLCN6	BC009730	AP1S2		UNK	ENC1	COL18A1	CALM3		TNMD	-	-	-	-
MTDH	CLDN1	BC015429	AP1S3		UPP1	ENO3	COL21A1	CAMK1D		KDELR3	-	-	-	-
MTHFD1L	CLDN14	BC015433	AP2B1		VNN3	EPB41L4A	COL22A1	CAMK2G		PCDHGC4	-	PCDHGC4	PCDHGC4	-
MTMR12	CLDN3	BC015590	AP2M1		WASF2	EPB42	COL23A1	CAMKK1		GOLGA5	-	-	-	-
MYBL2	CLDN4	BC016970	AP3M2		XPNPEP2	EPHA2	COL4A1	CAMTA1		AFAP1L2	-	AFAP1L2	AFAP1L2	AFAP1L2
MYCN	CLDN6	BC020876	APBA2		XRCC1	EPN2	COL5A2	CAP2		MEOX2	-	-	-	-
MYL6B	CLDN7	BC021061	APBB2		YARS	EPS8	COL7A1	CAPN14		PHF19	-	PHF19	PHF19	-
NCOR1	CLIP1	BC021732	APC		ZBED4	EPS8L1	COMMD2	CASK		KLHL29	-	-	-	-
NDUFAF1	CLIP2	BC021741	APCDD1L		ZBTB37	ERAP1	COMMD7	CASP1		CUL4B	-	-	-	-
NFKBIA	CLK4	BC024173	APIP		ZBTB45	EREG	COPS8	CASZ1		PENK	-	-	-	PENK
NKX6-1	CLSTN1	BC025370	APLP2		ZC3H11A	ERH	COQ2	CAV1		ACVR1	-	-	-	-
NMS	CLTC	BC028204	APOA4		ZDHHC12	ERRFI1	COQ4	CBLN1		SPON2	-	SPON2	SPON2	-
NODAL	CLU	BC029061	APOB		ZDHHC18	ETFA	CORO1C	CBR4		CD9	-	-	-	-
NOL3	CMIP	BC029578	APOH		ZFHX2	ETS1	CORO2B	CBWD1		CYTH3	-	-	-	-
NONO	CNIH	BC029835	APOLD1		ZFP1	ETS2	COTL1	CBWD5		UCHL1	-	-	-	UCHL1
NR5A2	CNN2	BC030123	APTX		ZFP36L1	EXOC3L2	COX8C	CBX1		SCUBE2	-	-	-	-
NTN1	CNOT1	BC031880	AQP2		ZFP37	EXT1	CP	CBX3		ABCA5	-	ABCA5	ABCA5	ABCA5
NUCKS1	CNTNAP3	BC031958	AQP4		ZFP57	EXT2	CPA4	CBX4		FGD5	-	-	-	-
NUDT4	COBLL1	BC031979	AQP9		ZFYVE20	EXTL2	CPE	CBX7		SH3BP5	-	-	SH3BP5	SH3BP5
NXPH3	COL12A1	BC033338	AR		ZGPAT	EZR	CPEB3	CCBE1		NFIX	-	-	-	NFIX
OAZ3	COL17A1	BC033961	ARAP2		ZMAT5	F11R	CPEB4	CCDC102A		KCNK17	-	-	-	-
OIT1	COL18A1	BC034767	AREG		ZMIZ2	F2RL1	CPNE2	CCDC104		CDH19	-	-	-	-
OLFR1514	COL4A1	BC035377	ARF1		ZNRD1	F3	CPOX	CCDC112		TCF21	-	-	-	TCF21
OLFR90	COL7A1	BC035380	ARGLU1			F8	CPSF6	CCDC125		FMO1	-	-	-	-
ORC5L	COP1	BC035400	ARHGAP10			FADD	CRABP2	CCDC138		OXER1	-	-	-	OXER1
OSBPL10	COPS8	BC035792	ARHGAP15			FADS2	CREB1	CCDC147		GLI1	-	-	-	-
OTTMUSG00000013918	COQ2	BC036209	ARHGAP18			FAM107B	CREB3	CCDC149		SLC1A7	-	-	-	-
OTX2	COQ4	BC036229	ARHGAP20			FAM129B	CRIM1	CCDC18		GDF10	-	-	-	-
PAK4	CORO1C	BC036309	ARHGAP21			FAM20A	CRY1	CCDC24		MTMR11	-	MTMR11	MTMR11	MTMR11
PAQR7	COTL1	BC036544	ARHGAP22			FAM35A	CSNK1E	CCDC25		GAP43	-	-	-	GAP43
PAQR8	COX8C	BC036617	ARHGAP24			FAM53B	CSNK1G3	CCDC28A		ITGBL1	-	ITGBL1	ITGBL1	ITGBL1
PAWR	CP110	BC036810	ARHGAP26			FAM57A	CSRP2BP	CCDC3		LYPD1	-	LYPD1	LYPD1	LYPD1
PAXIP1	CPA4	BC037321	ARHGAP28			FAM76B	CSTF2T	CCDC34		MAP3K4	-	MAP3K4	MAP3K4	-
PCYT2	CPNE2	BC037357	ARHGAP6			FAM84B	CTBS	CCDC47		TIAM1	-	-	-	-
PDGFC	CPOX	BC037497	ARHGEF10			FAM86A	CTDSPL2	CCDC64		GTF3C3	GTF3C3	-	-	-
PECAM1	CPSF6	BC037858	ARHGEF10L			FANK1	CTF1	CCDC80		KIF13B	-	-	-	-
PEX6	CRABP2	BC037891	ARHGEF11			FAP	CTGF	CCDC88A		PRCP	-	-	-	-
PHC1	CREB1	BC038188	ARHGEF2			FAS	CTNNAL1	CCDC91		CNPY4	-	-	-	-
PHF21A	CREB3	BC038361	ARHGEF3			FASTK	CTNNB1	CCDC92		CUL1	-	-	-	-
PHOX2B	CREB5	BC038464	ARHGEF4			FAT4	CTNND1	CCDC93		TARSL2	-	-	-	-
PIAS3	CREG2	BC038530	ARID1B			FAU	CTPS2	CCDC97		CHRDL1	-	-	-	-
PIGB	CRIM1	BC038727	ARID2			FBXL18	CTSB	CCL2		CPT1C	-	-	-	-
PIGZ	CRY1	BC038745	ARID3B			FBXO32	CTSC	CCL7		CHST14	-	-	-	-
PIK3R5	CRYGN	BC038759	ARID5B			FCHO2	CTSZ	CCM2		GPR161	-	-	-	GPR161
PITPNM3	CSGLCA-T	BC039493	ARL1			FCHSD2	CUEDC1	CCND3		ALDH1A1	-	-	-	-
PKD2	CSMD2	BC039501	ARL14			FEM1B	CXCL6	CCNG1		RANBP3L	-	-	-	-
PLEKHG4	CSNK1G3	BC039503	ARL15			FGD2	CXCR4	CCNL1		SLC6A9	-	-	-	-
PLEKHG6	CSTF2T	BC039527	ARL3			FGD3	CXXC5	CCNY		TANC2	-	-	-	TANC2
PLSCR1	CTAGE5	BC039678	ARL4A			FGF1	CYFIP2	CCRL2		RAB36	-	-	-	-
PML	CTBS	BC040195	ARL4C			FHL2	CYP26B1	CCT6B		TPBG	-	-	-	-
PON2	CTDSPL2	BC040358	ARL4D			FHOD1	CYP27C1	CD109		SOX8	-	-	-	-
PORCN	CTGF	BC040577	ARL6IP4			FKBP1A	CYP2E1	CD151		AKR1C1	-	AKR1C1	AKR1C1	-
POU4F2	CTNNAL1	BC040588	ARL6IP6			FKBP2	CYP4B1	CD160		FAM107B	-	FAM107B	FAM107B	FAM107B
POU5F1	CTNNB1	BC040612	ARL9			FLJ27365	CYR61	CD2		SLC2A10	-	-	-	SLC2A10
PPIA	CTNND1	BC040634	ARMC2			FLOT1	DAAM1	CD200		MEOX1	MEOX1	-	-	-
PPM1F	CTPS	BC040731	ARMC3			FNBP1	DAB1	CD247		EGLN1	-	EGLN1	EGLN1	-
PPP1R11	CTPS2	BC041457	ARMC4			FNTB	DAB2IP	CD276		ALDH18A1	-	-	ALDH18A1	-
PPP2R2D	CTSB	BC041984	ARMC7			FOSL1	DACT1	CD300E		SMIM14	-	-	-	-
PPP6C	CTSL2	BC042046	ARNT2			FOSL2	DACT2	CD302		HMCN1	-	-	HMCN1	HMCN1
PRAMEL6	CTSZ	BC042169	ARNTL2			FOXC1	DAPP1	CD34		ESR1	-	-	-	ESR1
PRLPA	CUEDC1	BC042378	ARPP-21			FOXO3	DARS2	CD36		SYT17	-	-	-	-
PROM1	CXCL6	BC042472	ARRDC1			FRK	DCLK1	CD3E		PLAC9	-	-	-	-
PRSS16	CXXC5	BC042538	ARRDC3			FRMD6	DCLRE1A	CD3EAP		CTGF	-	CTGF	CTGF	CTGF
PSEN1	CYFIP2	BC043001	ARSB			FRMD8	DCLRE1B	CD46		ART4	-	-	-	-
PSMB10	CYP26B1	BC043254	ARSG			FST	DCST2	CD48		ITIH5	-	-	-	ITIH5
PSMB3	CYP27C1	BC043370	ARTN			FSTL3	DCUN1D2	CD55		TMEM30B	-	-	-	-
PSMD12	CYP2A13	BC043382	ARX			FUBP1	DDA1	CD58		NYNRIN	-	-	-	-
PSORS1C2	CYP2B6	BC043407	ASAP1			FUBP3	DDAH1	CD59		FXYD6	FXYD6	-	-	FXYD6
PTCH1	CYP2B7P1	BC043509	ASAP2			FUNDC2	DDIT4	CD82		RFTN2	-	-	-	-
PTCH2	CYP2E1	BC044599	ASB4			FURIN	DDIT4L	CD83		CHSY3	-	-	-	CHSY3
PTCRA	CYR61	BC044624	ASCC3			FYB	DDX28	CD8A		FBXO17	-	-	-	FBXO17
PTMA	DAB2IP	BC045816	ASH1L			FZR1	DDX47	CD93		COL4A3	-	-	-	-
PUS1	DACT1	BC045833	ASH2L			G3BP1	DDX5	CD96		RAB31	-	-	-	-
PVRL2	DAPP1	BC047065	ASPHD2			GABARAPL1	DDX51	CDC14A		SVEP1	-	-	-	-
PYCR1	DCLRE1A	BC047112	ASTN1			GABPB2	DDX6	CDC27		WBP2	-	-	-	-
QK	DCLRE1B	BC047373	ASTN2			GADD45A	DEAF1	CDC42BPA		KCNN3	-	-	-	KCNN3
RAB14	DCST2	BC047410	ASXL3			GADD45B	DEDD	CDC42BPB		QPCT	-	-	-	-
RAB25	DCUN1D2	BC047477	ATAD2			GALNT11	DENND1B	CDC42EP1		STARD5	-	-	-	-
RAB6B	DDA1	BC047484	ATAD2B			GANC	DENND2C	CDC42EP3		CBLB	-	-	-	-
RAPGEF1	DDAH1	BC048130	ATE1			GAS6	DENND3	CDC42EP4		C3orf70	-	-	-	-
RBBP5	DDC	BC052578	ATF3			GATA2	DENND4A	CDC6		SNCAIP	-	-	-	-
RBM14	DDIT4	BC052945	ATF6			GATA3	DENR	CDC7		ITGB5	-	-	-	ITGB5
RBMXRT	DDX39	BC062758	ATF7IP			GBA	DEXI	CDC73		ALDH1A2	-	-	-	-
RBPJ	DDX5	BC070106	ATG10			GCLM	DFNA5	CDCA7L		BNIP3L	-	-	-	-
RCC1	DEAF1	BC070365	ATG4C			GDI2	DGCR6	CDH13		SLC16A4	-	-	-	SLC16A4
RCOR2	DEDD	BC071802	ATG5			GIMAP1	DGKD	CDH23		TCF7L1	-	-	TCF7L1	TCF7L1
REEP3	DENND1B	BC084573	ATG7			GIMAP2	DHFRL1	CDK13		USO1	-	-	-	-
REL	DENND2C	BC094703	ATIC			GIMAP4	DHRS12	CDK5RAP2		NCS1	-	-	-	-
RHOF	DENND3	BC098428	ATL2			GIMAP5	DHRS3	CDK5RAP3		LEFTY2	-	-	LEFTY2	LEFTY2
RIC8B	DENND4A	BC105019	ATP10A			GIMAP6	DHX32	CDK6		BMP6	-	-	-	BMP6
RIF1	DENR	BC112004	ATP10B			GIMAP7	DHX8	CDK8		PTRF	-	-	-	-
RMND5B	DEPDC7	BC112312	ATP11A			GIMAP8	DIDO1	CDKN1A		GALNT10	-	-	GALNT10	GALNT10
RNF166	DFNA5	BC127870	ATP12A			GIN1	DIP2C	CDKN2AIP		BTBD19	-	-	-	BTBD19
ROCK2	DGCR6	BC132944	ATP13A3			GLI2	DIRAS3	CDKN3		TRPS1	-	-	-	TRPS1
RPGRIP1	DGKD	BC132991	ATP13A5			GLIPR1L1	DIRC2	CDYL		FCHSD1	-	-	-	-
RPL41	DHFRL1	BC137525	ATP1A1			GLRX2	DIS3L	CDYL2		IL16	-	-	-	-
RPL7L1	DHRS12	BC141932	ATP1B1			GLRX3	DISP1	CEBPB		CILP	-	-	-	-
RPS6KC1	DHRS3	BC148240	ATP1B3			GLS	DKK3	CENPO		NTM	-	-	NTM	NTM
RRAGD	DHX32	BCAR3	ATP2A2			GLUD2	DLC1	CEP120		HHIPL1	-	-	-	-
RRN3	DIDO1	BCAS1	ATP2B1			GNA11	DLG4	CEP135		MFAP5	-	-	-	-
RUNX1T1	DIP2C	BCAS3	ATP2B2			GNA15	DLGAP1	CEP152		EBF1	-	-	-	EBF1
RUVBL2	DIRAS3	BCAT1	ATP2B4			GNB5	DLGAP4	CEP164		AGRN	-	-	-	-
SALL4	DIRC2	BCL10	ATP5G2			GNG12	DMTF1	CEP192		SCN4B	-	-	-	SCN4B
SAMD7	DIS3L	BCL2L1	ATP5J			GNG5	DNAJB2	CEP55		EHD2	-	-	-	-
SAT2	DKFZP451A211	BCL2L11	ATP6AP1L			GOLIM4	DNAJC15	CERK		NBL1	-	-	-	NBL1
SCHIP1	DKFZP547B139	BCL7B	ATP6V0D2			GPC1	DNAJC16	CFLAR		AOC3	-	-	-	-
SCN5A	DKFZP666G057	BCL9L	ATP6V1B2			GPD2	DNAJC18	CGGBP1		NRD1	-	-	-	NRD1
SCYL1	DKK3	BCR	ATP6V1D			GPNMB	DNAJC3	CHAF1B		MAML3	-	-	-	-
SENP3	DLG4	BDH1	ATP6V1E1			GPR111	DNAJC9	CHCHD3		CLIP3	-	-	-	-
SETD1B	DLGAP1	BEND3	ATP8A2			GPR115	DNM1L	CHCHD6		TGFB3	-	-	-	TGFB3
SGK	DMTF1	BFSP1	ATP8B1			GPR126	DNMBP	CHD1L		KCND1	-	-	-	-
SHANK3	DNAH5	BHLHB2	ATP9A			GPR56	DNTTIP2	CHD2		CYP27A1	-	-	-	CYP27A1
SHE	DNAJB2	BHLHB3	ATPAF1			GPRC5A	DOCK5	CHD6		TMOD1	-	-	-	-
SIRT7	DNAJC16	BHLHE40	ATPAF2			GRAP	DOCK8	CHD7		ELN	-	ELN	ELN	-
SIX1	DNAJC18	BICC1	ATPBD4			GREB1	DOK5	CHD9		EPHB2	-	-	-	EPHB2
SLAIN2	DNAJC3	BICD1	ATRNL1			GSN	DPH1	CHGB		ADC	-	-	-	-
SLC12A4	DNAJC9	BIRC3	ATXN1			GSPT1	DPP8	CHI3L1		SMOC2	-	-	-	SMOC2
SLC15A1	DNM1L	BIRC4	ATXN10			GSS	DPYSL2	CHI3L2		EIF4A2	EIF4A2	EIF4A2	EIF4A2	-
SLC17A2	DNTTIP2	BLCAP	ATXN3L			GSTZ1	DRAP1	CHL1		DIO2	-	-	-	-
SLC20A1	DOCK5	BLK	ATXN7L1			GTF2A1	DSC1	CHM		CCNG2	-	-	-	-
SLC25A16	DPP8	BLOC1S2	ATXN7L2			GTF2E2	DSC2	CHN1		CRABP2	-	CRABP2	CRABP2	-
SLC25A4	DRAP1	BLR1	ATXN8OS			GTF2H1	DSCAML1	CHN2		GNB1	-	-	-	-
SLC25A45	DSC2	BLZF1	AUH			GTF2H2	DSE	CHRM2		SCG2	-	-	-	SCG2
SLC25A5	DSE	BMF	AUTS2			GTF2I	DSG2	CHST1		ANXA1	-	ANXA1	ANXA1	ANXA1
SLC2A1	DSG2	BMI1	AVEN			GTF2IRD1	DSP	CHST3		EBF2	-	-	-	EBF2
SLC2A3	DSG3	BMP2	AVPR1A			GTF2IRD2B	DST	CHSY3		PLXDC1	-	-	-	-
SLC31A2	DSG4	BMP2K	AX746544			GTF3C5	DSTN	CISD1		CMKLR1	-	-	CMKLR1	CMKLR1
SLC39A14	DSP	BMP7	AX746627			GTPBP3	DTNB	CISH		DPT	-	-	-	DPT
SLC41A3	DST	BMPR2	AX746731			GUK1	DUPD1	CIZ1		DSEL	-	-	-	DSEL
SLC7A7	DSTN	BMS1	AX746773			H2AFJ	DUSP10	CKAP5		IL33	-	-	-	IL33
SLC9A9	DTL	BNC1	AX746800			H2AFV	DUSP13	CKM		NT5E	-	NT5E	NT5E	-
SMAD6	DTNB	BOLA2	AX746857			H2AFX	DUSP14	CKS2		PQLC3	-	-	-	-
SMAD7	DUSP10	BRD2	AX746877			H3F3B	DUSP27	CLASP1		CD34	-	-	-	CD34
SOCS3	DUSP14	BRE	AX747067			HABP4	DUSP5	CLCF1		GDF6	-	-	-	-
SOX2	DUSP6	BRMS1L	AX747070			HBEGF	DUSP6	CLDN1		FLRT2	-	-	FLRT2	FLRT2
SPAG6	DYRK1A	BRUNOL4	AX747119			HCFC1R1	DYRK1A	CLEC14A		UNC5C	-	-	-	UNC5C
SPATA4	E2F8	BRUNOL5	AX747133			HDGF	E2F3	CLEC16A		ATL1	-	-	-	-
SPATS1	ECE2	BSPRY	AX747165			HEATR1	E2F8	CLEC4A		LHFP	-	-	-	-
SPC24	ECH1	BTAF1	AX747171			HEATR4	ECE2	CLIC4		IGSF10	-	-	-	-
SPEN	ECOP	BTBD10	AX747205			HECTD1	ECH1	CLIC5		GOLM1	-	-	-	-
SPP1	EDAR	BTBD3	AX747224			HELZ	EDIL3	CLINT1		PDIA5	-	-	-	PDIA5
SRL	EDG2	BTBD7	AX747238			HERC4	EDN1	CLIP2		ZNF365	-	ZNF365	ZNF365	-
SSR2	EDG6	BTG1	AX747250			HERPUD2	EEA1	CLIP4		RBM43	-	-	-	-
STMN1	EDIL3	BTG2	AX747251			HES1	EED	CLK2		LSP1	-	-	-	-
SUHW2	EDN1	BTRC	AX747269			HIBCH	EFCAB4A	CLMN		CTSO	-	-	-	-
SULF2	EED	BUD31	AX747368			HIC2	EFHD2	CLPB		FAM102B	-	-	-	FAM102B
SYNCRIP	EFCAB4A	BX161428	AX747413			HIP1R	EFNA1	CLPTM1		DZIP1	-	-	-	-
SYT9	EFNA1	BX161483	AX747659			HIST1H2AE	EFNA5	CLSTN1		LRRC17	-	-	-	LRRC17
TAF5	EFNA5	BX248253	AX747706			HIST1H2BJ	EFTUD1	CLSTN2		MFAP2	-	-	-	-
TBC1D13	EFTUD1	BX248745	AX747913			HIST1H2BK	EGFL7	CLTA		FNDC1	-	-	-	FNDC1
TBC1D25	EGFL8	BX538221	AX747983			HIST2H2AA3	EGFL8	CMC1		CHRD	-	-	-	-
TBX3	EGFR	BX647715	AX747992			HLA-E	EGFLAM	CMIP		ARHGEF40	-	-	-	-
TCEA1	EGLN1	BX648962	AX748028			HMCN2	EGFR	CMKLR1		CTHRC1	-	-	-	-
TCF3	EGR2	BXDC2	AX748080			HMGN2	EGLN1	CMPK1		OLFML3	-	-	-	-
TCFAP2C	EHD1	C10ORF108	AX748182			HN1	EGR2	CMTM3		RECK	-	-	-	-
TCFCP2L1	EHF	C10ORF113	AX748190			HNRNPA2B1	EHD1	CMTM7		ATP10A	-	-	-	ATP10A
TCP11L2	EID3	C10ORF116	AX748251			HNRNPU	EHD3	CMTM8		MORC4	-	-	-	-
TCTE1	EIF1	C10ORF58	AX748339			HOMER1	EHF	CMYA5		PAPLN	-	-	-	-
TDGF1	EIF1B	C10ORF59	AX748340			HOXA3	EHHADH	CNDP2		EMILIN3	-	-	-	EMILIN3
TDH	EIF2S1	C10ORF67	AX748369			HOXC6	EID3	CNN1		F2RL1	F2RL1	F2RL1	F2RL1	F2RL1
TEAD1	EIF3A	C10ORF78	AXIN2			HS3ST2	EIF1	CNTN3		TRAF5	-	-	-	-
TEC	EIF3J	C10ORF90	AXUD1			HSDL2	EIF1B	CNTN4		CYBRD1	-	-	-	-
THBS2	EIF4A2	C10ORF97	AY007155			HSP90AA1	EIF2S1	CNTROB		WAC	-	-	-	-
THTPA	EIF4E	C11ORF1	AY040089			HSP90AB1	EIF3A	COBL		ISLR	-	-	-	-
TIGD2	EIF4G2	C11ORF17	AY312144			HSPA4L	EIF3J	COBLL1		S100A4	-	-	-	-
TMEFF1	EIF4H	C11ORF31	AY316302			HSPA5	EIF4A2	COG2		SHISA2	-	-	-	-
TMEM108	ELA3B	C11ORF37	AY455283			HSPB1	EIF4E	COG3		IFT52	-	-	-	-
TMEM131	ELK3	C11ORF46	AY660578			HSPB8	EIF4EBP1	COL12A1		GLIPR2	-	-	GLIPR2	GLIPR2
TMEM154	ELK4	C11ORF73	AZIN1			HSPBAP1	EIF4G2	COL18A1		KIAA1755	-	-	-	-
TMEM16K	ELL2	C12ORF34	B3GALT2			HSPE1	EIF4H	COL19A1		KIAA1211	-	-	KIAA1211	KIAA1211
TMEM37	ELN	C12ORF35	B3GALTL			ID1	ELK3	COL21A1		LOXL3	-	-	-	-
TMEM81	EMP1	C12ORF36	B3GNT5			ID3	ELK4	COL22A1		DNM1	-	-	-	-
TNFSF12-TNFSF13	ENAH	C12ORF48	B4GALNT3			IDE	ELL2	COL23A1		PTPRA	-	-	-	PTPRA
TNRC4	ENC1	C12ORF59	B4GALT4			IDI1	ELMO1	COL24A1		PLEKHH2	-	PLEKHH2	PLEKHH2	-
TOMM40	ENO3	C12ORF61	B9D1			IER3	ELN	COL25A1		FREM1	-	-	FREM1	FREM1
TOP3B	EPB41L4A	C13ORF33	BAALC			IER5	ELOVL2	COL27A1		SERTAD4	-	SERTAD4	SERTAD4	-
TPD52	EPB42	C14ORF100	BACE1			IFNGR1	EMILIN2	COL28A1		EVC	-	-	-	-
TRH	EPHA2	C14ORF101	BACH2			IFRD1	EMP1	COL3A1		MAPK10	-	-	MAPK10	-
TRIM28	EPN2	C14ORF105	BAG3			IFT122	ENAH	COL4A6		CA5B	-	-	-	-
TRIM38	EPS8	C14ORF109	BAGE			IGF1R	ENC1	COL5A2		PTPN9	-	-	-	-
TRIM47	EPS8L1	C14ORF115	BAHCC1			IGFBP3	ENO3	COL6A3		COL4A4	-	-	-	-
TRIM60	ERAP1	C14ORF130	BAHD1			IKBKAP	ENPEP	COL8A1		NOTCH3	-	-	-	-
TRIM71	EREG	C14ORF149	BAI3			IKBKG	ENSA	COLEC11		LIMA1	-	LIMA1	LIMA1	-
TRIP12	ERH	C14ORF153	BAIAP2L1			IKZF5	ENTPD4	COMMD10		PTPN13	-	-	PTPN13	-
TRP53	ERRFI1	C14ORF181	BAK1			IL18	EPB41L4A	COMMD2		PLS3	-	PLS3	PLS3	PLS3
TRSPAP1	ETFA	C14ORF28	BAMBI			IL1R2	EPB42	COMMD8		NRXN2	-	-	NRXN2	NRXN2
TSC1	ETS1	C14ORF4	BANP			IL1RL1	EPC2	COMMD9		COL4A2	-	-	-	-
TSPAN14	ETS2	C14ORF80	BARHL1			IL1RN	EPHA2	COPS2		PLSCR4	-	-	-	PLSCR4
TSPYL1	EXOC3L2	C14ORF93	BARX2			IL24	EPHA4	COPS3		ASAP2	-	-	-	ASAP2
TUBA1A	EXT1	C14ORF94	BASP1			IL4I1	EPHB3	COPZ2		C11orf80	-	-	-	-
TUBA1C	EXT2	C15ORF23	BAT2L2			IL4R	EPN2	COQ10B		EFS	-	-	-	-
TUBB2A	EXTL2	C15ORF37	BATF3			IL6R	EPS8	COQ4		THY1	-	-	-	-
TWF2	EZR	C15ORF39	BBC3			IL7R	EPS8L1	COQ6		FIBIN	-	-	FIBIN	FIBIN
TWISTNB	F11R	C15ORF44	BBS12			ILF2	EPSTI1	CORIN		GLI2	GLI2	GLI2	GLI2	-
TXNIP	F2	C15ORF53	BBS5			INPP5A	ERAP1	CORO2B		ATP8B2	-	-	-	-
TXNL4	F2RL1	C15ORF54	BBS9			INSIG2	EREG	CORO6		COL12A1	-	COL12A1	COL12A1	COL12A1
TXNL5	F3	C16ORF53	BC003660			INTS7	ERH	COX10		MFAP4	-	-	-	-
UBB	F8	C16ORF62	BC004487			IRF2BP2	ERICH1	COX18		PNMA2	-	-	-	-
UBE1DC1	FADD	C17ORF39	BC006113			IRF6	ERP29	CP		FSCN1	FSCN1	-	-	FSCN1
UBE2Z	FADS1	C17ORF42	BC008359			IRX4	ERRFI1	CPA4		ENC1	ENC1	ENC1	ENC1	ENC1
UBXD4	FADS2	C17ORF53	BC009730			IRX5	ETFA	CPE		MMP14	-	-	-	-
ULK1	FAM100A	C17ORF59	BC015429			ISY1	ETFB	CPEB1		ANXA4	-	ANXA4	ANXA4	ANXA4
UNC13D	FAM107B	C17ORF60	BC015590			ITGA2	ETS1	CPEB2		COL22A1	-	-	COL22A1	COL22A1
UNK	FAM128B	C18ORF23	BC016484			ITGA3	ETS2	CPEB3		FBLN2	-	-	-	FBLN2
UPP1	FAM129B	C18ORF37	BC016970			ITGAV	ETV6	CPEB4		GAL3ST4	-	-	-	-
UQCR	FAM148A	C18ORF8	BC017578			ITGB1	EXOC3L2	CPNE2		CMTM3	-	-	CMTM3	CMTM3
UTF1	FAM20A	C19ORF21	BC020876			ITGB8	EXOC6	CPNE4		ECM2	-	-	-	-
VDP	FAM26A	C19ORF28	BC021061			ITGBL1	EXT1	CPNE8		TNXB	-	-	-	-
VNN3	FAM35A	C19ORF6	BC021732			ITPKC	EXT2	CPS1		LPAR1	-	-	-	LPAR1
VPREB1	FAM39B	C19ORF61	BC021741			ITSN2	EXTL2	CPSF2		GNG2	-	-	GNG2	GNG2
WASF2	FAM39DP	C1D	BC022082			IVNS1ABP	EYA2	CPSF6		MYH10	-	-	-	MYH10
WBSCR28	FAM53B	C1ORF100	BC022568			IWS1	EZR	CPVL		HNMT	-	-	-	-
WDR20A	FAM57A	C1ORF102	BC024169			JARID2	F11R	CREB1		TMEM119	-	-	-	-
WDR79	FAM71D	C1ORF107	BC024173			JMJD1C	F2RL1	CREB5		GPX8	-	-	-	-
X99384	FAM76B	C1ORF114	BC025370			JUNB	F3	CRHR2		ZNF618	-	-	-	ZNF618
XPNPEP2	FAM83A	C1ORF116	BC027906			JUP	F8	CRIM1		DAPK1	-	-	-	DAPK1
XRCC1	FAM84B	C1ORF140	BC028204			KBTBD2	FADD	CRIPT		SESN3	-	-	-	SESN3
YARS	FAM86A	C1ORF168	BC029061			KBTBD6	FADS1	CRISPLD1		THBS3	-	-	-	-
ZBED4	FAM86C	C1ORF180	BC029578			KCNH2	FADS2	CRTAC1		AFAP1	-	-	AFAP1	AFAP1
ZBTB37	FAM91A2	C1ORF20	BC029598			KCNJ15	FAM107B	CRY1		BNC2	-	-	-	BNC2
ZBTB45	FANK1	C1ORF21	BC029835			KCNK1	FAM109A	CRYBG3		ITPRIPL2	-	-	-	-
ZC3H11A	FAP	C1ORF218	BC030123			KCNK15	FAM114A2	CSAD		CCDC80	-	-	-	CCDC80
ZDHHC12	FAS	C1ORF223	BC030271			KCNN4	FAM124A	CSDE1		SCRG1	-	-	-	-
ZDHHC18	FASTK	C1ORF58	BC031238			KCTD1	FAM129B	CSF1		PCDHGC3	-	-	-	-
ZFHX2	FAT	C1ORF61	BC031866			KCTD3	FAM131C	CSGALNACT1		PLA2G4A	-	-	-	PLA2G4A
ZFML	FAT2	C1ORF80	BC031880			KIAA0040	FAM155B	CSNK1E		CRISPLD1	-	-	-	CRISPLD1
ZFP1	FAT4	C1ORF9	BC031958			KIAA0247	FAM161A	CSNK1G1		SEZ6L	-	-	-	-
ZFP219	FAU	C1QBP	BC031979			KIAA0430	FAM167A	CSNK1G3		THBS4	-	-	-	THBS4
ZFP296	FBXL18	C20ORF11	BC033260			KIAA0513	FAM171A1	CSNK2A1		SCARA3	-	-	-	SCARA3
ZFP335	FBXO32	C20ORF160	BC033338			KIAA0753	FAM174B	CSRP2BP		SULF1	-	-	-	-
ZFP36L1	FCHO2	C20ORF177	BC033456			KIAA1161	FAM179A	CST6		TSHZ3	-	-	TSHZ3	TSHZ3
ZFP37	FCHSD2	C20ORF199	BC033961			KIAA1199	FAM184A	CSTF2		CHST6	-	CHST6	CHST6	-
ZFP459	FEM1B	C20ORF4	BC034767			KIAA1407	FAM20A	CTF1		TIMP2	-	-	-	-
ZFP532	FER1L3	C20ORF42	BC035101			KIAA1598	FAM35A	CTGF		DCHS1	-	-	-	DCHS1
ZFP553	FGD2	C20ORF72	BC035113			KIAA1737	FAM49A	CTH		SH3BGRL	-	-	-	-
ZFP563	FGD3	C20ORF94	BC035195			KIFC3	FAM53B	CTLA4		MMP2	-	-	-	MMP2
ZFP57	FGF1	C21ORF123	BC035377			KLC1	FAM57A	CTNNA3		NOTCH2	-	NOTCH2	NOTCH2	-
ZFP59	FHL2	C21ORF129	BC035380			KLC4	FAM76B	CTNNBL1		LTBP3	-	LTBP3	LTBP3	LTBP3
ZFP667	FHOD1	C21ORF2	BC035400			KLF10	FAM83F	CTNND1		KIAA1377	-	-	-	-
ZFP740	FKBP1A	C21ORF34	BC035731			KLF3	FAM84B	CTNND2		C1QTNF7	-	-	-	-
ZFP771	FKBP2	C21ORF88	BC035792			KLF4	FAM86A	CTPS2		CD44	-	CD44	CD44	-
ZFYVE20	FKSG43	C21ORF96	BC036209			KLF6	FANK1	CTSC		EPB41L2	-	-	-	EPB41L2
ZGPAT	FLJ12825	C22ORF26	BC036229			KLF7	FAP	CUEDC1		CDH11	-	-	-	-
ZIC3	FLJ13197	C2CD3	BC036309			KLRD1	FAR1	CUL4A		GSN	GSN	GSN	GSN	-
ZMAT5	FLJ13773	C2ORF54	BC036617			KPNA1	FAS	CUZD1		EPHA3	-	-	-	-
ZMIZ2	FLJ14213	C2ORF71	BC036810			KPNA4	FASTK	CWC15		BOC	-	-	-	BOC
ZNRD1	FLJ16124	C3ORF25	BC036848			KRT19	FAT4	CWC22		HAAO	-	-	-	-
	FLJ16641	C3ORF52	BC037321			KRT5	FAU	CWC27		FMNL3	-	-	-	FMNL3
	FLJ20323	C3ORF56	BC037345			KRT7	FBN1	CWF19L2		PXDN	-	-	-	-
	FLJ20489	C3ORF59	BC037347			KRT8	FBN2	CXCL12		SSC5D	-	-	-	-
	FLJ21767	C3ORF72	BC037357			KRT80	FBXL17	CXCL2		CLEC11A	-	-	-	-
	FLJ22795	C4ORF18	BC037497			KYNU	FBXL18	CXCR4		ROBO1	-	-	-	ROBO1
	FLJ25801	C4ORF36	BC037788			LAD1	FBXL3	CYB5D1		LOXL1	-	-	-	LOXL1
	FLJ27365	C4ORF44	BC037891			LAMA5	FBXO21	CYFIP1		FN1	-	-	FN1	FN1
	FLJ32658	C5ORF13	BC038188			LAMB3	FBXO32	CYFIP2		LASP1	-	-	-	-
	FLJ39739	C5ORF26	BC038361			LAMC1	FBXO34	CYLD		COL14A1	COL14A1	-	-	-
	FLJ41352	C5ORF39	BC038530			LAMC2	FBXW4	CYP1B1		CAPN5	-	-	-	-
	FLJ41603	C6ORF134	BC038745			LAPTM5	FCHO2	CYP27A1		COL15A1	-	-	-	-
	FLJ43505	C6ORF155	BC038750			LAT2	FCHSD2	CYP27C1		SERPINE2	-	-	-	-
	FLJ45983	C6ORF166	BC039351			LDHA	FEM1B	CYP2E1		COL16A1	-	-	-	-
	FLJ90723	C6ORF190	BC039381			LDHC	FGD2	CYP39A1		LOXL2	-	-	-	-
	FLOT1	C6ORF191	BC039424			LEO1	FGD3	CYP7B1		POSTN	-	-	POSTN	POSTN
	FNBP1	C6ORF203	BC039479			LGALS3	FGD4	CYR61		ZNF423	-	-	-	-
	FNTB	C6ORF211	BC039493			LGALS8	FGF1	CYSLTR1		MXRA8	-	-	-	-
	FOLR3	C6ORF223	BC039501			LGALS9	FGF13	CYTH1		ECM1	-	-	-	-
	FOSL1	C6ORF60	BC039503			LIF	FGF17	CYYR1		C1QTNF2	-	-	-	-
	FOSL2	C6ORF65	BC039527			LILRA1	FGGY	DAAM1		PCOLCE	-	-	-	-
	FOXA1	C7ORF10	BC039545			LILRB1	FH	DAB1		DPYSL3	-	-	-	-
	FOXC1	C7ORF11	BC039664			LILRB4	FHL2	DAB2IP		CTSK	-	-	-	-
	FOXO3	C7ORF20	BC039678			LIMA1	FHOD1	DACT2		COL4A1	-	COL4A1	COL4A1	-
	FOXQ1	C7ORF29	BC040190			LIMCH1	FHOD3	DAP		COL6A1	-	-	-	-
	FRK	C7ORF41	BC040304			LIMK1	FIBIN	DAPK1		FAP	-	FAP	FAP	-
	FRMD6	C8B	BC040309			LIMK2	FILIP1L	DARS2		COL8A2	-	-	-	-
	FRMD8	C8ORF15	BC040327			LIN54	FKBP1A	DBNDD2		MGP	-	-	-	-
	FST	C8ORF4	BC040358			LMO4	FKBP2	DBR1		SERPINF1	-	-	-	-
	FSTL3	C8ORF40	BC040588			LNPEP	FLJ27365	DBT		COL8A1	-	-	-	COL8A1
	FUBP1	C8ORF74	BC040598			LNX2	FLNB	DCAF6		MATN2	-	-	MATN2	MATN2
	FUBP3	C8ORF79	BC040634			LOXL4	FLOT1	DCBLD2		KIRREL	-	-	-	KIRREL
	FUNDC2	C9ORF163	BC040731			LPXN	FLRT2	DCHS1		ANTXR1	-	-	-	-
	FURIN	C9ORF29	BC040886			LRCH1	FLT1	DCLK1		PDE5A	-	-	-	-
	FVT1	C9ORF30	BC040914			LRFN4	FMN1	DCP1B		AEBP1	-	-	-	-
	FYB	C9ORF33	BC041457			LRIG3	FMOD	DCTN3		FBLN1	-	-	-	-
	FZD9	C9ORF41	BC041900			LRMP	FN1	DCTN5		CHD3	-	CHD3	CHD3	-
	FZR1	C9ORF43	BC041984			LRP1	FNBP1	DCUN1D1		AMOT	-	-	AMOT	AMOT
	G3BP1	C9ORF47	BC042046			LRP11	FNBP4	DCUN1D4		LTBP4	-	-	-	LTBP4
	GABARAPL1	C9ORF5	BC042048			LRRC28	FNTB	DDAH1		FRZB	-	-	-	FRZB
	GABPB2	C9ORF6	BC042169			LRRC37B	FOSL1	DDHD1		ANO1	-	-	-	-
	GAD1	C9ORF70	BC042378			LRRC57	FOSL2	DDIT4		F2R	F2R	-	-	-
	GADD45A	C9ORF78	BC042384			LRRC61	FOXC1	DDR2		FBN1	-	-	FBN1	FBN1
	GADD45B	C9ORF80	BC042472			LRRC8A	FOXI2	DDX10		SLC16A2	-	-	-	SLC16A2
	GALNT11	C9ORF9	BC042538			LSM10	FOXO3	DDX20		FMOD	-	-	FMOD	FMOD
	GALNTL5	C9ORF91	BC042616			LTBP2	FOXP2	DDX26B		OLFML1	-	-	-	OLFML1
	GANC	C9ORF95	BC042802			LTBP3	FREM1	DDX28		VCAN	-	-	-	VCAN
	GAS6	C9ORF98	BC042855			LYPD1	FRK	DDX3X		COL6A2	-	-	-	-
	GATA2	CACHD1	BC043001			MAFK	FRMD6	DDX42		BICC1	-	-	BICC1	BICC1
	GATA3	CACNA1B	BC043243			MAGI1	FRMD8	DDX47		MXRA5	-	-	MXRA5	MXRA5
	GBA	CACNA1D	BC043254			MAGI3	FRY	DDX51		OGN	-	-	-	OGN
	GBAP	CACNA2D4	BC043286			MAL2	FST	DDX56		PODN	-	-	-	-
	GCLM	CADM1	BC043382			MALT1	FSTL3	DDX59		SPARC	-	-	-	-
	GDI2	CALCR	BC043407			MAML2	FUBP1	DECR1		NRK	-	-	-	NRK
	GIMAP1	CALD1	BC043508			MAN1B1	FUBP3	DEDD		SEPT11	-	-	-	-
	GIMAP2	CALM3	BC043509			MAP1B	FUNDC2	DEF6		ABI3BP	-	-	-	ABI3BP
	GIMAP4	CAMK1G	BC043546			MAP2K3	FURIN	DENND1A		ASPN	-	-	-	-
	GIMAP5	CAMK2G	BC043601			MAP3K4	FYB	DENND1B		LOX	-	-	-	-
	GIMAP6	CAMKK1	BC044253			MAP3K8	FZD1	DENND2C		MRC2	-	-	MRC2	MRC2
	GIMAP7	CAMKK2	BC044599			MAP3K9	FZD4	DENND4A		CERCAM	-	-	-	-
	GIMAP8	CAMTA1	BC044624			MAPK6	FZR1	DENND5A		COL5A2	-	-	COL5A2	COL5A2
	GIN1	CAND1	BC044939			MAPK8	G3BP1	DERA		SFRP4	-	-	-	-
	GIP	CAP1	BC044946			MAPRE2	GAB2	DEXI		OMD	-	-	-	-
	GIYD2	CAP2	BC045098			MARK3	GABARAPL1	DFNA5		COL1A1	-	-	-	-
	GKN1	CAPN14	BC045187			MARVELD1	GABPB2	DGAT2		LUM	-	-	-	-
	GLI2	CAPN3	BC045767			MASTL	GABRB3	DGKG		DCN	-	-	-	-
	GLIPR1L1	CAPNS1	BC045833			MATR3	GADD45A	DGKH		GPR124	-	-	-	-
	GLRX2	CAPS2	BC047065			MAX	GADD45B	DGKI		BGN	-	-	-	-
	GLRX3	CAPZA3	BC047112			MAZ	GALNT10	DHRS3		MARVELD1	-	MARVELD1	MARVELD1	-
	GLS	CASC4	BC047373			MBD4	GALNT11	DHX15		MYO1D	-	-	-	MYO1D
	GLUD2	CASP1	BC047417			MBNL1	GALNT7	DHX57		COL3A1	-	-	-	COL3A1
	GNA11	CASP9	BC047484			MBNL2	GANC	DHX8		PLXDC2	-	-	-	PLXDC2
	GNA15	CASQ1	BC048130			MBOAT1	GAS6	DHX9		COL5A1	-	-	-	-
	GNB5	CAST	BC048141			MBOAT2	GAS7	DIAPH2		COL1A2	-	-	-	-
	GNG12	CASZ1	BC052578			MBTD1	GATA2	DICER1
	GNG5	CATSPER2	BC052945			MC1R	GATA3	DIDO1
	GOLGA	CATSPER2P1	BC053597			MCFD2	GATA4	DIP2B
	GOLIM4	CAV1	BC053841			MCL1	GATA6	DIP2C
	GPC1	CBL	BC053945			MDC1	GBA	DIRAS3
	GPD2	CBWD1	BC053951			MDFI	GCLM	DIS3L
	GPNMB	CBWD5	BC064972			MDM2	GCNT1	DIS3L2
	GPR109B	CBX1	BC067883			MED19	GCNT2	DISC1
	GPR110	CBX3	BC070365			MED28	GDI2	DISP1
	GPR111	CBX6	BC070382			MEF2A	GEMIN7	DKK2
	GPR115	CCBE1	BC070490			MESDC1	GFPT2	DLC1
	GPR126	CCDC109A	BC070495			MESDC2	GIMAP1	DLG2
	GPR175	CCDC109B	BC071802			MET	GIMAP2	DLG5
	GPR21	CCDC113	BC073807			METAP2	GIMAP4	DLGAP1
	GPR39	CCDC121	BC073935			MEX3B	GIMAP5	DLGAP4
	GPR56	CCDC139	BC084573			MFI2	GIMAP6	DMAP1
	GPR87	CCDC14	BC094703			MFN2	GIMAP7	DMD
	GPR92	CCDC19	BC098428			MGST3	GIMAP8	DMTF1
	GPRC5A	CCDC24	BC105019			MIB1	GIN1	DNAJA4
	GPSN2	CCDC34	BC110365			MICALL1	GLI2	DNAJB12
	GRAP	CCDC45	BC112312			MICALL2	GLIPR1L1	DNAJB2
	GREB1	CCDC50	BC113076			MIPOL1	GLIPR2	DNAJC1
	GRHL2	CCDC81	BC126369			MITF	GLRX2	DNAJC10
	GRHL3	CCDC88A	BC127870			MKKS	GLRX3	DNAJC15
	GSG1	CCDC88B	BC127952			MLLT10	GLS	DNAJC25
	GSN	CCDC97	BC128117			MLLT4	GLT1D1	DNAJC27
	GSPT1	CCDC99	BC132944			MMP9	GLTSCR1	DNAJC6
	GSS	CCL2	BC132991			MMRN2	GLUD2	DNALI1
	GSTZ1	CCM2	BC137525			MNT	GLUL	DNHD1
	GTF2A1	CCNB2	BC139719			MOAP1	GNA11	DNM2
	GTF2E2	CCND3	BC141932			MORF4L1	GNA13	DNM3
	GTF2H1	CCNG1	BC148240			MPP5	GNA15	DNMBP
	GTF2H2	CCNL1	BC150585			MPZL1	GNB5	DNTTIP1
	GTF2I	CCPG1	BCAM			MPZL2	GNG12	DOCK1
	GTF2IP1	CCRN4L	BCAR3			MRE11A	GNG2	DOCK10
	GTF2IRD1	CCT6B	BCAS1			MRPL2	GNG4	DOCK11
	GTF2IRD2B	CD109	BCAS2			MRPL49	GNG5	DOCK2
	GTF3C5	CD151	BCAS3			MRPS18B	GOLGA7B	DOCK3
	GTPBP3	CD300E	BCAT1			MS4A7	GOLIM4	DOCK5
	GUK1	CD36	BCKDHB			MT2A	GOT1	DOCK7
	GUSBL1	CD3EAP	BCL11A			MTHFR	GPA33	DOCK8
	GUSBL2	CD44	BCL11B			MTHFS	GPC1	DOK5
	GUSBP1	CD5	BCL2L1			MTMR1	GPC4	DOPEY2
	H2AFJ	CD55	BCL2L10			MTMR11	GPC6	DPH1
	H2AFV	CD59	BCL9			MTUS1	GPD2	DPM1
	H2AFX	CD83	BCL9L			MVP	GPM6B	DPT
	H3F3B	CDC14B	BCR			MXRA7	GPNMB	DPYD
	HABP4	CDC14C	BDH1			MYC	GPR111	DSC2
	HBEGF	CDC27	BDNF			MYH11	GPR115	DSCAML1
	HCFC1R1	CDC2L1	BEAN			MYH9	GPR126	DSEL
	HCG_2029577	CDC42BPG	BEND2			MYLK	GPR56	DSG2
	HDGF	CDC42EP3	BEND3			MYO10	GPRC5A	DST
	HEATR1	CDC45L	BEND7			MYO1G	GPX3	DSTN
	HEATR4	CDC6	BET1			MYO5B	GRAP	DTNB
	HECTD1	CDCA4	BEX1			NAB2	GRAP2	DTWD2
	HELZ	CDCA7L	BHLHE22			NADK	GREB1	DTX3
	HERC4	CDH13	BHLHE23			NAIP	GRIA3	DUPD1
	HERPUD2	CDH22	BHLHE40			NANP	GRIK3	DUSP1
	HES1	CDH23	BHMT2			NAV2	GRIP1	DUSP10
	HIBCH	CDH3	BICC1			NBPF12	GRSF1	DUSP13
	HIC2	CDH4	BICD1			NBPF15	GSC	DUSP14
	HIP1R	CDK3	BIN2			NBPF9	GSDMC	DUSP16
	HISPPD1	CDK5	BIN3			NCLN	GSN	DUSP22
	HISPPD2A	CDKN1A	BLCAP			NCOA7	GSPT1	DUSP26
	HIST1H2AD	CDKN2AIP	BLK			NDE1	GSS	DUSP4
	HIST1H2AE	CDKN3	BLMH			NDFIP1	GSTZ1	DUSP5
	HIST1H2AM	CDR2L	BLOC1S2			NDFIP2	GTF2A1	DUSP6
	HIST1H2BB	CDV3	BMP10			NDRG1	GTF2E2	DYM
	HIST1H2BJ	CDYL	BMP2			NDST1	GTF2H1	DYNC1H1
	HIST1H2BK	CENTB1	BMP2K			NDUFB2	GTF2H2	DYNC2H1
	HIST1H2BL	CENTG3	BMP4			NEBL	GTF2I	DYNLRB2
	HIST1H2BM	CEP152	BMP5			NEDD4	GTF2IRD1	DYRK2
	HIST1H3J	CEP350	BMP6			NEDD4L	GTF2IRD2B	E2F3
	HIST2H2AA3	CEP55	BMP7			NEGR1	GTF3C5	E2F6
	HIST2H3PS2	CEP57	BMPER			NEK6	GTPBP3	EBF1
	HIST2H4B	CER1	BMPR1B			NEK8	GUK1	EBF2
	HLA-E	CERK	BMPR2			NET1	GYG1	EBF3
	HMCN2	CFLAR	BNC1			NFE2L1	GYPE	ECE1
	HMGB4	CGB	BNC2			NFIL3	H2AFJ	ECHDC3
	HMGN2	CGN	BNIP2			NFKB1	H2AFV	ECT2
	HN1	CGNL1	BOC			NFKBIA	H2AFX	ECT2L
	HNRNPA2B1	CHAF1A	BPESC1			NFX1	H3F3B	EDA2R
	HNRNPU	CHAF1B	BRCA1			NHLRC2	HABP4	EDARADD
	HNRPH1	CHCHD7	BRD7			NHS	HAND1	EDIL3
	HNRPH3	CHD1	BRD9			NID2	HBEGF	EDN1
	HNRPK	CHD3	BRE			NIT2	HCFC1R1	EDN2
	HNRPUL1	CHD9	BRIP1			NLRP1	HDAC9	EEA1
	HOMER1	CHI3L1	BRP44			NMD3	HDDC2	EEF1A1
	HOXA10	CHML	BRS3			NME1	HDGF	EEPD1
	HOXA11	CHMP4B	BRUNOL4			NME7	HEATR1	EFCAB4B
	HOXA2	CHODL	BRWD1			NOS3	HEATR4	EFCAB7
	HOXA3	CHRM3	BSN			NOTCH2	HEATR6	EFEMP1
	HOXA4	CHRM5	BST2			NOTCH2NL	HECTD1	EFHD2
	HOXA5	CHRNA9	BTAF1			NPC1	HELZ	EFNA1
	HOXA6	CHST11	BTBD11			NPM3	HERC4	EFNA5
	HOXA7	CHST6	BTBD16			NPTN	HERPUD2	EFTUD1
	HOXA9	CIRBP	BTBD19			NQO2	HES1	EGFL7
	HOXC4	CISD1	BTBD3			NR1D1	HEXB	EGFLAM
	HOXC5	CIZ1	BTBD8			NR4A3	HIAT1	EGFR
	HOXC6	CKMT1B	BTG1			NRL	HIBCH	EHBP1
	HOXC8	CLCF1	BTG2			NSFL1C	HIC1	EHD3
	HOXC9	CLCN3	BUB3			NSUN3	HIC2	EHF
	HOXD11	CLCN6	BWRT			NSUN5	HIP1R	EHHADH
	HS3ST2	CLDN1	BX161428			NT5E	HIST1H2AE	EIF1B
	HSDL2	CLDN14	BX161483			NTN1	HIST1H2BJ	EIF2B2
	HSHUR7SEQ	CLDN18	BX161496			NUB1	HIST1H2BK	EIF2S2
	HSP90AA1	CLDN22	BX248253			NUCKS1	HIST2H2AA3	EIF3H
	HSP90AB1	CLDN3	BX248745			NUDCD3	HLA-E	EIF3J
	HSPA4L	CLDN4	BX537629			NUDT18	HMCN1	EIF3L
	HSPA5	CLDN6	BX538221			NUMA1	HMCN2	EIF4E
	HSPB1	CLDN7	BX648501			NUP37	HMGA2	EIF4EBP1
	HSPB8	CLEC16A	BX648826			NUP62	HMGN2	EIF4G3
	HSPBAP1	CLIC4	BX648962			NUP88	HN1	EIF5
	HSPE1	CLIP1	BZRPL1			NUPL2	HNRNPA2B1	ELAC1
	HTR1D	CLIP2	BZW1			NUSAP1	HNRNPH3	ELF2
	ID1	CLIP4	C10ORF11			NXT1	HNRNPM	ELK1
	ID3	CLK4	C10ORF114			OGFRL1	HNRNPU	ELL2
	IDE	CLSTN1	C10ORF122			OGT	HOMER1	ELMO1
	IDI1	CLTC	C10ORF46			OIP5	HOXA3	ELMOD1
	IER3	CLU	C10ORF47			OLFML2A	HOXC6	ELOVL2
	IER5	CMIP	C10ORF62			OLR1	HRK	ELOVL5
	IFNGR1	CMKLR1	C10ORF76			OPN3	HS3ST1	ELP3
	IFNK	CMTM3	C10ORF78			ORMDL3	HS3ST2	EMILIN2
	IFRD1	CNDP2	C10ORF79			OSBPL1A	HS3ST3A1	EMILIN3
	IFT122	CNGA3	C10ORF90			OSBPL3	HS3ST3B1	EML1
	IGF1R	CNGA4	C10ORF97			OSBPL7	HS6ST1	EML4
	IGFBP3	CNIH	C11ORF1			OSGIN2	HSD17B4	EMP1
	IKBKAP	CNN2	C11ORF17			OSTF1	HSDL2	EMP2
	IKBKG	CNNM1	C11ORF42			P2RY14	HSP90AA1	EMX2
	IKZF5	CNOT1	C11ORF46			P2RY2	HSP90AB1	ENAH
	IL18	CNTLN	C11ORF49			PACSIN3	HSPA4L	ENC1
	IL1A	CNTNAP2	C11ORF75			PAFAH1B1	HSPA5	ENDOD1
	IL1F10	CNTNAP3	C12ORF28			PAFAH1B2	HSPB1	ENO1
	IL1R2	COBLL1	C12ORF34			PAK6	HSPB8	ENOSF1
	IL1RL1	COG1	C12ORF35			PAN3	HSPBAP1	ENOX1
	IL1RN	COL12A1	C12ORF36			PARK2	HSPE1	ENOX2
	IL24	COL17A1	C12ORF41			PARP1	HTT	ENPP2
	IL4I1	COL18A1	C12ORF42			PARP4	HYDIN	ENSA
	IL4R	COL21A1	C12ORF43			PARP8	ID1	ENTPD4
	IL6R	COL22A1	C12ORF49			PAWR	ID3	EPAS1
	IL7R	COL23A1	C12ORF51			PBLD	IDE	EPB41L1
	ILF2	COL4A1	C12ORF61			PC	IDI1	EPB41L2
	IMAA	COL5A2	C12ORF64			PCBP1	IDO1	EPB41L4A
	INA	COL7A1	C12ORF66			PCDH1	IER3	EPB41L4B
	INPP5A	COMMD2	C12ORF74			PCDHGA1	IER5	EPC2
	INSIG2	COMMD7	C12ORF75			PCDHGA10	IFNGR1	EPDR1
	INTS7	COP1	C13ORF18			PCDHGA11	IFRD1	EPHA2
	IRF2BP2	COPS8	C13ORF23			PCDHGA12	IFT122	EPHA4
	IRF6	COQ2	C13ORF31			PCDHGA2	IGBP1	EPHB1
	IRX4	COQ4	C13ORF36			PCDHGA3	IGF1R	EPHB2
	IRX5	CORO1C	C14ORF100			PCDHGA4	IGFBP3	EPHB3
	ISG20L1	CORO2B	C14ORF101			PCDHGA5	IGSF21	EPHB4
	ISY1	COTL1	C14ORF109			PCDHGA6	IKBKAP	EPHX2
	ITGA2	COX7B2	C14ORF115			PCDHGA7	IKBKG	EPN2
	ITGA3	COX8C	C14ORF126			PCDHGB2	IKZF5	EPSTI1
	ITGAV	CP	C14ORF130			PCDHGB3	IL17RA	ERC1
	ITGB1	CP110	C14ORF142			PCDHGB4	IL18	ERG
	ITGB8	CPA4	C14ORF149			PCDHGB6	IL18R1	ERGIC1
	ITGBL1	CPE	C14ORF159			PCDHGB7	IL1R2	ERI1
	ITPKC	CPEB3	C14ORF179			PCDHGC4	IL1RL1	ERI3
	ITSN2	CPEB4	C14ORF182			PCDHGC5	IL1RN	ERICH1
	IVL	CPNE2	C14ORF24			PCK2	IL20RA	ERMN
	IVNS1ABP	CPOX	C14ORF28			PDAP1	IL24	ERN1
	IWS1	CPSF6	C14ORF37			PDCD6	IL4I1	ERP29
	JARID1B	CPZ	C14ORF4			PDE10A	IL4R	ERRFI1
	JARID2	CR591392	C14ORF49			PDE4D	IL6R	ESCO2
	JMJD1A	CR592782	C14ORF93			PDE4DIP	IL7R	ESR1
	JMJD1C	CR593014	C15ORF2			PDLIM1	ILF2	ESRRG
	JUB	CR594710	C15ORF27			PDLIM2	IMPAD1	ETFA
	JUNB	CR595965	C15ORF29			PERP	INADL	ETFB
	JUP	CR598849	C15ORF39			PEX13	INO80C	ETNK1
	KBTBD2	CR599196	C15ORF53			PFKFB2	INO80D	ETS1
	KBTBD6	CR599439	C15ORF57			PFN1	INPP4A	ETS2
	KCNG3	CR600703	C15ORF60			PGLS	INPP5A	ETV3
	KCNH2	CR602880	C16ORF63			PHF13	INSIG2	ETV5
	KCNJ15	CR603438	C16ORF68			PHF19	INTS7	ETV6
	KCNK1	CR604304	C16ORF72			PHF21A	IP6K1	ETV7
	KCNK15	CR605438	C16ORF82			PHIP	IPMK	EXOC4
	KCNN4	CR607309	C16ORF85			PHLDA2	IRF2BP1	EXOC6
	KCTD1	CR610619	C17ORF108			PHLDB1	IRF2BP2	EXOSC3
	KCTD3	CR611340	C17ORF39			PHLDB2	IRF6	EXT1
	KIAA0040	CR614238	C17ORF45			PICALM	IRX4	EXT2
	KIAA0133	CR621662	C17ORF53			PIK3C2B	IRX5	EXTL2
	KIAA0174	CR624623	C17ORF60			PIM1	ISY1	EYA2
	KIAA0182	CR624999	C18ORF1			PIP5K1A	ITGA2	EYA3
	KIAA0247	CR625825	C18ORF16			PISD	ITGA3	EYA4
	KIAA0430	CR936711	C18ORF19			PITPNM2	ITGA5	EZH2
	KIAA0513	CR936796	C18ORF23			PKP1	ITGA6	F11R
	KIAA0652	CRABP2	C19ORF2			PKP2	ITGA9	F2RL1
	KIAA0753	CRB1	C19ORF21			PLA2G6	ITGAV	F2RL2
	KIAA1161	CREB1	C19ORF61			PLAG1	ITGB1	F5
	KIAA1199	CREB3	C1D			PLAU	ITGB6	FAF1
	KIAA1274	CREB5	C1GALT1			PLB1	ITGB8	FAF2
	KIAA1303	CREG2	C1ORF102			PLCXD2	ITGBL1	FAH
	KIAA1370	CRIM1	C1ORF106			PLD1	ITPKC	FAM102B
	KIAA1407	CRTAM	C1ORF107			PLEK2	ITSN2	FAM105B
	KIAA1409	CRY1	C1ORF108			PLEKHA1	IVNS1ABP	FAM107B
	KIAA1598	CRYGN	C1ORF110			PLEKHA4	IWS1	FAM109A
	KIAA1609	CS266503	C1ORF116			PLEKHA8	JAKMIP3	FAM110B
	KIAA1737	CS266601	C1ORF125			PLEKHF1	JARID2	FAM114A2
	KIAA1754	CS266620	C1ORF129			PLEKHH2	JAZF1	FAM118A
	KIAA1908	CSGLCA-T	C1ORF140			PLOD2	JMJD1C	FAM120A
	KIFC3	CSMD2	C1ORF151			PLP2	JUNB	FAM122A
	KIR2DL5B	CSNK1E	C1ORF156			PLS3	JUP	FAM124A
	KIR2DS1	CSNK1G3	C1ORF157			PLXNA2	KBTBD2	FAM126A
	KIR2DS3	CSRP2BP	C1ORF158			PMAIP1	KBTBD6	FAM127C
	KIR2DS4	CST5	C1ORF163			PML	KCNB1	FAM129A
	KIR2DS5	CSTF2T	C1ORF168			PMVK	KCNH2	FAM131C
	KIR3DL1	CTAGE5	C1ORF173			PNMA1	KCNIP2	FAM133A
	KLC1	CTBS	C1ORF174			PNPLA2	KCNJ15	FAM134A
	KLC3	CTDSPL2	C1ORF180			POGZ	KCNK1	FAM134B
	KLC4	CTF1	C1ORF192			POLD4	KCNK15	FAM13C
	KLF10	CTGF	C1ORF21			POLE3	KCNMA1	FAM149A
	KLF3	CTNNAL1	C1ORF212			POLG	KCNN2	FAM154B
	KLF4	CTNNB1	C1ORF220			POLR1D	KCNN4	FAM155B
	KLF6	CTNND1	C1ORF223			POLR2J	KCTD1	FAM160A1
	KLF7	CTPS	C1ORF230			POLR2J3	KCTD3	FAM160B2
	KLK6	CTPS2	C1ORF31			POLR3E	KCTD6	FAM161A
	KLKBL4	CTSB	C1ORF56			POMT2	KHDRBS3	FAM163A
	KLRC1	CTSC	C1ORF61			PPA1	KIAA0020	FAM167A
	KLRC2	CTSL2	C1ORF62			PPM1A	KIAA0040	FAM168A
	KLRC3	CTSZ	C1ORF63			PPM1J	KIAA0247	FAM168B
	KLRD1	CUBN	C1ORF65			PPP1R12B	KIAA0430	FAM171A1
	KPNA1	CUEDC1	C1ORF87			PPP1R13L	KIAA0513	FAM172A
	KPNA4	CXCL6	C1ORF88			PPP1R15A	KIAA0753	FAM174B
	KRT13	CXCR4	C1ORF9			PPP1R3D	KIAA1009	FAM179A
	KRT14	CXXC5	C1ORF96			PPP2R2D	KIAA1161	FAM180A
	KRT15	CYFIP2	C1QL2			PPP2R5A	KIAA1199	FAM184A
	KRT16	CYP24A1	C1QTNF3			PPP2R5C	KIAA1211	FAM189B
	KRT17	CYP26B1	C1QTNF4			PPP3CA	KIAA1324L	FAM19A2
	KRT19	CYP27C1	C20ORF117			PRDM10	KIAA1407	FAM32A
	KRT33A	CYP2A13	C20ORF194			PRDX1	KIAA1467	FAM43A
	KRT37	CYP2A6	C20ORF196			PRDX6	KIAA1598	FAM45A
	KRT5	CYP2B	C20ORF199			PRKAB2	KIAA1671	FAM49B
	KRT6A	CYP2B6	C20ORF202			PRKAG2	KIAA1737	FAM50B
	KRT6B	CYP2B7P1	C20ORF42			PRKCDBP	KIF26B	FAM53B
	KRT6C	CYP2C19	C20ORF85			PRKCH	KIFC3	FAM53C
	KRT7	CYP2E1	C20ORF95			PRKRIP1	KL	FAM60A
	KRT71	CYP4B1	C21ORF129			PRNP	KLC1	FAM76B
	KRT72	CYR61	C21ORF2			PRR15	KLC4	FAM78B
	KRT74	DAAM1	C21ORF91			PRR3	KLF10	FAM83F
	KRT76	DAB1	C22ORF26			PRRG4	KLF3	FAM84A
	KRT78	DAB2IP	C22ORF31			PRRT1	KLF4	FAM91A1
	KRT79	DACT1	C22ORF39			PRRT2	KLF5	FAM9C
	KRT8	DACT2	C22ORF9			PRSS23	KLF6	FANCC
	KRT80	DAPP1	C2CD3			PSEN1	KLF7	FANK1
	KRT9	DARS2	C2CD4B			PSMB7	KLHL4	FAR1
	KRTAP4-11	DCLK1	C2ORF12			PSMC2	KLHL6	FAR2
	KYNU	DCLRE1A	C2ORF3			PSMD14	KLRD1	FARSB
	LAD1	DCLRE1B	C2ORF43			PSPC1	KPNA1	FAS
	LAMA5	DCST2	C2ORF54			PTGES	KPNA4	FAT1
	LAMB3	DCUN1D2	C2ORF57			PTGFRN	KRT19	FBLN2
	LAMC1	DDA1	C2ORF60			PTHLH	KRT5	FBLN5
	LAMC2	DDAH1	C2ORF61			PTK2	KRT7	FBN1
	LAPTM5	DDC	C2ORF64			PTMA	KRT8	FBN2
	LAT2	DDIT4	C2ORF71			PTP4A1	KRT80	FBP1
	LDHA	DDIT4L	C2ORF76			PTPN21	KYNU	FBXL17
	LDHAL6A	DDX28	C2ORF79			PTPRB	LAD1	FBXL3
	LDHC	DDX39	C2ORF86			PTPRF	LAMA3	FBXL7
	LEO1	DDX47	C3			PTPRK	LAMA5	FBXO17
	LGALS3	DDX5	C3ORF17			PTPRS	LAMB3	FBXO21
	LGALS8	DDX51	C3ORF21			PTPRU	LAMC1	FBXO31
	LGALS9	DDX6	C3ORF52			PTS	LAMC2	FBXO34
	LIF	DEAF1	C3ORF55			PUM1	LAMC3	FBXO42
	LILRA1	DEDD	C3ORF56			PURB	LAPTM5	FBXO9
	LILRB1	DENND1B	C3ORF58			PXN	LARP1	FBXW11
	LILRB4	DENND2C	C3ORF67			QKI	LAT2	FBXW2
	LIMA1	DENND3	C3ORF72			QSOX1	LCA5L	FBXW4
	LIMCH1	DENND4A	C3ORF77			QTRTD1	LDHA	FBXW8
	LIMK1	DENR	C4BPA			RAB27B	LDHC	FEM1B
	LIMK2	DEPDC7	C4ORF26			RAB38	LEFTY2	FEM1C
	LIN54	DEXI	C4ORF31			RAB40C	LEO1	FERMT1
	LMO4	DFNA5	C4ORF32			RAB4A	LEPROTL1	FGD4
	LNPEP	DGCR6	C4ORF37			RABEP1	LGALS3	FGD6
	LNX2	DGKD	C4ORF38			RABGAP1	LGALS8	FGF1
	LOC149086	DHFRL1	C4ORF50			RABGAP1L	LGALS9	FGF10
	LOC150381	DHRS12	C4ORF6			RABL2A	LGR6	FGF12
	LOC151877	DHRS3	C5ORF13			RABL2B	LHFPL2	FGF13
	LOC151878	DHX32	C5ORF28			RAD1	LIF	FGF17
	LOC152084	DHX8	C5ORF32			RAD18	LIFR	FGF5
	LOC158301	DIAPH3	C5ORF34			RAD9A	LILRA1	FGF7
	LOC161527	DIDO1	C5ORF36			RANBP2	LILRB1	FGFR1
	LOC200261	DIP2C	C5ORF37			RANGAP1	LILRB4	FGFR1OP
	LOC23117	DIRAS3	C5ORF38			RAP2A	LIMA1	FGFR4
	LOC26010	DIRC2	C6			RAP2B	LIMCH1	FGGY
	LOC283403	DIS3L	C6ORF105			RAPGEF1	LIMK1	FH
	LOC283404	DISP1	C6ORF106			RAPH1	LIMK2	FHIT
	LOC283677	DJ027059	C6ORF129			RARB	LIN54	FHL1
	LOC284262	DJ442750	C6ORF168			RARRES2	LLGL1	FHL2
	LOC284551	DKFZP451A211	C6ORF174			RASA2	LMCD1	FHL3
	LOC284912	DKFZP547B139	C6ORF186			RASA4	LMO1	FHOD3
	LOC285831	DKFZP547E087	C6ORF191			RASAL2	LMO4	FIBIN
	LOC285943	DKFZP666G057	C6ORF199			RASSF5	LMX1B	FIG4
	LOC285944	DKFZP666K117	C6ORF203			RBBP5	LNPEP	FIGN
	LOC285972	DKK3	C6ORF223			RBKS	LNX1	FIGNL1
	LOC338620	DLC1	C6ORF225			RBM25	LNX2	FILIP1
	LOC338799	DLG4	C6ORF91			RBMS3	LOXL4	FILIP1L
	LOC339047	DLGAP1	C7			RBPJ	LPXN	FKBP5
	LOC344423	DLGAP4	C7ORF10			RCBTB1	LRBA	FKBP9
	LOC347273	DMBX1	C7ORF16			RCC1	LRCH1	FKTN
	LOC360030	DMTF1	C7ORF25			RCC2	LRFN4	FLNB
	LOC374491	DNAH5	C7ORF28B			RCSD1	LRIG1	FLOT1
	LOC377711	DNAJB2	C7ORF33			RDH11	LRIG3	FLRT2
	LOC388161	DNAJC15	C7ORF36			RDH13	LRMP	FLT1
	LOC388272	DNAJC16	C7ORF41			RDH16	LRP1	FLVCR2
	LOC392271	DNAJC18	C7ORF44			RDX	LRP11	FMNL3
	LOC399818	DNAJC3	C7ORF60			REEP5	LRP8	FMOD
	LOC400506	DNAJC9	C7ORF66			RELT	LRRC2	FN1
	LOC400581	DNM1L	C7ORF71			REPIN1	LRRC28	FNBP1L
	LOC401317	DNMBP	C8B			REV1	LRRC37A	FNBP4
	LOC402779	DNTTIP2	C8ORF15			REV3L	LRRC37B	FNDC1
	LOC440345	DOCK5	C8ORF34			RFC2	LRRC57	FOS
	LOC440354	DOCK8	C8ORF38			RFK	LRRC61	FOSL2
	LOC440995	DOK5	C8ORF40			RGS12	LRRC8A	FOXC1
	LOC441454	DPH1	C8ORF58			RGS3	LRRC8D	FOXI2
	LOC441964	DPP8	C8ORF79			RHBDD1	LRRFIP1	FOXN3
	LOC541469	DPYSL2	C8ORF83			RHCG	LSM10	FOXO1
	LOC541471	DQ067463	C8ORF84			RHEB	LTBP2	FOXO3
	LOC541472	DQ571124	C9			RHOBTB3	LTBP3	FOXP1
	LOC541473	DQ572409	C9ORF102			RHOC	LYPD1	FOXP2
	LOC554174	DQ574229	C9ORF103			RHOD	LZTS1	FOXP4
	LOC613037	DQ576909	C9ORF131			RHOF	MADD	FPR3
	LOC641912	DQ581401	C9ORF135			RHOJ	MAF	FRAS1
	LOC644090	DQ581767	C9ORF16			RHOU	MAFK	FRAT1
	LOC653641	DQ583133	C9ORF163			RIN1	MAGEF1	FREM1
	LOXL4	DQ584082	C9ORF171			RIN2	MAGI1	FRMD3
	LPXN	DQ585713	C9ORF21			RIN3	MAGI3	FRMD4A
	LRCH1	DQ589421	C9ORF25			RING1	MAL2	FRMPD1
	LRFN4	DQ594515	C9ORF3			RIOK3	MALT1	FRRS1
	LRIG3	DQ596646	C9ORF30			RMI1	MAML2	FRS2
	LRMP	DQ598339	C9ORF4			RMND1	MAN1B1	FRY
	LRP1	DQ598506	C9ORF41			RNF103	MANBA	FRZB
	LRP11	DQ656011	C9ORF43			RNF11	MANBAL	FSCN1
	LRRC28	DQ673922	C9ORF47			RNF144B	MANEA	FSIP1
	LRRC37B	DRAP1	C9ORF50			RNF146	MAP1B	FST
	LRRC37B2	DRD2	C9ORF62			RNF152	MAP2K3	FSTL1
	LRRC51	DSC1	C9ORF66			RNF165	MAP2K6	FUBP3
	LRRC57	DSC2	C9ORF70			RNF168	MAP3K13	FUK
	LRRC61	DSCAML1	C9ORF9			RNF169	MAP3K4	FURIN
	LRRC8A	DSE	C9ORF93			RNF212	MAP3K7	FUT10
	LSM10	DSG2	C9ORF98			RNH1	MAP3K8	FUT8
	LSM8	DSG3	CA10			RNPEPL1	MAP3K9	FXYD6
	LTBP2	DSG4	CA12			RPAIN	MAP4	FZD1
	LTBP3	DSP	CAB39			RPL24	MAP7	FZD2
	LUZP2	DST	CABIN1			RPL3	MAPK10	FZD4
	LYPD1	DSTN	CABP5			RPL37	MAPK6	FZD7
	LYPD3	DTL	CACHD1			RPL4	MAPK8	FZD8
	MAFK	DTNB	CACNA1B			RPLP2	MAPRE2	G0S2
	MAG1	DUPD1	CACNA1C			RPS27L	MARK3	G3BP1
	MAGI1	DUS2L	CACNA1D			RRP15	MARVELD1	G3BP2
	MAGI3	DUSP10	CACNA1E			RSPRY1	MASTL	GAB1
	MAL2	DUSP13	CACNA1G			RTN4	MAT2B	GAB2
	MALAT1	DUSP14	CACNA2D3			RTTN	MATN2	GAB3
	MALT1	DUSP27	CACNA2D4			RUNX1	MATR3	GABBR2
	MAML2	DUSP5	CACNB2			RWDD1	MAX	GABPA
	MAN1B1	DUSP6	CACNB3			RXRB	MAZ	GABRB3
	MAP1B	DYRK1A	CACNB4			RYK	MBD4	GABRR2
	MAP2K3	E2F3	CACNG7			S100A10	MBD5	GADD45A
	MAP3K14	E2F8	CAD			S100A2	MBNL1	GALNT10
	MAP3K4	ECE2	CADM1			S100P	MBNL2	GALNT11
	MAP3K8	ECH1	CADM2			S100PBP	MBOAT1	GALNT13
	MAP3K9	ECOP	CADM3			SAAL1	MBOAT2	GALNT14
	MAPK6	EDAR	CADPS			SAMD1	MBTD1	GALNT2
	MAPK8	EDG2	CALB1			SAMD9	MC1R	GALNT3
	MAPRE2	EDG6	CALB2			SAMSN1	MCC	GALNT7
	MARK3	EDIL3	CALCR			SAT1	MCCC1	GANAB
	MARVELD1	EDN1	CALCRL			SAV1	MCFD2	GAP43
	MASTL	EEA1	CALM1			SBDS	MCL1	GAPVD1
	MATR3	EED	CALM2			SCD	MDC1	GARNL3
	MAX	EF537580	CALM3			SCRN1	MDFI	GARS
	MAZ	EF565094	CALML5			SCYL3	MDH1	GAS2L1
	MBD4	EFCAB4A	CALN1			SDK1	MDM2	GAS7
	MBNL1	EFHD2	CAMK1D			SEC14L2	MED19	GATA3
	MBNL2	EFNA1	CAMK2G			SEC61B	MED28	GATA4
	MBOAT1	EFNA5	CAMKK1			SEMA3C	MEF2A	GATA6
	MBOAT2	EFTUD1	CAMSAP1L1			SERF1A	MEGF9	GATM
	MBTD1	EGFL7	CAMTA1			SERINC2	MEIS1	GBP4
	MC1R	EGFL8	CAP2			SERPINB8	MESDC1	GBP5
	MCF2L2	EGFLAM	CAPN13			SERPINE1	MESDC2	GCC1
	MCFD2	EGFR	CAPN14			SERTAD2	MET	GCLM
	MCL1	EGLN1	CAPN8			SERTAD3	METAP2	GCN1L1
	MDC1	EGR2	CAPZA3			SERTAD4	MEX3B	GCNT1
	MDFI	EHD1	CASK			SESTD1	MFAP3	GCNT2
	MDM2	EHD3	CASP1			SETBP1	MFI2	GCOM1
	MED19	EHF	CASZ1			SETD6	MFN2	GDA
	MED28	EHHADH	CAV1			SFT2D2	MGST3	GDAP1
	MEF2A	EID3	CBARA1			SFXN4	MIB1	GDAP2
	MESDC1	EIF1	CBLN1			SGMS1	MICAL2	GEMIN7
	MESDC2	EIF1B	CBLN4			SGPL1	MICALL1	GEMIN8
	MET	EIF2S1	CBR4			SH2D3A	MICALL2	GEN1
	METAP2	EIF3A	CBWD1			SH2D4A	MIPOL1	GFPT1
	METT11D1	EIF3J	CBWD5			SH3PXD2A	MITF	GFPT2
	MEX3B	EIF4A2	CBX1			SH3RF1	MKKS	GFRA1
	MFI2	EIF4E	CBX3			SH3RF2	MLLT10	GFRA2
	MFN2	EIF4EBP1	CBX4			SIAH2	MLLT4	GGPS1
	MGC10701	EIF4G2	CBX7			SIGIRR	MLYCD	GIMAP2
	MGC11082	EIF4H	CCBE1			SIN3A	MMP9	GIMAP4
	MGC20647	ELA3B	CCDC102A			SIRPB2	MMRN2	GIMAP8
	MGC22265	ELK3	CCDC104			SKAP2	MN1	GINS3
	MGC33212	ELK4	CCDC112			SKIL	MNT	GIPC2
	MGST3	ELL2	CCDC125			SLC16A1	MOAP1	GJA1
	MIB1	ELMO1	CCDC13			SLC19A2	MORF4L1	GJA5
	MICALL1	ELN	CCDC138			SLC1A3	MORF4L2	GKAP1
	MICALL2	ELOVL2	CCDC140			SLC20A1	MPHOSPH6	GLCCI1
	MIPOL1	EMILIN2	CCDC147			SLC25A12	MPP5	GLCE
	MIR16	EMP1	CCDC148			SLC25A24	MPZL1	GLI3
	MITF	ENAH	CCDC149			SLC25A28	MPZL2	GLIPR2
	MKKS	ENC1	CCDC150			SLC25A45	MRC2	GLIS3
	MLL3	ENO3	CCDC18			SLC30A7	MRE11A	GLRX
	MLLT10	ENPEP	CCDC19			SLC31A2	MRM1	GLRX3
	MLLT4	ENSA	CCDC24			SLC33A1	MRPL15	GLRX5
	MLSTD2	ENTPD4	CCDC25			SLC35D1	MRPL2	GLS
	MMP10	EOMES	CCDC28A			SLC35E2	MRPL46	GLT1D1
	MMP13	EPB41L4A	CCDC3			SLC35F2	MRPL49	GLTSCR1
	MMP9	EPB42	CCDC34			SLC36A2	MRPS11	GLUL
	MMRN2	EPB49	CCDC47			SLC37A2	MRPS15	GMCL1
	MNT	EPC2	CCDC64			SLC38A2	MRPS18A	GMEB1
	MOAP1	EPHA2	CCDC72			SLC39A13	MRPS18B	GMFB
	MOBKL2B	EPHA4	CCDC75			SLC39A9	MRPS23	GMNN
	MOBKL3	EPHB3	CCDC80			SLC3A2	MRPS25	GNA12
	MORF4L1	EPN2	CCDC81			SLC4A11	MRPS6	GNA13
	MPP5	EPR-1	CCDC88A			SLC4A2	MS4A7	GNA14
	MPZL1	EPS8	CCDC91			SLC7A1	MSH6	GNA15
	MPZL2	EPS8L1	CCDC92			SLC7A5	MT2A	GNAL
	MRE11A	EPSTI1	CCDC93			SLC7A6	MTHFR	GNAO1
	MRPL2	ERAP1	CCDC97			SLC7A8	MTHFS	GNAQ
	MRPL49	EREG	CCDC99			SLC8A1	MTMR1	GNG12
	MRPS18B	ERH	CCKBR			SLC9A1	MTMR11	GNG2
	MS4A6E	ERICH1	CCL2			SMAD1	MTUS1	GNG4
	MS4A7	ERP29	CCL7			SMAD3	MUC20	GNL2
	MST150	ERRFI1	CCM2			SMAD6	MVP	GNPNAT1
	MT2A	ESX1	CCNA1			SMAD7	MXI1	GNS
	MTHFR	ETFA	CCND3			SMARCD3	MXRA5	GOLGA7B
	MTHFS	ETFB	CCNG1			SMC2	MXRA7	GON4L
	MTMR1	ETS1	CCNL1			SMG1	MYC	GORAB
	MTMR11	ETS2	CCNY			SMG7	MYEOV2	GOSR1
	MTP18	ETV3L	CCR4			SMN2	MYH11	GOT1
	MTUS1	ETV6	CCRL2			SMOX	MYH9	GPATCH8
	MVP	EVI1	CCT6B			SMPD1	MYLK	GPBP1
	MXRA7	EVX2	CD109			SMPD4	MYO10	GPC3
	MYC	EXOC3L2	CD151			SMURF1	MYO16	GPC4
	MYH11	EXOC6	CD160			SMURF2	MYO1B	GPC6
	MYH13	EXT1	CD1B			SMYD2	MYO1G	GPD1L
	MYH9	EXT2	CD2			SNAI2	MYO5B	GPD2
	MYLC2PL	EXTL2	CD200			SNAP23	MYOCD	GPHN
	MYLK	EYA2	CD200R1L			SNCG	MYOF	GPM6B
	MYO10	EZR	CD247			SNRPE	N6AMT1	GPN3
	MYO15A	F11R	CD276			SNX16	NAB2	GPR111
	MYO1G	F2	CD300E			SNX5	NADK	GPR115
	MYO5B	F2RL1	CD302			SNX7	NAIP	GPR116
	MYST3	F3	CD34			SOAT1	NANP	GPR125
	NAB2	F8	CD36			SOCS6	NARS2	GPR126
	NADK	FADD	CD3E			SOS2	NAV2	GPR133
	NAIP	FADS1	CD3EAP			SOX12	NAV3	GPR155
	NANP	FADS2	CD40LG			SPAG9	NBAS	GPR161
	NAT11	FAM100A	CD46			SPATA5L1	NBEAL2	GPRC5A
	NAT13	FAM107B	CD48			SPCS2	NBPF12	GPRIN3
	NAV2	FAM109A	CD55			SPECC1	NBPF15	GPT2
	NBPF12	FAM114A2	CD58			SPIN1	NBPF9	GRAMD3
	NBPF15	FAM124A	CD59			SPINK1	NCLN	GRAP2
	NBPF17P	FAM125B	CD82			SPON2	NCOA7	GRB14
	NBPF9	FAM128B	CD83			SPRED1	NDE1	GREB1
	NCLN	FAM129B	CD8A			SPRED2	NDFIP1	GREB1L
	NCOA7	FAM131C	CD93			SPTB	NDFIP2	GRIA3
	NDE1	FAM135B	CD96			SPTBN1	NDRG1	GRID1
	NDFIP1	FAM148A	CDC14A			SPTLC2	NDRG4	GRIK3
	NDFIP2	FAM155B	CDC27			SPTLC3	NDST1	GRIN2A
	NDRG1	FAM161A	CDC42BPA			SQRDL	NDUFB2	GRIN3A
	NDST1	FAM167A	CDC42BPB			SREBF1	NEBL	GRIP1
	NDUFB2	FAM169B	CDC42EP1			SRI	NEDD4	GRM1
	NEBL	FAM171A1	CDC42EP3			SSBP3	NEDD4L	GRM8
	NEDD4	FAM174B	CDC42EP4			ST20	NEDD9	GRSF1
	NEDD4L	FAM179A	CDC6			ST3GAL4	NEGR1	GSC
	NEGR1	FAM184A	CDC7			ST3GAL5	NEK6	GSDMC
	NEK6	FAM18B2	CDC73			ST5	NEK8	GSS
	NEK8	FAM20A	CDCA7L			ST6GAL2	NENF	GTDC1
	NET1	FAM26A	CDGAP			ST6GALNAC4	NET1	GTF2B
	NFE2L1	FAM35A	CDH12			ST7	NFASC	GTF2H2
	NFIL3	FAM39B	CDH13			STAM2	NFATC2	GTF3C1
	NFKB1	FAM39DP	CDH22			STARD13	NFE2L1	GTF3C6
	NFKBIA	FAM40B	CDH23			STARD4	NFIL3	GTPBP4
	NFX1	FAM44C	CDH4			STK10	NFKB1	GUCA1C
	NGFB	FAM49A	CDH8			STK17A	NFKBIA	GUCY1A2
	NHLRC2	FAM53B	CDK13			STK40	NFX1	GUCY1A3
	NHS	FAM57A	CDK3			STOM	NFYB	GULP1
	NID2	FAM58B	CDK5RAP2			STON2	NHLRC2	GYG1
	NIT2	FAM5C	CDK5RAP3			STRN	NHS	GYPC
	NLRP1	FAM70B	CDK6			STX10	NID2	GYPE
	NMD3	FAM71D	CDK8			STX1A	NIT2	H2AFY
	NME1	FAM75B	CDKN1A			STX6	NLRP1	H2AFY2
	NME2	FAM76B	CDKN2AIP			STYX	NMD3	HABP2
	NME7	FAM83A	CDKN3			SUCLA2	NME1	HADH
	NOS3	FAM83F	CDYL			SUFU	NME7	HAND1
	NOTCH2	FAM84B	CDYL2			SULF2	NNAT	HCCS
	NOTCH2NL	FAM86A	CEBPB			SUMO2	NOC4L	HCFC1R1
	NP	FAM86C	CENPF			SUPT16H	NOS3	HDAC8
	NPC1	FAM91A2	CENPO			SUSD1	NOTCH1	HDAC9
	NPC1L1	FANK1	CEP120			SUV420H1	NOTCH2	HDDC2
	NPIP	FAP	CEP135			SUV420H2	NOTCH2NL	HDGF
	NPM3	FAR1	CEP152			SVIL	NPC1	HEATR6
	NPSA	FAS	CEP164			SWAP70	NPM3	HECW2
	NPTN	FASTK	CEP192			SYK	NPTN	HELZ
	NQO2	FAT	CEP55			SYNE2	NQO2	HERC1
	NR1D1	FAT2	CER1			SYNPO	NR1D1	HEXA
	NR4A3	FAT4	CERK			SYTL2	NR3C1	HEXB
	NRL	FAU	CES7			TAF5L	NR4A3	HEY1
	NSFL1C	FBN1	CETN1			TAGLN2	NRIP1	HHAT
	NSUN3	FBN2	CFLAR			TALDO1	NRL	HIAT1
	NSUN5	FBXL17	CGGBP1			TAX1BP1	NRXN2	HIBADH
	NT5E	FBXL18	CHAF1B			TAX1BP3	NSFL1C	HIC1
	NTN1	FBXL3	CHCHD3			TBC1D13	NSUN2	HIF1A
	NUB1	FBXO21	CHCHD6			TBC1D15	NSUN3	HINT3
	NUCKS1	FBXO32	CHD1L			TBC1D17	NSUN5	HIPK1
	NUDCD3	FBXO34	CHD2			TBC1D2	NT5E	HIPK3
	NUDT18	FBXW4	CHD6			TBK1	NTF3	HIST1H2BD
	NUMA1	FCHO2	CHD7			TBL1XR1	NTM	HIST1H2BK
	NUP37	FCHSD2	CHD9			TBL2	NTN1	HIST2H2AA3
	NUP62	FEM1B	CHGB			TBX19	NUAK1	HIST2H2BE
	NUP88	FER1L3	CHI3L1			TBX3	NUAK2	HIVEP1
	NUPL2	FGD2	CHI3L2			TCEA1	NUB1	HIVEP2
	NUSAP1	FGD3	CHIA			TCF4	NUCKS1	HIVEP3
	NXT1	FGD4	CHL1			TES	NUDCD3	HLF
	NYD-SP21	FGF1	CHM			TFAP2A	NUDT18	HLX
	ODF3L1	FGF13	CHN1			TFPI2	NUMA1	HMCN1
	OGFRL1	FGF17	CHN2			TGFA	NUMB	HMGA2
	OGT	FGFR2	CHP			TGFB2	NUP37	HMGB3
	OIP5	FGGY	CHP2			TGFBI	NUP62	HMGCR
	OLFML2A	FH	CHRM2			TGIF1	NUP88	HMGN1
	OLR1	FHL2	CHRM3			TGIF2	NUPL2	HMGXB4
	OPN3	FHOD1	CHST1			TGM2	NUSAP1	HNRNPA2B1
	OR2A20P	FHOD3	CHST3			THADA	NXN	HNRNPD
	OR2A9P	FIBIN	CHST8			THAP9	NXT1	HNRNPF
	OR7C1	FILIP1L	CHSY3			THBD	ODC1	HNRNPM
	ORC6L	FKBP1A	CISD1			THBS1	OGDHL	HNRNPR
	ORMDL3	FKBP2	CISH			THOC6	OGFRL1	HOMER1
	OSBPL1A	FKSG43	CIZ1			THRA	OGT	HOMER2
	OSBPL3	FKSG61	CKAP2L			TIAM2	OIP5	HOOK3
	OSBPL7	FKSG68	CKAP5			TIMM10	OLFML2A	HOXD3
	OSGIN2	FLJ00050	CKM			TINAGL1	OLR1	HRH2
	OSTF1	FLJ00313	CKS2			TIPARP	OPN3	HRK
	OVOL1	FLJ12825	CLASP1			TJP1	ORMDL3	HS2ST1
	P2RY14	FLJ13197	CLCA4			TJP2	OSBPL1A	HS3ST1
	P2RY2	FLJ13773	CLCF1			TLCD1	OSBPL3	HS3ST2
	PACSIN3	FLJ14213	CLDN1			TLE1	OSBPL7	HS3ST3A1
	PAFAH1B1	FLJ16124	CLDN18			TLN1	OSGIN2	HS3ST3B1
	PAFAH1B2	FLJ16641	CLDN2			TM2D2	OSTF1	HS6ST1
	PAK6	FLJ20323	CLDN22			TM4SF1	P2RY14	HS6ST2
	PAN3	FLJ20489	CLDN23			TMBIM1	P2RY2	HSD11B1
	PARK2	FLJ21767	CLEC14A			TMCO3	PABPC1	HSD17B10
	PARP1	FLJ22795	CLEC16A			TMED10	PACSIN1	HSD17B12
	PARP4	FLJ25801	CLEC4A			TMED8	PACSIN2	HSD17B14
	PARP8	FLJ27365	CLIC4			TMEM176A	PACSIN3	HSD17B4
	PAWR	FLJ32658	CLIC5			TMEM176B	PAFAH1B1	HSPA12A
	PBEF1	FLJ35024	CLINT1			TMEM2	PAFAH1B2	HSPA8
	PBLD	FLJ35776	CLIP2			TMEM27	PAK6	HSPB8
	PC	FLJ39739	CLIP4			TMEM66	PALLD	HSPH1
	PCBP1	FLJ41352	CLK2			TMEM80	PAN3	HTATIP2
	PCDH1	FLJ41423	CLMN			TMEM87A	PAPOLA	HTATSF1
	PCDHGA1	FLJ41603	CLPB			TMEM87B	PAPSS1	HTR4
	PCDHGA10	FLJ43505	CLPTM1			TMOD3	PARK2	HTRA1
	PCDHGA11	FLJ45983	CLRN1			TMTC3	PARP1	HTT
	PCDHGA12	FLJ90723	CLSTN1			TMUB1	PARP4	HUWE1
	PCDHGA2	FLNB	CLSTN2			TNC	PARP8	HYDIN
	PCDHGA3	FLOT1	CLTA			TNFAIP8	PARVA	ICA1
	PCDHGA4	FLRT2	CMC1			TNFRSF10B	PAWR	ICA1L
	PCDHGA5	FLT1	CMIP			TNFRSF12A	PAX6	ID1
	PCDHGA6	FMN1	CMKLR1			TNFRSF1A	PBLD	ID2
	PCDHGA7	FMN2	CMPK1			TNK2	PC	ID3
	PCDHGA8	FMOD	CMTM3			TNKS1BP1	PCBP1	IER3
	PCDHGA9	FN1	CMTM7			TNPO1	PCDH1	IER3IP1
	PCDHGB1	FNBP1	CMTM8			TOB1	PCDHGA1	IFI44
	PCDHGB2	FNBP4	CMYA5			TOP2B	PCDHGA10	IFIT3
	PCDHGB3	FNTB	CNBD1			TOR1AIP1	PCDHGA11	IFNAR1
	PCDHGB4	FOLR3	CNDP2			TOR3A	PCDHGA12	IFT74
	PCDHGB5	FOSL1	CNGA2			TPD52	PCDHGA2	IGBP1
	PCDHGB6	FOSL2	CNGA3			TPM3	PCDHGA3	IGF1
	PCDHGB7	FOXA1	CNN1			TPM4	PCDHGA4	IGF1R
	PCDHGB8P	FOXA2	CNNM1			TRAF3IP2	PCDHGA5	IGFBP3
	PCDHGC4	FOXC1	CNTN1			TRAF7	PCDHGA6	IGFBP7
	PCDHGC5	FOXE1	CNTN3			TRAK1	PCDHGA7	IGSF1
	PCK2	FOXI1	CNTN4			TRAM1	PCDHGB2	IGSF11
	PCTK3	FOXI2	CNTN5			TRAPPC3	PCDHGB3	IGSF21
	PDAP1	FOXL2	CNTN6			TRDMT1	PCDHGB4	IKZF2
	PDCD6	FOXN4	CNTNAP2			TRIM25	PCDHGB6	IL10RA
	PDE10A	FOXO3	CNTNAP4			TRIM26	PCDHGB7	IL15
	PDE4D	FOXP2	CNTNAP5			TRIM32	PCDHGC4	IL17RA
	PDE4DIP	FOXQ1	CNTROB			TRIM55	PCDHGC5	IL17RD
	PDLIM1	FREM1	COAS3			TRIM56	PCID2	IL18R1
	PDLIM2	FREM2	COBL			TRIM6	PCK2	IL1B
	PERP	FRG2C	COBLL1			TRIM8	PCSK2	IL1R1
	PEX13	FRK	COG2			TROVE2	PCTP	IL1RAPL1
	PFKFB2	FRMD6	COG3			TRUB2	PDAP1	IL1RL1
	PFN1	FRMD8	COL12A1			TSC22D1	PDCD4	IL1RL2
	PGLS	FRY	COL18A1			TSC22D2	PDCD6	IL20RA
	PHF13	FSHR	COL19A1			TSKU	PDE10A	IL23A
	PHF19	FST	COL21A1			TSPAN15	PDE4B	IL33
	PHF21A	FSTL3	COL22A1			TSPAN18	PDE4D	ILDR2
	PHIP	FTSJD2	COL23A1			TSPAN4	PDE4DIP	IMMP2L
	PHLDA2	FUBP1	COL24A1			TSPAN5	PDE8A	IMPAD1
	PHLDB1	FUBP3	COL25A1			TTBK2	PDHA1	INADL
	PHLDB2	FUNDC2	COL27A1			TTC23	PDLIM1	INF2
	PHLPP	FURIN	COL28A1			TTC7A	PDLIM2	INO80D
	PICALM	FVT1	COL29A1			TTL	PDZD2	INPP4A
	PIK3C2B	FYB	COL3A1			TUBA1A	PDZRN3	INPP4B
	PIM1	FZD1	COL4A6			TUBA1C	PERP	INPP5A
	PIP5K1A	FZD4	COL5A2			TUBB	PEX13	INPP5F
	PISD	FZD9	COL6A3			TUBB2A	PFDN4	INSIG2
	PITPNM2	FZR1	COL8A1			TUBB2B	PFKFB2	INSR
	PIWIL1	G3BP1	COLEC11			TUBB6	PFN1	INTS7
	PKM2	GAB2	COMMD10			TUFT1	PGAP1	INTS9
	PKP1	GABARAPL1	COMMD2			TUT1	PGLS	INTU
	PKP2	GABPB2	COMMD8			TXN	PHACTR2	IPMK
	PLA2G2E	GABRB3	COMMD9			TXNRD1	PHC2	IPO8
	PLA2G6	GAD1	COP1			TYRO3	PHF13	IQGAP2
	PLAG1	GAD2	COPS2			TYW1	PHF15	IQSEC1
	PLAU	GADD45A	COPS3			UACA	PHF17	IRAK2
	PLB1	GADD45B	COPZ2			UAP1	PHF19	IRF2
	PLCXD2	GALNT10	COQ10B			UBC	PHF21A	IRF2BP1
	PLD1	GALNT11	COQ4			UBE2D1	PHIP	IRF2BP2
	PLEC1	GALNT7	COQ6			UBE2Q2	PHLDA2	IRS1
	PLEK2	GALNTL2	CORIN			UBE2R2	PHLDB1	IRS2
	PLEKHA1	GALNTL5	CORO2B			UBL3	PHLDB2	IRX3
	PLEKHA4	GANC	CORO6			UBQLN1	PICALM	IRX4
	PLEKHA8	GAS5	COX10			UCHL5	PIGM	IRX6
	PLEKHA9	GAS6	COX18			UFD1L	PIK3C2B	ITGA11
	PLEKHF1	GAS7	COX7B2			ULBP3	PIK3CG	ITGA2
	PLEKHH2	GATA2	CP			UPK1B	PIM1	ITGA4
	PLEKHK1	GATA3	CPA4			UPP1	PIP5K1A	ITGA6
	PLOD2	GATA4	CPA6			USP20	PISD	ITGA9
	PLP2	GATA6	CPE			USP3	PITPNM2	ITGAE
	PLS3	GBA	CPEB1			USPL1	PKP1	ITGB1
	PLXNA2	GBAP	CPEB2			UST	PKP2	ITGB5
	PMAIP1	GCLM	CPEB3			UTRN	PLA2G6	ITGB6
	PML	GCNT1	CPEB4			VCL	PLAG1	ITGBL1
	PMS2L1	GCNT2	CPNE2			VCPIP1	PLAGL1	ITIH5
	PMS2L11	GDI2	CPNE4			VDAC2	PLAU	ITPKB
	PMS2L2	GEMIN7	CPNE8			VIM	PLAUR	ITPR1
	PMS2L5	GFPT2	CPS1			VPS13B	PLB1	IVNS1ABP
	PMVK	GIMAP1	CPSF2			VPS13C	PLCB1	IWS1
	PNMA1	GIMAP2	CPSF6			VPS18	PLCXD2	JAG1
	PNPLA2	GIMAP4	CPVL			VPS35	PLD1	JAG2
	POGZ	GIMAP5	CPZ			VPS36	PLEK2	JAK2
	POLD4	GIMAP6	CR590796			VPS37B	PLEKHA1	JAKMIP3
	POLE3	GIMAP7	CR591392			VPS37C	PLEKHA4	JAM2
	POLG	GIMAP8	CR591483			VPS37D	PLEKHA7	JARID2
	POLR1D	GIN1	CR592782			VSNL1	PLEKHA8	JAZF1
	POLR2J	GIP	CR593014			VTI1B	PLEKHF1	JHDM1D
	POLR2J3	GIYD2	CR594591			VWCE	PLEKHH2	JMJD1C
	POLR2J4	GJB3	CR596832			WASF2	PLEKHM3	JUND
	POLR3E	GJB5	CR597597			WBP4	PLN	KAL1
	POMT2	GKN1	CR598311			WBSCR16	PLOD2	KALRN
	PPA1	GLI2	CR598849			WBSCR22	PLP2	KANK1
	PPM1A	GLIPR1L1	CR599196			WBSCR27	PLS3	KCNA4
	PPM1J	GLIPR2	CR599439			WDFY3	PLXNA2	KCNA5
	PPP1R12B	GLRX2	CR600703			WDR18	PLXNA4	KCNAB1
	PPP1R13L	GLRX3	CR601007			WDR31	PMAIP1	KCNB1
	PPP1R15A	GLS	CR601542			WDR37	PMEPA1	KCNC3
	PPP1R3D	GLT1D1	CR602933			WDR81	PML	KCNC4
	PPP2R2D	GLTSCR1	CR603438			WDR86	PMS1	KCND3
	PPP2R5A	GLUD2	CR604031			WDR89	PMVK	KCNE4
	PPP2R5C	GLUL	CR604304			WEE1	PNMA1	KCNIP1
	PPP3CA	GMPPB	CR605438			WNT2B	PNO1	KCNIP2
	PRDM10	GNA11	CR607309			WNT9A	PNPLA2	KCNIP4
	PRDX1	GNA13	CR607568			WSB1	PODXL	KCNJ12
	PRDX6	GNA15	CR607597			WWC1	POGZ	KCNJ15
	PRKAB2	GNB5	CR610619			WWTR1	POLD4	KCNJ3
	PRKAG2	GNG12	CR611653			XRCC2	POLE3	KCNK1
	PRKCDBP	GNG2	CR612603			XRCC3	POLG	KCNK12
	PRKCH	GNG4	CR618071			XRRA1	POLG2	KCNK2
	PRKRIP1	GNG5	CR619813			YAP1	POLL	KCNK3
	PRNP	GOLGA	CR620010			YARS	POLR1A	KCNK5
	PRO1073	GOLGA7B	CR621662			YARS2	POLR1D	KCNMA1
	PRO1268	GOLIM4	CR622643			YME1L1	POLR2J	KCNMB1
	PRR15	GOT1	CR624623			YOD1	POLR2J3	KCNMB3
	PRR3	GPA33	CR624999			YWHAQ	POLR3E	KCNN2
	PRRG4	GPC1	CR625155			YWHAZ	POMT2	KCNN3
	PRRT1	GPC4	CR625159			YY1	POSTN	KCNQ3
	PRRT2	GPC6	CR625825			ZBED5	POU2F1	KCNS3
	PRSS22	GPD2	CR749823			ZBP1	POU5F1	KCNT2
	PRSS23	GPHB5	CR933670			ZBTB1	PPA1	KCTD1
	PSCA	GPM6B	CR936711			ZBTB25	PPAPDC3	KCTD13
	PSEN1	GPNMB	CRB1			ZBTB26	PPFIA4	KCTD6
	PSMB7	GPR109B	CRCT1			ZBTB6	PPIF	KDM1A
	PSMC2	GPR110	CREB1			ZC3H12A	PPM1A	KDM6A
	PSMD14	GPR111	CREB5			ZC3H7A	PPM1D	KDR
	PSPC1	GPR115	CRH			ZCCHC11	PPM1H	KHDRBS3
	PTGER1	GPR126	CRHR2			ZDHHC3	PPM1J	KIAA0020
	PTGES	GPR128	CRIM1			ZDHHC5	PPP1R12B	KIAA0196
	PTGFRN	GPR175	CRIPT			ZFAND5	PPP1R13L	KIAA0226
	PTHLH	GPR177	CRISP3			ZFP36L1	PPP1R15A	KIAA0232
	PTK2	GPR21	CRISPLD1			ZFP91	PPP1R15B	KIAA0247
	PTMA	GPR39	CRTAC1			ZMYND8	PPP1R16B	KIAA0319L
	PTP4A1	GPR45	CRY1			ZNF143	PPP1R3D	KIAA0556
	PTPN21	GPR56	CRYBG3			ZNF148	PPP2R2D	KIAA0753
	PTPRB	GPR6	CS266317			ZNF326	PPP2R5A	KIAA0895
	PTPRF	GPR78	CS266503			ZNF335	PPP2R5C	KIAA0922
	PTPRK	GPR87	CS266567			ZNF33A	PPP3CA	KIAA1009
	PTPRS	GPR92	CSAD			ZNF341	PRDM1	KIAA1211
	PTPRU	GPRC5A	CSDE1			ZNF362	PRDM10	KIAA1217
	PTS	GPSN2	CSF1			ZNF365	PRDX1	KIAA1324L
	PUM1	GPX3	CSGALNACT1			ZNF367	PRDX5	KIAA1407
	PURB	GRAP	CSMD1			ZNF408	PRDX6	KIAA1432
	PXN	GRAP2	CSNK1A1L			ZNF462	PRELID2	KIAA1467
	QKI	GREB1	CSNK1E			ZNF592	PREX1	KIAA1549
	QSOX1	GRHL2	CSNK1G1			ZNF608	PRICKLE2	KIAA1671
	QTRTD1	GRHL3	CSNK1G3			ZNF703	PRIMA1	KIAA1841
	RAB27B	GRIA1	CSNK2A1			ZNF775	PRKAB2	KIDINS220
	RAB38	GRIA3	CSRP2BP			ZNFX1	PRKAG2	KIF13A
	RAB40C	GRIK3	CST5			ZNHIT2	PRKCDBP	KIF20B
	RAB4A	GRIN2B	CST6			ZNRF2	PRKCH	KIF21A
	RABEP1	GRIP1	CSTF2			ZW10	PRKRIP1	KIF23
	RABGAP1	GRPR	CTF1			ZWILCH	PRLR	KIF26B
	RABGAP1L	GRSF1	CTGF				PRNP	KIF3B
	RABL2A	GSC	CTH				PRR15	KIF5B
	RABL2B	GSDMC	CTLA4				PRR3	KIF5C
	RAD1	GSG1	CTNNA2				PRRG4	KIF9
	RAD18	GSN	CTNNA3				PRRT1	KIFAP3
	RAD9A	GSPT1	CTNNBL1				PRRT2	KIFC3
	RAG1AP1	GSS	CTNND1				PRSS23	KIRREL
	RANBP2	GSTZ1	CTNND2				PSEN1	KIT
	RANGAP1	GTF2A1	CTPS2				PSMB7	KL
	RAP2A	GTF2E2	CTSC				PSMC2	KLF10
	RAP2B	GTF2H1	CTXN3				PSMD14	KLF2
	RAPGEF1	GTF2H2	CUBN				PSMD6	KLF3
	RAPH1	GTF2I	CUEDC1				PSPC1	KLF4
	RARB	GTF2IP1	CUGBP1				PTGES	KLF5
	RARRES2	GTF2IRD1	CUGBP2				PTGFRN	KLF6
	RASA2	GTF2IRD2B	CUL4A				PTHLH	KLF7
	RASA4	GTF3C5	CUX2				PTK2	KLHDC10
	RASAL2	GTPBP3	CUZD1				PTMA	KLHL20
	RASEF	GUCY1B2	CWC15				PTP4A1	KLHL25
	RASGRF1	GUK1	CWC22				PTPN13	KLHL38
	RASSF5	GUSBL1	CWC27				PTPN21	KLHL6
	RBBP5	GUSBL2	CWF19L2				PTPRB	KRAS
	RBKS	GUSBP1	CWH43				PTPRE	KRCC1
	RBM25	GYG1	CXCL12				PTPRF	KREMEN1
	RBM35B	GYPE	CXCL2				PTPRK	KRT19
	RBMS3	H2AFJ	CXCR4				PTPRM	KRT7
	RBPJ	H2AFV	CXORF27				PTPRO	KSR1
	RCBTB1	H2AFX	CXORF36				PTPRR	KY
	RCC1	H2BFXP	CXORF48				PTPRS	L2HGDH
	RCC2	H3F3B	CXORF66				PTPRU	LACE1
	RCSD1	HABP4	CYB5D1				PTS	LAMA2
	RDH11	HAND1	CYFIP1				PUM1	LAMA3
	RDH13	HBEGF	CYFIP2				PURB	LAMB1
	RDH16	HCFC1R1	CYLD				PXN	LAMB3
	RDHE2	HCG_2029577	CYP1B1				PXT1	LAMC1
	RDX	HCG_25025	CYP24A1				PYCR2	LAMC2
	REEP5	HDAC9	CYP26C1				QKI	LAMC3
	RELT	HDDC2	CYP27A1				QSOX1	LAPTM4B
	REPIN1	HDGF	CYP27C1				QTRTD1	LAPTM5
	REV1	HEATR1	CYP2A6				RAB17	LARGE
	REV3L	HEATR4	CYP2C9				RAB20	LATS2
	RFC2	HEATR6	CYP2E1				RAB27B	LBH
	RFK	HECTD1	CYP39A1				RAB37	LBR
	RGPD7	HELZ	CYP4A11				RAB38	LCA5L
	RGS12	HERC4	CYP7B1				RAB40C	LCMT2
	RGS3	HERPUD2	CYR61				RAB4A	LCNL1
	RHBDD1	HES1	CYSLTR1				RAB5B	LCP2
	RHCG	HEXB	CYTH1				RABEP1	LDB2
	RHEB	HIAT1	CYYR1				RABGAP1	LDHA
	RHOBTB3	HIBCH	DAAM1				RABGAP1L	LDHB
	RHOC	HIC1	DAB1				RABL2A	LDLRAD3
	RHOD	HIC2	DAB2IP				RABL2B	LEFTY2
	RHOF	HIP1R	DACT2				RAD1	LEKR1
	RHOJ	HISPPD1	DAP				RAD18	LEMD3
	RHOU	HISPPD2A	DAPK1				RAD9A	LEPR
	RICS	HIST1H2AD	DARS2				RAI1	LEPREL1
	RIMBP3	HIST1H2AE	DBC1				RALGPS1	LEPROTL1
	RIMBP3B	HIST1H2AM	DBNDD2				RANBP2	LGALS2
	RIMBP3C	HIST1H2BB	DBR1				RANGAP1	LGALS3BP
	RIN1	HIST1H2BJ	DBT				RAP2A	LGI2
	RIN2	HIST1H2BK	DCAF4L2				RAP2B	LGR6
	RIN3	HIST1H2BL	DCAF6				RAPGEF1	LHFPL2
	RING1	HIST1H2BM	DCAF8L1				RAPH1	LIFR
	RIOK3	HIST1H3J	DCBLD2				RARB	LIMCH1
	RIPK4	HIST2H2AA3	DCC				RARRES2	LIMK2
	RMI1	HIST2H3PS2	DCDC2				RASA2	LIN7A
	RMND1	HIST2H4B	DCHS1				RASA4	LIN7C
	RNF103	HLA-E	DCLK1				RASAL2	LINGO1
	RNF11	HMCN1	DCP1B				RASGEF1B	LIPC
	RNF144B	HMCN2	DCTN3				RASL11B	LIPH
	RNF146	HMGA2	DCTN5				RASSF3	LITAF
	RNF152	HMGB4	DCUN1D1				RASSF5	LMBR1
	RNF165	HMGN2	DCUN1D4				RBBP5	LMCD1
	RNF168	HN1	DDAH1				RBKS	LMF1
	RNF169	HNF1B	DDC				RBM25	LMNA
	RNF212	HNF4A	DDHD1				RBMS3	LMO1
	RNH1	HNRNPA2B1	DDIT4				RBPJ	LMO2
	RNPEPL1	HNRNPH3	DDR2				RCBTB1	LMO3
	ROD1	HNRNPM	DDX10				RCC1	LMOD1
	RP11-78J21.1	HNRNPU	DDX20				RCC2	LMOD3
	RP1L1	HNRPH1	DDX26B				RCSD1	LMX1B
	RP4-747L4.3	HNRPH3	DDX28				RDH11	LNX1
	RPAIN	HNRPK	DDX3X				RDH13	LONP2
	RPL24	HNRPUL1	DDX42				RDH16	LONRF3
	RPL3	HOMER1	DDX47				RDX	LOXL1
	RPL32P3	HOXA10	DDX51				REEP5	LOXL4
	RPL37	HOXA11	DDX56				RELT	LPAR1
	RPL4	HOXA2	DDX59				REPIN1	LPGAT1
	RPLP2	HOXA3	DECR1				REPS2	LPHN3
	RPS18P1	HOXA4	DEDD				REV1	LPIN1
	RPS27L	HOXA5	DEF6				REV3L	LPIN3
	RRP15	HOXA6	DEFB133				RFC2	LPL
	RSPRY1	HOXA7	DEFB134				RFC5	LPP
	RTN4	HOXA9	DEGS2				RFK	LRBA
	RTTN	HOXB1	DENND1A				RGMB	LRCH1
	RUNX1	HOXC4	DENND1B				RGS12	LRCH3
	RWDD1	HOXC5	DENND2C				RGS3	LRFN4
	RXRB	HOXC6	DENND4A				RHBDD1	LRIG2
	RYK	HOXC8	DENND5A				RHCG	LRIG3
	S100A10	HOXC9	DERA				RHEB	LRP1
	S100A2	HOXD11	DEXI				RHOBTB3	LRP12
	S100P	HOXD13	DFNA5				RHOC	LRP6
	S100PBP	HRK	DGAT2				RHOD	LRPPRC
	SAAL1	HS3ST1	DGKB				RHOF	LRRC1
	SALL4	HS3ST2	DGKG				RHOJ	LRRC16A
	SAMD1	HS3ST3A1	DGKH				RHOU	LRRC17
	SAMD9	HS3ST3B1	DGKI				RIN1	LRRC2
	SAMSN1	HS6ST1	DHRS2				RIN2	LRRC37A
	SAT1	HSD17B4	DHRS3				RIN3	LRRC4
	SAV1	HSDL2	DHX15				RING1	LRRC48
	SBDS	HSHUR7SEQ	DHX57				RIOK3	LRRC4C
	SCD	HSP90AA1	DHX8				RLF	LRRC8A
	SCNN1A	HSP90AB1	DHX9				RMI1	LRRC8B
	SCRN1	HSPA4L	DIAPH2				RMND1	LRRC8D
	SCYL3	HSPA5	DIAPH3				RNF103	LRRFIP1
	SDCCAG10	HSPB1	DICER1				RNF11	LRRK1
	SDK1	HSPB8	DIDO1				RNF144B	LRRN2
	SEC14L2	HSPBAP1	DIP2B				RNF146	LRRN3
	SEC61B	HSPE1	DIP2C				RNF152	LRRTM1
	SEMA3C	HTR1D	DIRAS3				RNF165	LSAMP
	SERF1A	HTT	DIS3L				RNF168	LSM11
	SERINC2	HYDIN	DIS3L2				RNF169	LSM5
	SERPINB13	ID1	DISC1				RNF19A	LSMD1
	SERPINB2	ID3	DISP1				RNF212	LTA4H
	SERPINB5	IDE	DJ087796				RNF213	LTBP1
	SERPINB7	IDI1	DJ442750				RNH1	LTBP2
	SERPINB8	IDO1	DKFZP434G0827				RNPEPL1	LTBP3
	SERPIND1	IDO2	DKFZP547E087				ROR1	LTBP4
	SERPINE1	IER3	DKFZP666K117				ROR2	LY6G5C
	SERTAD2	IER5	DKFZP686P18101				RPAIN	LY86
	SERTAD3	IFLTD1	DKFZP761D112				RPIA	LYPD1
	SERTAD4	IFNE	DKFZP761F2014				RPL24	LYRM4
	SESTD1	IFNG	DKFZP761K2322				RPL3	LYRM5
	SETBP1	IFNGR1	DKK2				RPL37	LYST
	SETD6	IFNK	DLC1				RPL4	LZTS1
	SFN	IFRD1	DLG2				RPLP2	MACROD2
	SFRS10	IFT122	DLG5				RPS27L	MADD
	SFRS12IP1	IGBP1	DLGAP1				RPS6KC1	MAF
	SFRS3	IGF1R	DLGAP4				RRBP1	MAFK
	SFRS7	IGFBP3	DLX1				RREB1	MAGED1
	SFRS8	IGSF21	DLX2				RRP15	MAGEF1
	SFT2D2	IKBKAP	DLX6				RSPRY1	MAGEH1
	SFXN4	IKBKG	DMAP1				RTN4	MAGI1
	SGCZ	IKZF5	DMBX1				RTN4RL1	MAGI2
	SGMS1	IL12B	DMD				RTTN	MAGI3
	SGPL1	IL17RA	DMRT2				RUNX1	MAML2
	SH2D3A	IL18	DMRTA2				RUNX1T1	MAN1C1
	SH2D4A	IL18R1	DMTF1				RWDD1	MAN2A1
	SH3GLP2	IL1A	DNAH11				RXRB	MAN2B2
	SH3PXD2A	IL1F10	DNAH12				RXRG	MANBA
	SH3RF1	IL1R2	DNAH14				RYK	MANBAL
	SH3RF2	IL1RL1	DNAH17				S100A10	MANEA
	SHC3	IL1RN	DNAH5				S100A2	MAOB
	SHFM3P1	IL20RA	DNAH7				S100P	MAP1B
	SIAH2	IL22RA2	DNAH9				S100PBP	MAP2K1
	SIGIRR	IL24	DNAJA4				S1PR3	MAP2K3
	SIGLEC11	IL4I1	DNAJB12				SAAL1	MAP2K5
	SIN3A	IL4R	DNAJB2				SACM1L	MAP2K6
	SIRPB2	IL6R	DNAJC1				SAMD1	MAP3K1
	SKAP2	IL7R	DNAJC10				SAMD9	MAP3K13
	SKIL	ILDR1	DNAJC15				SAMSN1	MAP3K3
	SLC12A3	ILF2	DNAJC25				SAT1	MAP3K5
	SLC12A8	IMAA	DNAJC27				SAV1	MAP3K7
	SLC16A1	IMPAD1	DNAJC6				SBDS	MAP3K8
	SLC19A2	IMPG2	DNALI1				SCAMP1	MAP4
	SLC1A3	INA	DNASE2B				SCD	MAP7
	SLC20A1	INADL	DNHD1				SCD5	MAP9
	SLC25A12	INO80C	DNM2				SCRN1	MAPK13
	SLC25A24	INO80D	DNM3				SCYL3	MAPK4
	SLC25A28	INPP4A	DNMBP				SDCCAG8	MAPK8
	SLC25A45	INPP5A	DNTT				SDK1	MAPKAP1
	SLC26A5	INSIG2	DNTTIP1				SDK2	MAPKAPK2
	SLC30A7	INTS7	DOCK1				SDSL	MAPKAPK3
	SLC31A2	IP6K1	DOCK10				SEC14L2	MARCO
	SLC33A1	IPMK	DOCK11				SEC22A	MARK1
	SLC35D1	IQCF3	DOCK2				SEC61B	MARK2
	SLC35E2	IRF2BP1	DOCK3				SEL1L	MARK3
	SLC35F2	IRF2BP2	DOCK5				SEMA3C	MARS
	SLC36A2	IRF6	DOCK7				SEMA5A	MASP1
	SLC37A2	IRX4	DOCK8				SEMA6D	MAST2
	SLC38A2	IRX5	DOK5				SEMA7A	MAST4
	SLC39A13	ISG20L1	DOPEY2				SERF1A	MAT2B
	SLC39A9	ISY1	DPH1				SERINC2	MATN2
	SLC3A2	ITGA2	DPM1				SERINC3	MBD5
	SLC47A2	ITGA3	DPP10				SERPINB8	MBIP
	SLC4A11	ITGA5	DPP6				SERPINE1	MBNL1
	SLC4A2	ITGA6	DPT				SERTAD2	MBNL2
	SLC6A15	ITGA9	DPYD				SERTAD3	MBP
	SLC7A1	ITGAV	DPYS				SERTAD4	MCAM
	SLC7A5	ITGB1	DQ067463				SESTD1	MCC
	SLC7A6	ITGB6	DQ515897				SETBP1	MCF2
	SLC7A8	ITGB8	DQ571124				SETD2	MCTP2
	SLC8A1	ITGBL1	DQ572409				SETD6	MDC1
	SLC9A1	ITPKC	DQ572816				SFRP1	MDFIC
	SMA5	ITSN2	DQ573195				SFT2D2	MDGA1
	SMAD1	IVL	DQ574229				SFXN4	MDH1
	SMAD3	IVNS1ABP	DQ574306				SGMS1	MDM1
	SMAD6	IWS1	DQ574826				SGPL1	MDN1
	SMAD7	JAKMIP1	DQ577348				SH2D3A	ME3
	SMARCD3	JAKMIP3	DQ579956				SH2D4A	MED10
	SMC2	JARID1B	DQ580124				SH3BP5	MED13
	SMG1	JARID2	DQ581767				SH3PXD2A	MED14
	SMG7	JAZF1	DQ583133				SH3RF1	MED27
	SMN2	JMJD1A	DQ583878				SH3RF2	MEGF9
	SMOX	JMJD1C	DQ584082				SHB	MEIS1
	SMPD1	JMJD2C	DQ585713				SHE	MEIS2
	SMPD4	JUB	DQ586122				SHQ1	MET
	SMURF1	JUNB	DQ586158				SIAH2	METAP1
	SMURF2	JUP	DQ588866				SIGIRR	METTL11B
	SMYD2	KBTBD2	DQ589421				SIN3A	METTL13
	SNAI2	KBTBD6	DQ589820				SIPA1L1	METTL2A
	SNAP23	KCNB1	DQ590370				SIPA1L2	METTL2B
	SNCG	KCNF1	DQ592136				SIRPB2	MFAP3
	SNF1LK2	KCNG3	DQ593937				SKAP2	MFAP3L
	SNHG3	KCNH2	DQ594965				SKIL	MFHAS1
	SNORA74A	KCNIP2	DQ596804				SLAMF1	MFSD1
	SNRPE	KCNJ15	DQ596925				SLC13A3	MFSD6
	SNX16	KCNK1	DQ597713				SLC16A1	MGAT4C
	SNX5	KCNK15	DQ598339				SLC19A2	MGAT5
	SNX7	KCNMA1	DQ598506				SLC1A1	MGMT
	SOAT1	KCNN2	DQ600379				SLC1A3	MGST2
	SOCS6	KCNN4	DQ673922				SLC20A1	MGST3
	SOLH	KCNV2	DRD2				SLC20A2	MICAL2
	SOS2	KCTD1	DSC2				SLC25A12	MICAL3
	SOST	KCTD3	DSCAML1				SLC25A13	MICALL1
	SOX12	KCTD6	DSCR10				SLC25A19	MID1
	SPAG9	KHDRBS3	DSCR4				SLC25A24	MID1IP1
	SPATA1	KIAA0020	DSCR8				SLC25A28	MIF4GD
	SPATA12	KIAA0040	DSEL				SLC25A44	MINA
	SPATA5L1	KIAA0133	DSG2				SLC25A45	MINPP1
	SPCS2	KIAA0174	DST				SLC2A9	MITF
	SPECC1	KIAA0182	DSTN				SLC30A1	MKI67IP
	SPIN1	KIAA0247	DTL				SLC30A7	MKKS
	SPINK1	KIAA0427	DTNB				SLC31A2	MKL2
	SPON2	KIAA0430	DTWD2				SLC33A1	MKLN1
	SPRED1	KIAA0494	DTX3				SLC35A3	MKX
	SPRED2	KIAA0513	DUOXA2				SLC35A4	MLANA
	SPTB	KIAA0652	DUPD1				SLC35B3	MLLT10
	SPTBN1	KIAA0753	DUS2L				SLC35D1	MLLT3
	SPTLC2	KIAA0754	DUSP1				SLC35E2	MLYCD
	SPTLC3	KIAA1009	DUSP10				SLC35F2	MMAA
	SQRDL	KIAA1024	DUSP13				SLC35F5	MMADHC
	SREBF1	KIAA1161	DUSP14				SLC36A2	MMD
	SRI	KIAA1199	DUSP16				SLC37A2	MMP15
	SRY	KIAA1211	DUSP22				SLC38A2	MMP2
	SSBP3	KIAA1274	DUSP26				SLC39A13	MMS19
	ST20	KIAA1303	DUSP4				SLC39A9	MN1
	ST3GAL4	KIAA1324L	DUSP5				SLC3A2	MNDA
	ST3GAL5	KIAA1370	DUSP6				SLC44A5	MNS1
	ST5	KIAA1407	DYM				SLC46A3	MOAP1
	ST6GAL2	KIAA1409	DYNC1H1				SLC4A11	MOCS1
	ST6GALNAC4	KIAA1467	DYNC2H1				SLC4A1AP	MOCS3
	ST7	KIAA1598	DYNLRB2				SLC4A2	MON1B
	ST7OT4	KIAA1609	DYRK2				SLC7A1	MORF4L2
	STAG3L2	KIAA1618	DYTN				SLC7A5	MOSPD2
	STAM2	KIAA1671	E2F3				SLC7A6	MPP6
	STARD13	KIAA1737	E2F6				SLC7A8	MRC2
	STARD4	KIAA1754	E2F7				SLC8A1	MRI1
	STK10	KIAA1804	EBF1				SLC9A1	MRPL1
	STK17A	KIAA1853	EBF2				SLC9A3R1	MRPL14
	STK40	KIAA1908	EBF3				SMAD1	MRPL15
	STOM	KIAA2012	ECE1				SMAD2	MRPL18
	STON2	KIF26B	ECHDC3				SMAD3	MRPL36
	STRC	KIFC3	ECT2				SMAD6	MRPS15
	STRN	KIR2DL5B	ECT2L				SMAD7	MRPS18A
	STX10	KIR2DS1	EDA2R				SMARCD3	MRPS23
	STX1A	KIR2DS3	EDARADD				SMC2	MRPS24
	STX6	KIR2DS4	EDIL3				SMG1	MRPS25
	STYX	KIR2DS5	EDN1				SMG7	MRPS6
	SUCLA2	KIR3DL1	EDN2				SMN2	MRVI1
	SUFU	KISS1	EDN3				SMOX	MSH3
	SULF2	KL	EEA1				SMPD1	MSH6
	SULT1A4	KLC1	EEF1A1				SMPD4	MSI2
	SUMO2	KLC3	EEPD1				SMTNL1	MSR1
	SUPT16H	KLC4	EF537580				SMURF1	MSRA
	SUSD1	KLF10	EF565094				SMURF2	MSRB3
	SUV420H1	KLF3	EFCAB1				SMYD2	MST1
	SUV420H2	KLF4	EFCAB4B				SNAI2	MSX2
	SVIL	KLF5	EFCAB7				SNAP23	MT2A
	SWAP70	KLF6	EFEMP1				SNCG	MTAP
	SYK	KLF7	EFHA1				SNRPE	MTDH
	SYNE2	KLHL14	EFHD2				SNRPF	MTERF
	SYNPO	KLHL4	EFNA1				SNX11	MTERFD1
	SYTL2	KLHL6	EFNA5				SNX16	MTHFD1L
	TAAR1	KLK6	EFTUD1				SNX18	MTIF2
	TACSTD2	KLKBL4	EGFL7				SNX5	MTMR11
	TADA1L	KLRA1	EGFLAM				SNX7	MTMR12
	TAF5L	KLRC1	EGFR				SNX9	MTMR2
	TAGLN2	KLRC2	EHBP1				SOAT1	MTUS1
	TALDO1	KLRC3	EHD3				SOCS6	MTUS2
	TAX1BP1	KLRD1	EHF				SOS2	MTX3
	TAX1BP3	KMO	EHHADH				SOX12	MUC20
	TBC1D13	KPNA1	EIF1B				SOX17	MUC3A
	TBC1D15	KPNA4	EIF2B2				SP2	MURC
	TBC1D17	KRT13	EIF2S2				SPAG9	MUT
	TBC1D2	KRT14	EIF3H				SPATA5L1	MX2
	TBK1	KRT15	EIF3J				SPATA9	MXD4
	TBL1XR1	KRT16	EIF3L				SPCS2	MXI1
	TBL2	KRT17	EIF4E				SPECC1	MXRA5
	TBX19	KRT19	EIF4EBP1				SPESP1	MYC
	TBX3	KRT33A	EIF4G3				SPIN1	MYD88
	TCEA1	KRT37	EIF5				SPINK1	MYEOV2
	TCF4	KRT5	ELA3B				SPINT2	MYH10
	TES	KRT6A	ELAC1				SPOCK3	MYH7B
	TEX12	KRT6B	ELAVL2				SPON2	MYH9
	TFAP2A	KRT6C	ELAVL4				SPPL3	MYLK4
	TFAP2C	KRT7	ELF2				SPRED1	MYO10
	TFPI2	KRT71	ELK1				SPRED2	MYO16
	TGFA	KRT72	ELL2				SPRY2	MYO18B
	TGFB2	KRT74	ELMO1				SPRY4	MYO19
	TGFBI	KRT76	ELMOD1				SPTB	MYO1B
	TGIF1	KRT78	ELOVL2				SPTBN1	MYO1D
	TGIF2	KRT79	ELOVL5				SPTLC2	MYO5B
	TGM2	KRT8	ELP3				SPTLC3	MYO6
	THADA	KRT80	EM:AC005003.4				SQRDL	MYO7B
	THAP9	KRT9	EMILIN2				SRC	MYOCD
	THBD	KRTAP4-11	EMILIN3				SREBF1	MYOF
	THBS1	KTELC1	EML1				SRI	MYOM1
	THOC6	KYNU	EML4				SRL	MYOT
	THRA	LAD1	EMP1				SSBP3	MYOZ2
	TIAM2	LAMA3	EMP2				ST20	MYRIP
	TIMM10	LAMA5	EMR3				ST3GAL2	MYSM1
	TINAGL1	LAMB3	EMX2				ST3GAL4	N6AMT1
	TIPARP	LAMC1	EMX2OS				ST3GAL5	NAA25
	TJP1	LAMC2	ENAH				ST5	NAALADL2
	TJP2	LAMC3	ENC1				ST6GAL2	NADSYN1
	TLCD1	LAPTM5	ENDOD1				ST6GALNAC4	NAF1
	TLE1	LARP1	ENO1				ST7	NALCN
	TLN1	LAT2	ENOSF1				ST8SIA1	NAMPT
	TM2D2	LCA5L	ENOX1				ST8SIA4	NAP1L2
	TM4SF1	LDHA	ENOX2				STAM2	NAP1L5
	TMBIM1	LDHAL6A	ENPP2				STAP2	NAV2
	TMCO3	LDHC	ENSA				STARD13	NBAS
	TMED10	LEFTY1	ENTHD1				STARD4	NBEA
	TMED8	LEFTY2	ENTPD4				STAT4	NBEAL2
	TMEFF1	LEO1	EOMES				STK10	NBL1
	TMEM105	LEPROTL1	EPAS1				STK17A	NCAM1
	TMEM16A	LGALS3	EPB41L1				STK35	NCBP2
	TMEM16H	LGALS8	EPB41L2				STK38L	NCK1
	TMEM170	LGALS9	EPB41L4A				STK40	NCK2
	TMEM176A	LGI1	EPB41L4B				STOM	NCKAP1
	TMEM176B	LGR5	EPB49				STON2	NCKAP5
	TMEM2	LGR6	EPC2				STRN	NCOA1
	TMEM27	LHFPL2	EPDR1				STRN3	NCOR1
	TMEM45B	LHX1	EPHA2				STT3B	NDFIP1
	TMEM66	LHX8	EPHA4				STX10	NDRG1
	TMEM80	LIF	EPHA5				STX17	NDRG4
	TMEM87A	LIFR	EPHA6				STX1A	NDUFA5
	TMEM87B	LILRA1	EPHB1				STX6	NDUFB4
	TMEM93	LILRB1	EPHB2				STX8	NEBL
	TMEM95	LILRB4	EPHB3				STYX	NEDD4L
	TMEPAI	LIMA1	EPHB4				SUCLA2	NEDD9
	TMOD3	LIMCH1	EPHX2				SUFU	NEK11
	TMPRSS11D	LIMK1	EPN2				SULF2	NEK7
	TMPRSS4	LIMK2	EPR-1				SUMO2	NEK9
	TMTC3	LIN28	EPSTI1				SUPT16H	NENF
	TMUB1	LIN54	ERC1				SUPT7L	NES
	TNC	LIPI	ERC2				SUSD1	NF2
	TNFAIP8	LLGL1	ERG				SUV420H1	NFASC
	TNFRSF10B	LMCD1	ERGIC1				SUV420H2	NFATC1
	TNFRSF12A	LMO1	ERI1				SV2B	NFATC2
	TNFRSF1A	LMO4	ERI3				SVIL	NFATC3
	TNFSF15	LMX1A	ERICH1				SWAP70	NFE2L1
	TNFSF18	LMX1B	ERMN				SYK	NFE2L2
	TNK2	LNPEP	ERN1				SYNE1	NFE2L3
	TNKS1BP1	LNX1	ERN2				SYNE2	NFIA
	TNPO1	LNX2	ERP29				SYNJ1	NFIB
	TOB1	LOC149086	ERRFI1				SYNM	NFIX
	TOP2B	LOC150381	ESCO2				SYNPO	NFKB1
	TOR1AIP1	LOC151877	ESR1				SYNPO2L	NFKBIA
	TOR3A	LOC151878	ESRRG				SYT2	NFX1
	TPD52	LOC152084	ESX1				SYTL2	NGFRAP1
	TPM3	LOC158301	ETFA				TACC1	NHLRC3
	TPM4	LOC161527	ETFB				TAF1	NHS
	TRAF3IP2	LOC200261	ETNK1				TAF5L	NID2
	TRAF7	LOC201229	ETS1				TAF8	NIPBL
	TRAK1	LOC204010	ETS2				TAGLN2	NKAIN2
	TRAM1	LOC23117	ETV3				TALDO1	NLGN1
	TRAPPC3	LOC26010	ETV3L				TANC1	NLGN4X
	TRDMT1	LOC283403	ETV5				TARBP1	NLK
	TRIM25	LOC283404	ETV6				TAX1BP1	NLRC4
	TRIM26	LOC283677	ETV7				TAX1BP3	NMD3
	TRIM32	LOC284262	EVI1				TBC1D13	NMNAT2
	TRIM34	LOC284379	EVX2				TBC1D14	NMNAT3
	TRIM50	LOC284441	EXO1				TBC1D15	NMT2
	TRIM55	LOC284551	EXOC4				TBC1D17	NNAT
	TRIM56	LOC284912	EXOC6				TBC1D2	NOC2L
	TRIM6	LOC285831	EXOSC3				TBC1D22B	NOS1AP
	TRIM6-TRIM34	LOC285943	EXPH5				TBC1D5	NOTCH1
	TRIM8	LOC285944	EXT1				TBK1	NOV
	TRIMP1	LOC285972	EXT2				TBL1XR1	NOVA1
	TROVE2	LOC338620	EXTL2				TBL2	NPM3
	TRUB2	LOC338799	EYA2				TBX19	NPTN
	TSC22D1	LOC339047	EYA3				TBX3	NQO2
	TSC22D2	LOC344423	EYA4				TBXAS1	NR3C1
	TSKU	LOC347273	EZH2				TCEA1	NR6A1
	TSPAN15	LOC360030	F11R				TCF4	NRD1
	TSPAN18	LOC374491	F2RL1				TCF7L1	NRG1
	TSPAN4	LOC375295	F2RL2				TCF7L2	NRG4
	TSPAN5	LOC377711	F5				TDGF1	NRIP1
	TTBK2	LOC388161	FA2H				TDRD10	NRK
	TTC23	LOC388272	FAF1				TDRD3	NRL
	TTC7A	LOC388906	FAF2				TDRD7	NRN1
	TTL	LOC392271	FAH				TES	NRP1
	TUBA1A	LOC399818	FAM102B				TESC	NRP2
	TUBA1C	LOC400506	FAM105B				TFAP2A	NRXN1
	TUBB	LOC400581	FAM107B				TFPI2	NRXN2
	TUBB2A	LOC401317	FAM108B1				TGFA	NRXN3
	TUBB2B	LOC402779	FAM108C1				TGFB2	NSMCE2
	TUBB6	LOC440345	FAM109A				TGFBI	NSUN2
	TUFT1	LOC440354	FAM110B				TGFBR2	NSUN3
	TUT1	LOC440995	FAM113B				TGIF1	NT5DC3
	TXN	LOC441454	FAM114A2				TGIF2	NT5M
	TXNDC14	LOC441964	FAM118A				TGM2	NTF3
	TXNRD1	LOC51057	FAM120A				THADA	NTM
	TYRO3	LOC541469	FAM122A				THAP9	NTN1
	TYRO3P	LOC541471	FAM123C				THBD	NTN4
	TYW1	LOC541472	FAM124A				THBS1	NTRK1
	UACA	LOC541473	FAM125B				THEM4	NTRK2
	UAP1	LOC552889	FAM126A				THOC6	NUAK1
	UBC	LOC554174	FAM127C				THRA	NUAK2
	UBE2D1	LOC613037	FAM129A				TIAM2	NUBPL
	UBE2Q2	LOC641912	FAM131C				TIMM10	NUDCD1
	UBE2R2	LOC642587	FAM133A				TINAGL1	NUDT17
	UBL3	LOC643905	FAM134A				TIPARP	NUDT19
	UBQLN1	LOC644090	FAM134B				TIPRL	NUDT21
	UBXD8	LOC653641	FAM135B				TJP1	NUF2
	UCHL5	LOC728643	FAM13C				TJP2	NUFIP2
	UFD1L	LOXL4	FAM149A				TLCD1	NUMA1
	UGT1A1	LPXN	FAM154A				TLE1	NUMB
	UGT1A10	LRBA	FAM154B				TLN1	NUP160
	UGT1A3	LRCH1	FAM155B				TLR4	NUP210
	UGT1A4	LRFN2	FAM159A				TLR5	NUP93
	UGT1A5	LRFN4	FAM160A1				TM2D2	NUS1
	UGT1A6	LRIG1	FAM160B2				TM4SF1	NUTF2
	UGT1A7	LRIG3	FAM161A				TM6SF1	NXN
	UGT1A8	LRMP	FAM163A				TMBIM1	NXPH4
	UGT1A9	LRP1	FAM167A				TMCO3	OASL
	UHRF1	LRP11	FAM168A				TMED10	OAT
	ULBP3	LRP8	FAM168B				TMED3	OAZ2
	UNC84A	LRRC2	FAM169B				TMED8	OCLN
	UNQ6125	LRRC28	FAM170A				TMEM108	ODC1
	UPK1B	LRRC37A	FAM171A1				TMEM116	OGDHL
	UPP1	LRRC37B	FAM172A				TMEM132B	OGFOD1
	USP20	LRRC37B2	FAM174B				TMEM135	OGN
	USP3	LRRC43	FAM176A				TMEM163	OLFM1
	USPL1	LRRC51	FAM178B				TMEM173	OLFML1
	UST	LRRC57	FAM179A				TMEM176A	OLR1
	UTRN	LRRC61	FAM180A				TMEM176B	OPA1
	VCL	LRRC8A	FAM181A				TMEM2	OPCML
	VCPIP1	LRRC8D	FAM183B				TMEM27	OPN4
	VDAC2	LRRFIP1	FAM184A				TMEM39A	OPN5
	VIM	LRRN1	FAM189B				TMEM40	ORAI1
	VPS13B	LRTM1	FAM18B2				TMEM66	OSBP
	VPS13C	LSM10	FAM190A				TMEM80	OSBP2
	VPS18	LSM8	FAM190B				TMEM86A	OSBPL1A
	VPS24	LTBP2	FAM196B				TMEM87A	OSBPL2
	VPS35	LTBP3	FAM19A1				TMEM87B	OSBPL3
	VPS36	LUZP2	FAM19A2				TMOD3	OSCP1
	VPS37B	LYPD1	FAM32A				TMPRSS5	OSR1
	VPS37C	LYPD3	FAM39B				TMTC1	OTUD7B
	VPS37D	LYPD6B	FAM39DP				TMTC3	OXA1L
	VSNL1	LYZL1	FAM43A				TMUB1	OXCT1
	VTI1B	LYZL2	FAM44C				TNC	OXER1
	VWCE	LYZL4	FAM45A				TNFAIP8	OXR1
	WASF2	LZTS1	FAM49B				TNFRSF10B	P2RY1
	WBP4	MACC1	FAM50B				TNFRSF12A	P2RY14
	WBSCR16	MADD	FAM53B				TNFRSF1A	P4HTM
	WBSCR18	MAF	FAM53C				TNFRSF8	PAAF1
	WBSCR19	MAFK	FAM58B				TNFSF4	PABPC1
	WBSCR22	MAG1	FAM5B				TNFSF8	PACS1
	WBSCR27	MAGEF1	FAM5C				TNIK	PACSIN2
	WBSCR28	MAGI1	FAM60A				TNIP1	PAFAH2
	WDFY3	MAGI3	FAM71A				TNK2	PAG1
	WDR18	MAL2	FAM71C				TNKS1BP1	PAK1
	WDR23	MALAT1	FAM71D				TNPO1	PALB2
	WDR31	MALT1	FAM71F1				TOB1	PALLD
	WDR37	MAML2	FAM75B				TOMM20	PALM2
	WDR51B	MAN1B1	FAM76B				TOMM7	PAPOLG
	WDR81	MANBA	FAM78B				TOP2B	PAPPA
	WDR86	MANBAL	FAM82A1				TOR1AIP1	PAPSS1
	WDR89	MANEA	FAM83A				TOR3A	PAPSS2
	WEE1	MAP1B	FAM83F				TOX2	PAQR3
	WNT2B	MAP2K3	FAM84A				TP53I11	PAQR5
	WNT9A	MAP2K6	FAM86C				TP53TG5	PAQR9
	WSB1	MAP3K13	FAM91A1				TPD52	PARD3
	WWC1	MAP3K14	FAM9B				TPK1	PARD3B
	WWTR1	MAP3K4	FAM9C				TPM1	PARK2
	XAB1	MAP3K7	FANCC				TPM3	PARM1
	XDH	MAP3K8	FANCD2				TPM4	PARN
	XKR7	MAP3K9	FANK1				TRAF3IP2	PARP1
	XRCC2	MAP4	FAR1				TRAF7	PARP11
	XRCC3	MAP7	FAR2				TRAK1	PARP8
	XRRA1	MAPK10	FARSB				TRAM1	PARVA
	YAP1	MAPK6	FAS				TRAPPC3	PARVB
	YARS	MAPK8	FASLG				TRAPPC9	PATZ1
	YARS2	MAPRE2	FAT1				TRDMT1	PAX6
	YME1L1	MARK3	FAT2				TREH	PBK
	YOD1	MARVELD1	FAT3				TRIB1	PBX1
	YWHAQ	MASTL	FBLN2				TRIM2	PBX2
	YWHAZ	MAT2B	FBLN5				TRIM25	PBX3
	YY1	MATN2	FBN1				TRIM26	PCBD1
	ZBED2	MATR3	FBN2				TRIM32	PCBD2
	ZBED5	MAX	FBP1				TRIM55	PCCA
	ZBP1	MAZ	FBXL13				TRIM56	PCDH1
	ZBTB1	MBD4	FBXL17				TRIM6	PCDH19
	ZBTB25	MBD5	FBXL3				TRIM8	PCDH7
	ZBTB26	MBNL1	FBXL7				TROVE2	PCDHB2
	ZBTB6	MBNL2	FBXO17				TRPM7	PCID2
	ZC3H12A	MBOAT1	FBXO21				TRPV3	PCK2
	ZC3H7A	MBOAT2	FBXO31				TRUB2	PCLO
	ZCCHC11	MBTD1	FBXO34				TSC22D1	PCM1
	ZDHHC3	MC1R	FBXO42				TSC22D2	PCMT1
	ZDHHC5	MCC	FBXO9				TSEN2	PCNA
	ZFAND5	MCCC1	FBXW11				TSHZ3	PCNX
	ZFP36L1	MCF2L2	FBXW12				TSKU	PCNXL2
	ZFP91	MCFD2	FBXW2				TSPAN15	PCSK1
	ZMYND8	MCL1	FBXW4				TSPAN18	PCSK2
	ZNF143	MDC1	FBXW8				TSPAN4	PCSK5
	ZNF148	MDFI	FCRL4				TSPAN5	PCTP
	ZNF165	MDH1	FCRL5				TSPAN8	PDCD10
	ZNF326	MDM2	FEM1B				TTBK2	PDCD1LG2
	ZNF335	MDS2	FEM1C				TTC23	PDCD6IP
	ZNF33A	MED19	FER1L3				TTC7A	PDE10A
	ZNF341	MED28	FER1L4				TTL	PDE11A
	ZNF362	MEF2A	FER1L6				TTYH3	PDE1A
	ZNF365	MEGF10	FERMT1				TUBA1A	PDE1C
	ZNF367	MEGF9	FEZF1				TUBA1C	PDE2A
	ZNF408	MEIG1	FGD4				TUBB	PDE4B
	ZNF462	MEIS1	FGD6				TUBB2A	PDE4D
	ZNF498	MESDC1	FGF1				TUBB2B	PDE4DIP
	ZNF592	MESDC2	FGF10				TUBB6	PDE9A
	ZNF608	MESP2	FGF12				TUFT1	PDGFD
	ZNF703	MET	FGF13				TUT1	PDGFRA
	ZNF775	METAP2	FGF17				TXN	PDHA1
	ZNFX1	METT11D1	FGF5				TXN2	PDHX
	ZNHIT2	MEX3B	FGF7				TXNRD1	PDIA5
	ZNRF2	MFAP3	FGF8				TYRO3	PDIA6
	ZRF1	MFI2	FGFR1				TYW1	PDIK1L
	ZW10	MFN2	FGFR1OP				UACA	PDLIM1
	ZWILCH	MGC10701	FGFR2				UAP1	PDLIM5
		MGC11082	FGFR4				UBAC2	PDS5B
		MGC20647	FGGY				UBC	PDZD2
		MGC22265	FH				UBE2D1	PDZD8
		MGC33212	FHIT				UBE2Q2	PDZRN3
		MGC87042	FHL1				UBE2R2	PEBP4
		MGST3	FHL2				UBIAD1	PEF1
		MIB1	FHL3				UBL3	PELI2
		MICAL2	FHOD3				UBQLN1	PENK
		MICALL1	FIBIN				UCHL5	PER1
		MICALL2	FIG4				UFD1L	PER2
		MIG7	FIGLA				UHMK1	PEX10
		MIPOL1	FIGN				ULBP3	PEX13
		MIR16	FIGNL1				ULK4	PFDN1
		MITF	FILIP1				UPF3A	PFDN4
		MIXL1	FILIP1L				UPK1B	PFN2
		MKKS	FKBP5				UPP1	PGAP1
		MLL3	FKBP9				USP2	PGPEP1
		MLLT10	FKSG56				USP20	PGR
		MLLT4	FKSG68				USP24	PGRMC2
		MLSTD2	FKTN				USP3	PHACTR1
		MLYCD	FLJ00050				USP53	PHACTR2
		MMP10	FLJ00313				USPL1	PHC2
		MMP13	FLJ11506				UST	PHF12
		MMP20	FLJ14106				UTRN	PHF13
		MMP9	FLJ14213				VANGL1	PHF17
		MMRN2	FLJ20323				VASH1	PHF20
		MN1	FLJ20433				VCAM1	PHF21A
		MNT	FLJ23834				VCL	PHF21B
		MOAP1	FLJ34047				VCPIP1	PHKB
		MOBKL2B	FLJ35776				VDAC2	PHLDA1
		MOBKL3	FLJ37543				VIM	PHLDB2
		MORF4L1	FLJ40434				VLDLR	PICALM
		MORF4L2	FLJ41423				VPS13B	PID1
		MPHOSPH6	FLJ41603				VPS13C	PIGH
		MPP5	FLJ43582				VPS13D	PIGM
		MPZL1	FLJ44881				VPS18	PIGU
		MPZL2	FLJ46082				VPS35	PIK3C2A
		MRC2	FLNB				VPS36	PIK3C2B
		MRE11A	FLOT1				VPS37B	PIK3C3
		MRGPRX1	FLRT2				VPS37C	PIK3CG
		MRM1	FLRT3				VPS37D	PIK3R1
		MRPL15	FLT1				VSNL1	PIK3R6
		MRPL2	FLVCR2				VTI1B	PIM1
		MRPL46	FMN2				VWCE	PIM2
		MRPL49	FMNL3				WARS	PIP4K2A
		MRPS11	FMOD				WASF2	PIP4K2B
		MRPS15	FMR1NB				WBP4	PIP5K1B
		MRPS18A	FN1				WBSCR16	PIR
		MRPS18B	FNBP1L				WBSCR17	PISD
		MRPS23	FNBP4				WBSCR22	PITPNA
		MRPS25	FNDC1				WBSCR27	PITPNC1
		MRPS6	FNDC7				WDFY3	PITPNM2
		MS4A6E	FOS				WDR1	PITPNM3
		MS4A7	FOSL2				WDR18	PJA1
		MSH6	FOXA2				WDR31	PJA2
		MSMB	FOXC1				WDR37	PKDCC
		MST150	FOXD1				WDR44	PKHD1L1
		MT2A	FOXD2				WDR75	PKIB
		MTHFR	FOXG1				WDR81	PKNOX2
		MTHFS	FOXI1				WDR86	PKP1
		MTMR1	FOXI2				WDR88	PKP4
		MTMR11	FOXL2				WDR89	PLA2G4A
[truncated: 3,013 more rows]

## Sheet: e
hECM network-genes		Correlation between WWP2 and each gene in DCM patients			Correlation between WWP2 and each gene in rTOF patients
Gene Name	Ensembl Gene ID	Spearman Correlation	P-value	FDR	Spearman Correlation	P-value	FDR
MYO1D	ENSG00000176658	0.478257	1.48098e-08	2.06431e-07	0.882173	1.18137e-09	7.8679e-07
ZNF618	ENSG00000157657	0.591217	3.13461e-13	1.07047e-10	0.838828	4.63764e-08	1.02956e-05
BGN	ENSG00000182492	0.450229	1.22637e-07	9.0066e-07	0.84188	3.71601e-08	1.02956e-05
COL1A1	ENSG00000108821	0.422848	8.11655e-07	3.95972e-06	0.833944	6.54947e-08	1.09049e-05
CERCAM	ENSG00000167123	0.413531	1.48798e-06	6.23492e-06	0.82967	8.77994e-08	1.16949e-05
AEBP1	ENSG00000106624	0.459258	6.33605e-08	5.84758e-07	0.824176	1.26507e-07	1.23385e-05
SLC16A2	ENSG00000147100	0.430071	5.00959e-07	2.75931e-06	0.821734	1.48211e-07	1.23385e-05
KIRREL	ENSG00000183853	0.45459	8.9354e-08	7.17986e-07	0.821734	1.48211e-07	1.23385e-05
SUSD2	ENSG00000099994	0.421756	8.72227e-07	4.16595e-06	0.819292	1.73228e-07	1.28189e-05
ZNF423	ENSG00000102935	0.540457	6.48751e-11	4.43097e-09	0.81746	1.94432e-07	1.29491e-05
NOTCH2	ENSG00000134250	0.403909	2.73081e-06	1.02606e-05	0.815018	2.26348e-07	1.37043e-05
GLI2	ENSG00000074047	0.435405	3.48268e-07	2.11583e-06	0.812576	2.62926e-07	1.45924e-05
COL5A1	ENSG00000130635	0.434949	3.5935e-07	2.11583e-06	0.806471	3.78847e-07	1.94086e-05
COL6A2	ENSG00000142173	0.475042	1.90592e-08	2.45612e-07	0.802198	4.8556e-07	2.02114e-05
COL1A2	ENSG00000164692	0.430161	4.97921e-07	2.75931e-06	0.802808	4.68818e-07	2.02114e-05
COL8A2	ENSG00000171812	0.387585	7.33207e-06	2.26597e-05	0.802808	4.68818e-07	2.02114e-05
NIPSNAP3B	ENSG00000165028	-0.405042	2.54475e-06	9.81957e-06	-0.799756	5.58054e-07	2.18626e-05
MARVELD1	ENSG00000155254	0.558881	1.03897e-11	1.41923e-09	0.797924	6.1868e-07	2.28911e-05
BOC	ENSG00000144857	0.510857	9.85478e-10	3.20515e-08	0.794261	7.58059e-07	2.6572e-05
NRXN2	ENSG00000110076	0.415091	1.3461e-06	5.78231e-06	0.790598	9.25132e-07	2.93399e-05
COL3A1	ENSG00000168542	0.37207	1.78741e-05	4.61765e-05	0.791209	8.95169e-07	2.93399e-05
MR1	ENSG00000153029	0.359208	3.61743e-05	8.12733e-05	0.789377	9.87783e-07	2.99029e-05
ELN	ENSG00000049540	0.248636	0.00499521	0.00621444	0.788156	1.05423e-06	3.05268e-05
COL14A1	ENSG00000187955	0.451303	1.13486e-07	8.61236e-07	0.786935	1.12467e-06	3.12097e-05
KDELR3	ENSG00000100196	0.196646	0.0273177	0.0300021	0.78083	1.54463e-06	3.64936e-05
CLIP3	ENSG00000105270	0.528963	1.92527e-10	9.39257e-09	0.779609	1.64386e-06	3.64936e-05
MMP14	ENSG00000157227	0.455334	8.4619e-08	6.88033e-07	0.779609	1.64386e-06	3.64936e-05
MXRA8	ENSG00000162576	0.510263	1.03803e-09	3.22263e-08	0.779609	1.64386e-06	3.64936e-05
CHST14	ENSG00000169105	0.565192	5.40406e-12	9.22743e-10	0.781441	1.49706e-06	3.64936e-05
SLC6A9	ENSG00000196517	0.378568	1.23751e-05	3.44987e-05	0.781441	1.49706e-06	3.64936e-05
FIBIN	ENSG00000176971	0.352015	5.2966e-05	0.000113049	0.778388	1.74879e-06	3.75707e-05
GNB1	ENSG00000078369	0.324586	0.000208837	0.000369522	0.777167	1.8597e-06	3.86985e-05
DCLRE1B	ENSG00000118655	0.351031	5.57621e-05	0.000117186	0.776557	1.91749e-06	3.86985e-05
EXT2	ENSG00000151348	0.284175	0.0012605	0.00176462	0.773504	2.23141e-06	4.24605e-05
PNMA2	ENSG00000240694	0.368021	2.23887e-05	5.5204e-05	0.773504	2.23141e-06	4.24605e-05
CPXM2	ENSG00000121898	0.457536	7.19701e-08	6.302e-07	0.772283	2.36939e-06	4.38336e-05
PTGS1	ENSG00000095303	0.352819	5.07793e-05	0.000109408	0.76862	2.83052e-06	5.09494e-05
CAPN5	ENSG00000149260	0.460061	5.96868e-08	5.83153e-07	0.767399	3.00125e-06	5.26009e-05
SEPT11	ENSG00000138758	0.339333	0.000101483	0.000196354	0.766789	3.09003e-06	5.27683e-05
CDK5RAP2	ENSG00000136861	-0.330742	0.000155205	0.000286499	-0.766178	3.18117e-06	5.29664e-05
RIMS4	ENSG00000101098	0.306457	0.000482933	0.000768866	0.765568	3.27471e-06	5.3194e-05
MN1	ENSG00000169184	0.464147	4.39556e-08	4.76535e-07	0.764957	3.37071e-06	5.34498e-05
LOX	ENSG00000113083	0.294044	0.000831944	0.00124129	0.761294	4.00166e-06	5.5523e-05
SPARC	ENSG00000113140	0.391838	5.69699e-06	1.89807e-05	0.761905	3.88965e-06	5.5523e-05
COL6A1	ENSG00000142156	0.396487	4.3064e-06	1.50834e-05	0.761294	4.00166e-06	5.5523e-05
GDF6	ENSG00000156466	0.370751	1.92418e-05	4.88556e-05	0.761905	3.88965e-06	5.5523e-05
PQLC3	ENSG00000162976	0.447511	1.49053e-07	1.03881e-06	0.761905	3.88965e-06	5.5523e-05
AFAP1	ENSG00000196526	0.415301	1.32801e-06	5.74072e-06	0.762515	3.78047e-06	5.5523e-05
FN1	ENSG00000115414	0.34616	7.17591e-05	0.000146741	0.760684	4.11655e-06	5.59514e-05
COL8A1	ENSG00000144810	0.309708	0.000417133	0.000673527	0.758242	4.60626e-06	6.13554e-05
C3orf70	ENSG00000187068	0.45882	6.54518e-08	5.88205e-07	0.757631	4.73657e-06	6.18541e-05
BNC2	ENSG00000173068	0.265902	0.00261796	0.00342362	0.753968	5.59026e-06	7.15984e-05
ABCC5	ENSG00000114770	-0.385857	8.11533e-06	2.47445e-05	-0.752137	6.06675e-06	7.62351e-05
PTRF	ENSG00000177469	0.508943	1.16467e-09	3.23725e-08	0.750916	6.40431e-06	7.89864e-05
ANTXR1	ENSG00000169604	0.477513	1.57035e-08	2.11099e-07	0.750305	6.57931e-06	7.96694e-05
FMOD	ENSG00000122176	0.403873	2.73692e-06	1.02606e-05	0.749084	6.94221e-06	8.25627e-05
SUGT1	ENSG00000165416	-0.478905	1.40715e-08	2.00225e-07	-0.746642	7.72224e-06	9.02283e-05
TARDBP	ENSG00000120948	-0.366749	2.40148e-05	5.85789e-05	-0.746032	7.92911e-06	9.1048e-05
TCF21	ENSG00000118526	0.0624612	0.48717	0.49004	0.744811	8.35778e-06	9.43438e-05
MMP2	ENSG00000087245	0.427942	5.78229e-07	3.06394e-06	0.7442	8.5798e-06	9.52357e-05
RAB31	ENSG00000168461	0.2975	0.000716771	0.00109032	0.742369	9.27785e-06	0.000101296
ITGB5	ENSG00000082781	0.358932	3.67136e-05	8.14137e-05	0.740537	1.00263e-05	0.000107701
LTBP4	ENSG00000090006	0.455886	8.1262e-08	6.70763e-07	0.734432	1.29265e-05	0.000136652
HSD17B4	ENSG00000133835	-0.412433	1.59624e-06	6.56767e-06	-0.732601	1.39319e-05	0.000144979
GPX8	ENSG00000164294	0.351289	5.50159e-05	0.000116334	0.730769	1.50065e-05	0.000153759
SERPINF1	ENSG00000132386	0.311292	0.000388173	0.00063275	0.730159	1.53808e-05	0.000155207
UNC5C	ENSG00000182168	0.315546	0.000319331	0.000539573	0.729548	1.57635e-05	0.000156693
FSCN1	ENSG00000075618	0.469522	2.92105e-08	3.43978e-07	0.727717	1.69628e-05	0.000166136
EVC	ENSG00000072840	0.452436	1.04534e-07	8.11326e-07	0.726496	1.78069e-05	0.000171875
FBLN2	ENSG00000163520	0.338367	0.000106515	0.000204928	0.725275	1.86883e-05	0.000175302
PLAC9	ENSG00000189129	0.203516	0.0222739	0.024777	0.725275	1.86883e-05	0.000175302
COMP	ENSG00000105664	0.273971	0.00190739	0.00254443	0.724054	1.96084e-05	0.000181378
FBLN1	ENSG00000077942	0.362184	3.08125e-05	7.17444e-05	0.723443	2.00834e-05	0.000183227
PODN	ENSG00000174348	0.479541	1.33812e-08	1.94454e-07	0.722222	2.10644e-05	0.000187052
TMEM30B	ENSG00000182107	0.435027	3.57431e-07	2.11583e-06	0.722222	2.10644e-05	0.000187052
DPYSL3	ENSG00000113657	0.430083	5.00553e-07	2.75931e-06	0.721612	2.15707e-05	0.000189027
NCS1	ENSG00000107130	0.403117	2.86833e-06	1.05326e-05	0.721001	2.20878e-05	0.000191045
VCAN	ENSG00000038427	0.215982	0.0151417	0.017294	0.71917	2.37061e-05	0.000202035
CDH11	ENSG00000140937	0.412493	1.59014e-06	6.56767e-06	0.718559	2.42685e-05	0.000202035
PTPN9	ENSG00000169410	0.304243	0.000533065	0.000836973	0.718559	2.42685e-05	0.000202035
PI16	ENSG00000164530	0.173453	0.0520943	0.055335	0.717338	2.54292e-05	0.00020885
MFAP4	ENSG00000166482	0.415727	1.29203e-06	5.62074e-06	0.716728	2.60278e-05	0.00020885
CHD3	ENSG00000170004	0.476217	1.7385e-08	2.28345e-07	0.716728	2.60278e-05	0.00020885
PCOLCE	ENSG00000106333	0.309252	0.000425832	0.000684523	0.712454	3.05819e-05	0.000242471
TNXB	ENSG00000168477	0.262644	0.002967	0.00383075	0.711844	3.12873e-05	0.000245145
LASP1	ENSG00000002834	0.456408	7.82049e-08	6.59432e-07	0.711233	3.20071e-05	0.000247869
SCARA3	ENSG00000168077	0.532766	1.34938e-10	7.68021e-09	0.710012	3.34911e-05	0.00025638
NGEF	ENSG00000066248	0.326194	0.000193374	0.000347565	0.708791	3.50359e-05	0.000265158
LDOC1	ENSG00000182195	0.483363	9.8691e-09	1.56758e-07	0.708181	3.58319e-05	0.000268135
PCDHGC3	ENSG00000240184	0.292796	0.00087754	0.00129732	0.70757	3.66438e-05	0.000271164
PLSCR4	ENSG00000114698	0.324682	0.000207882	0.000368788	0.706349	3.8317e-05	0.000277382
PCOLCE2	ENSG00000163710	0.105344	0.240408	0.243619	0.706349	3.8317e-05	0.000277382
GYPE	ENSG00000197465	0.39461	4.82413e-06	1.64043e-05	0.705739	3.91788e-05	0.000280571
RBMS3	ENSG00000144642	0.29306	0.000867708	0.00128589	0.705128	4.00578e-05	0.000280826
SH3PXD2B	ENSG00000174705	0.239445	0.00692608	0.00832837	0.705128	4.00578e-05	0.000280826
GPR124	ENSG00000020181	0.525969	2.53888e-10	1.09944e-08	0.702686	4.37514e-05	0.000285671
IFT52	ENSG00000101052	0.420154	9.6892e-07	4.53269e-06	0.702686	4.37514e-05	0.000285671
DAP	ENSG00000112977	0.292376	0.000893392	0.0013179	0.702686	4.37514e-05	0.000285671
PLA2G4A	ENSG00000116711	0.209827	0.0183667	0.0206324	0.702686	4.37514e-05	0.000285671
MFAP2	ENSG00000117122	0.31515	0.000325227	0.000545774	0.702686	4.37514e-05	0.000285671
SDC2	ENSG00000169439	0.287271	0.00110823	0.00159017	0.702686	4.37514e-05	0.000285671
DAPK1	ENSG00000196730	0.383301	9.42004e-06	2.78523e-05	0.703297	4.28007e-05	0.000285671
LMX1B	ENSG00000136944	0.315504	0.000319952	0.000539573	0.702076	4.47208e-05	0.000286385
ECM1	ENSG00000143369	0.329008	0.000168845	0.000308346	0.702076	4.47208e-05	0.000286385
PRUNE2	ENSG00000106772	0.348385	6.39812e-05	0.000132022	0.700855	4.67171e-05	0.00029632
CCDC80	ENSG00000091986	0.293396	0.00085534	0.00127276	0.699634	4.87921e-05	0.000306562
SETBP1	ENSG00000152217	0.286671	0.00113636	0.00162696	0.699023	4.98599e-05	0.000310343
SOD3	ENSG00000109610	0.42349	7.77935e-07	3.82251e-06	0.698413	5.09485e-05	0.000314182
DSEL	ENSG00000171451	0.362574	3.01679e-05	7.05638e-05	0.697802	5.20581e-05	0.000315188
C11orf80	ENSG00000173715	0.32479	0.000206813	0.000367848	0.697802	5.20581e-05	0.000315188
ATP8B2	ENSG00000143515	0.460391	5.82388e-08	5.83153e-07	0.696581	5.43418e-05	0.00032314
HHIPL1	ENSG00000182218	0.496057	3.49351e-09	6.81733e-08	0.696581	5.43418e-05	0.00032314
SFRP4	ENSG00000106483	0.444733	1.81623e-07	1.21617e-06	0.695971	5.55166e-05	0.000327204
EPHB2	ENSG00000133216	0.211171	0.017616	0.0198871	0.69536	5.6714e-05	0.000331329
ALDH18A1	ENSG00000059573	0.282628	0.00134358	0.00186138	0.69475	5.79341e-05	0.000334002
HAAO	ENSG00000162882	0.506262	1.46932e-09	3.23725e-08	0.694139	5.91775e-05	0.000334002
GALNT10	ENSG00000164574	0.34499	7.61931e-05	0.000152891	0.694139	5.91775e-05	0.000334002
FLRT2	ENSG00000185070	0.368849	2.13865e-05	5.31164e-05	0.694139	5.91775e-05	0.000334002
GLIPR2	ENSG00000122694	0.291183	0.0009399	0.00137449	0.692918	6.17356e-05	0.000341398
SH3BGRL	ENSG00000131171	0.433443	3.98386e-07	2.30591e-06	0.692308	6.3051e-05	0.000341398
TPBG	ENSG00000146242	0.305227	0.00051022	0.000808539	0.692308	6.3051e-05	0.000341398
SMIM14	ENSG00000163683	0.362142	3.08826e-05	7.17444e-05	0.692308	6.3051e-05	0.000341398
TMEM119	ENSG00000183160	0.382791	9.70302e-06	2.82007e-05	0.692308	6.3051e-05	0.000341398
GAL3ST4	ENSG00000197093	0.5055	1.56903e-09	3.34889e-08	0.691087	6.57565e-05	0.000353176
CHSY3	ENSG00000198108	0.334659	0.000128067	0.000242971	0.690476	6.71475e-05	0.000357762
CABLES1	ENSG00000134508	0.383049	9.55888e-06	2.8141e-05	0.689866	6.85645e-05	0.000362412
EHD2	ENSG00000024422	0.520606	4.13995e-10	1.57088e-08	0.688645	7.14782e-05	0.000366188
PLAT	ENSG00000104368	0.430293	4.93497e-07	2.75931e-06	0.688645	7.14782e-05	0.000366188
CMTM3	ENSG00000140931	0.335253	0.000124361	0.000237259	0.688645	7.14782e-05	0.000366188
CREB3L2	ENSG00000182158	0.364577	2.70505e-05	6.43746e-05	0.689255	7.00079e-05	0.000366188
LUM	ENSG00000139329	0.344132	7.9606e-05	0.000158979	0.687424	7.45011e-05	0.000378761
LTBP2	ENSG00000119681	0.416549	1.22519e-06	5.43382e-06	0.686203	7.76366e-05	0.000390956
LTBP3	ENSG00000168056	0.56545	5.26003e-12	9.22743e-10	0.685592	7.92478e-05	0.000390956
FUT4	ENSG00000196371	0.304609	0.00052446	0.000827266	0.685592	7.92478e-05	0.000390956
TRABD2B	ENSG00000269113	0.334857	0.00012682	0.000241277	0.685592	7.92478e-05	0.000390956
CYBRD1	ENSG00000071967	0.285207	0.00120774	0.00171139	0.684371	8.25592e-05	0.000395571
SMOC2	ENSG00000112562	0.374878	1.52631e-05	4.05629e-05	0.684371	8.25592e-05	0.000395571
SCRG1	ENSG00000164106	0.387921	7.18831e-06	2.24183e-05	0.684371	8.25592e-05	0.000395571
ATL1	ENSG00000198513	0.387735	7.26756e-06	2.25625e-05	0.684982	8.08885e-05	0.000395571
SDC3	ENSG00000162512	0.448981	1.34157e-07	9.6452e-07	0.68254	8.7756e-05	0.000414507
HEYL	ENSG00000163909	0.32872	0.000171216	0.000311842	0.68254	8.7756e-05	0.000414507
SSC5D	ENSG00000179954	0.506322	1.46174e-09	3.23725e-08	0.681319	9.13794e-05	0.000428582
CORO2B	ENSG00000103647	0.253999	0.00410546	0.00519265	0.678877	9.90256e-05	0.000448646
ACSS3	ENSG00000111058	-0.396391	4.33154e-06	1.50941e-05	-0.678877	9.90256e-05	0.000448646
CRISPLD1	ENSG00000121005	0.43841	2.82969e-07	1.78952e-06	0.678877	9.90256e-05	0.000448646
HNMT	ENSG00000150540	0.463055	4.77192e-08	4.95828e-07	0.678877	9.90256e-05	0.000448646
ARHGEF40	ENSG00000165801	0.425074	7.00346e-07	3.54323e-06	0.679487	9.70628e-05	0.000448646
MEX3D	ENSG00000181588	0.400981	3.27267e-06	1.18895e-05	0.676435	0.000107232	0.000482544
PLXDC2	ENSG00000120594	0.309246	0.000425948	0.000684523	0.675824	0.000109375	0.000485626
TSHZ3	ENSG00000121297	0.398131	3.89678e-06	1.37902e-05	0.675824	0.000109375	0.000485626
SESN3	ENSG00000149212	0.279958	0.00149868	0.0020513	0.675214	0.000111556	0.000492029
DNM1	ENSG00000106976	0.442826	2.07818e-07	1.37805e-06	0.673993	0.000116034	0.000505088
BMP6	ENSG00000153162	0.333909	0.000132893	0.000250043	0.673993	0.000116034	0.000505088
MRC2	ENSG00000011028	0.465203	4.05876e-08	4.47118e-07	0.67033	0.000130434	0.000549803
CD44	ENSG00000026508	0.384765	8.65036e-06	2.60273e-05	0.67033	0.000130434	0.000549803
GLI1	ENSG00000111087	0.370625	1.93774e-05	4.90176e-05	0.67033	0.000130434	0.000549803
NBL1	ENSG00000158747	0.311376	0.000386691	0.000631841	0.67094	0.00012793	0.000549803
COL5A2	ENSG00000204262	0.34595	7.25368e-05	0.000147691	0.67033	0.000130434	0.000549803
GSN	ENSG00000148180	0.312552	0.000366475	0.000606725	0.668498	0.000138208	0.000575292
S100A4	ENSG00000196154	0.227543	0.0103949	0.0122409	0.668498	0.000138208	0.000575292
STK32B	ENSG00000152953	0.261492	0.00310012	0.00399507	0.667888	0.000140889	0.000582809
ANXA4	ENSG00000196975	0.405708	2.44115e-06	9.47331e-06	0.667277	0.000143616	0.000590421
CD9	ENSG00000010278	0.220937	0.0129151	0.0149003	0.666667	0.000146389	0.000594482
HMCN2	ENSG00000148357	0.308196	0.000446623	0.000716065	0.666667	0.000146389	0.000594482
ABCA5	ENSG00000154265	-0.507816	1.28455e-09	3.23725e-08	-0.666056	0.000149209	0.000598635
CTSO	ENSG00000256043	0.403477	2.80502e-06	1.03597e-05	0.666056	0.000149209	0.000598635
XG	ENSG00000124343	0.352189	5.24854e-05	0.000112728	0.665446	0.000152077	0.000606488
PRRX2	ENSG00000167157	0.304087	0.000536772	0.00084086	0.664835	0.000154994	0.00061444
NOTCH3	ENSG00000074181	0.533228	1.29198e-10	7.68021e-09	0.664225	0.000157959	0.000615211
EFS	ENSG00000100842	0.44006	2.52273e-07	1.6255e-06	0.664225	0.000157959	0.000615211
ITPRIPL2	ENSG00000205730	0.363654	2.84482e-05	6.72323e-05	0.664225	0.000157959	0.000615211
CDCA2	ENSG00000184661	-0.506436	1.44743e-09	3.23725e-08	-0.662393	0.000167159	0.000647255
MXRA5	ENSG00000101825	0.407664	2.1595e-06	8.42822e-06	0.661783	0.000170329	0.000651948
SERPINE2	ENSG00000135919	0.284895	0.00122348	0.00173009	0.661783	0.000170329	0.000651948
FBN1	ENSG00000166147	0.26406	0.00281045	0.00364931	0.661172	0.000173551	0.000660487
SPON2	ENSG00000159674	0.410736	1.7785e-06	7.18766e-06	0.659951	0.000180158	0.000677883
SLC2A10	ENSG00000197496	0.449941	1.25209e-07	9.09762e-07	0.659951	0.000180158	0.000677883
SLC16A4	ENSG00000168679	0.172127	0.0539447	0.0572115	0.65812	0.000190483	0.000712708
C1QTNF2	ENSG00000145861	0.382557	9.83552e-06	2.84026e-05	0.656899	0.000197653	0.000735403
IGFBP7	ENSG00000163453	0.278758	0.00157355	0.00214518	0.656288	0.000201326	0.000744908
MGP	ENSG00000111341	0.282676	0.00134093	0.00186138	0.655067	0.000208853	0.000768488
ACVR1	ENSG00000115170	0.332991	0.00013903	0.000260311	0.653846	0.000216627	0.000792712
AOC3	ENSG00000131471	0.502584	2.01418e-09	4.16874e-08	0.651404	0.000232941	0.000847753
RECK	ENSG00000122707	0.368147	2.22334e-05	5.50197e-05	0.650794	0.000237185	0.000853865
FRZB	ENSG00000162998	0.446257	1.62997e-07	1.12452e-06	0.650794	0.000237185	0.000853865
CLDN11	ENSG00000013297	0.311598	0.000382797	0.00062698	0.649573	0.000245876	0.000871029
CRABP2	ENSG00000143320	0.288597	0.00104832	0.00151055	0.649573	0.000245876	0.000871029
TENM4	ENSG00000149256	0.413351	1.50524e-06	6.26877e-06	0.649573	0.000245876	0.000871029
FBLN7	ENSG00000144152	0.425986	6.59075e-07	3.41021e-06	0.647131	0.000264102	0.000930646
PHF19	ENSG00000119403	0.507636	1.30475e-09	3.23725e-08	0.64652	0.00026884	0.000942355
CYP27A1	ENSG00000135929	0.363402	2.8841e-05	6.79256e-05	0.64591	0.000273652	0.000954202
STS	ENSG00000101846	0.403801	2.74919e-06	1.02606e-05	0.645299	0.00027854	0.000966187
LOXL3	ENSG00000115318	0.310164	0.000408598	0.00066288	0.644689	0.000283505	0.000973268
RERG	ENSG00000134533	0.190749	0.0323952	0.0354015	0.644689	0.000283505	0.000973268
TMEM108	ENSG00000144868	0.265896	0.00261856	0.00342362	0.643468	0.000293667	0.00100298
PNMAL2	ENSG00000204851	0.494227	4.06827e-09	7.31219e-08	0.642247	0.000304147	0.00102823
FBXO17	ENSG00000269190	0.416885	1.19883e-06	5.38084e-06	0.642247	0.000304147	0.00102823
TIMP2	ENSG00000035862	0.508061	1.25743e-09	3.23725e-08	0.641636	0.000309509	0.00103067
LSP1	ENSG00000130592	0.324118	0.000213548	0.000374944	0.641636	0.000309509	0.00103067
SULF1	ENSG00000137573	0.352927	5.04921e-05	0.000109133	0.641636	0.000309509	0.00103067
RIC3	ENSG00000166405	-0.271709	0.00208643	0.00277244	-0.640415	0.000320483	0.0010619
SCD5	ENSG00000145284	0.286449	0.00114693	0.00163539	0.639194	0.000331797	0.00109394
FAM172A	ENSG00000113391	0.20222	0.023159	0.0257196	0.638584	0.000337584	0.00110754
NT5E	ENSG00000135318	0.391418	5.84161e-06	1.92745e-05	0.637973	0.000343459	0.00112129
GAP43	ENSG00000172020	0.271409	0.00211129	0.00278918	0.637363	0.000349423	0.0011352
AKR1C1	ENSG00000187134	0.210211	0.0181495	0.0204219	0.636142	0.000361626	0.00116914
ITGBL1	ENSG00000198542	0.367943	2.24854e-05	5.52429e-05	0.635531	0.000367865	0.00118357
CTSK	ENSG00000143387	0.416279	1.24678e-06	5.45864e-06	0.634921	0.000374199	0.00119242
IGFBP6	ENSG00000167779	0.130385	0.145614	0.149781	0.634921	0.000374199	0.00119242
LOXL1	ENSG00000129038	0.425218	6.93669e-07	3.53564e-06	0.63431	0.000380629	0.00120714
PHACTR1	ENSG00000112137	-0.39467	4.80671e-06	1.64043e-05	-0.6337	0.000387155	0.00122201
ISLR	ENSG00000129009	0.48728	7.19529e-09	1.19863e-07	0.633089	0.000393778	0.00123706
SLC1A7	ENSG00000162383	0.481083	1.18398e-08	1.83786e-07	0.632479	0.000400501	0.00124642
SVEP1	ENSG00000165124	0.268043	0.00240914	0.00316431	0.632479	0.000400501	0.00124642
COL4A2	ENSG00000134871	0.227399	0.0104448	0.0122785	0.630647	0.000421275	0.00130497
ESR1	ENSG00000091831	0.283396	0.00130175	0.00181079	0.630037	0.000428406	0.00131483
C11orf70	ENSG00000137691	0.16404	0.0664386	0.0698116	0.630037	0.000428406	0.00131483
KIAA1755	ENSG00000149633	0.366599	2.42137e-05	5.88539e-05	0.629426	0.000435643	0.00132483
GPM6A	ENSG00000150625	0.370295	1.97367e-05	4.9378e-05	0.629426	0.000435643	0.00132483
FAM107B	ENSG00000065809	0.282478	0.00135189	0.00186533	0.627595	0.000457999	0.001374
PSMD11	ENSG00000108671	-0.118998	0.184456	0.189164	-0.627595	0.000457999	0.001374
FAM180B	ENSG00000196666	0.32689	0.000187017	0.000337026	0.627595	0.000457999	0.001374
PAPLN	ENSG00000100767	0.494551	3.96029e-09	7.31219e-08	0.626374	0.000473454	0.00141399
ATP10A	ENSG00000206190	0.361638	3.17366e-05	7.34784e-05	0.625153	0.000489362	0.00145498
PXDN	ENSG00000130508	0.399037	3.68709e-06	1.31847e-05	0.623321	0.000514102	0.00151501
ANGPTL5	ENSG00000187151	0.315168	0.000324957	0.000545774	0.623321	0.000514102	0.00151501
GPC6	ENSG00000183098	0.366425	2.44463e-05	5.92087e-05	0.62149	0.000539926	0.0015841
NFIX	ENSG00000008441	0.556073	1.38352e-11	1.5749e-09	0.617827	0.000594993	0.001738
CTHRC1	ENSG00000164932	0.418625	1.07072e-06	4.87534e-06	0.617216	0.000604631	0.00175845
TARSL2	ENSG00000185418	-0.434133	3.80024e-07	2.21843e-06	-0.616606	0.000614406	0.00177911
KDM1A	ENSG00000004487	-0.165462	0.0640856	0.0676514	-0.615995	0.000624318	0.00178453
OMD	ENSG00000127083	0.342014	8.86515e-05	0.000176014	0.615995	0.000624318	0.00178453
OAF	ENSG00000184232	0.273245	0.00196327	0.00261387	0.615995	0.000624318	0.00178453
RABGGTB	ENSG00000137955	-0.214176	0.0160324	0.0181896	-0.615385	0.000634369	0.00180551
ZDHHC1	ENSG00000159714	0.459456	6.24362e-08	5.84758e-07	0.614774	0.000644561	0.00181897
CTXN1	ENSG00000178531	0.351391	5.47235e-05	0.000116075	0.614774	0.000644561	0.00181897
OGN	ENSG00000106809	0.316403	0.000306893	0.000521413	0.613553	0.000665374	0.00186978
BST1	ENSG00000109743	0.385455	8.30855e-06	2.52211e-05	0.611722	0.00069769	0.00195236
RAB36	ENSG00000100228	0.410742	1.77782e-06	7.18766e-06	0.610501	0.000719987	0.00198967
GLIS3	ENSG00000107249	0.24827	0.00506177	0.0062858	0.610501	0.000719987	0.00198967
LRRC4C	ENSG00000148948	0.225971	0.0109518	0.0128303	0.610501	0.000719987	0.00198967
LEPR	ENSG00000116678	0.200294	0.02453	0.02711	0.60989	0.000731366	0.00201277
CPE	ENSG00000109472	0.351823	5.3501e-05	0.000113836	0.607448	0.000778462	0.00211614
DCLK1	ENSG00000133083	0.199238	0.0253107	0.0279277	0.607448	0.000778462	0.00211614
SPRY2	ENSG00000136158	0.188769	0.0342697	0.0372117	0.607448	0.000778462	0.00211614
THY1	ENSG00000154096	0.375274	1.49252e-05	4.01334e-05	0.606227	0.000802983	0.00216513
RGAG4	ENSG00000242732	0.419105	1.03774e-06	4.82159e-06	0.606227	0.000802983	0.00216513
RUSC1	ENSG00000160753	0.325816	0.000196911	0.000352992	0.605617	0.000815494	0.00219
PDE5A	ENSG00000138735	0.316709	0.000302567	0.000515345	0.604396	0.000841025	0.00224049
LPAR1	ENSG00000198121	0.239445	0.00692608	0.00832837	0.604396	0.000841025	0.00224049
IL16	ENSG00000172349	0.372658	1.72948e-05	4.50853e-05	0.603785	0.000854049	0.00226612
PCDHB12	ENSG00000120328	0.295154	0.000793225	0.00119597	0.603175	0.000867248	0.00229201
LOXL2	ENSG00000134013	0.400237	3.42577e-06	1.23238e-05	0.601954	0.000894178	0.00235384
PALM	ENSG00000099864	0.283858	0.00127717	0.00178386	0.601343	0.000907914	0.00237126
CHRDL1	ENSG00000101938	0.386019	8.03867e-06	2.46207e-05	0.601343	0.000907914	0.00237126
KCND1	ENSG00000102057	0.494365	4.02194e-09	7.31219e-08	0.600122	0.000935936	0.00242542
THBS3	ENSG00000169231	0.39359	5.12946e-06	1.71736e-05	0.600122	0.000935936	0.00242542
DCN	ENSG00000011465	0.228502	0.0100672	0.0118755	0.599512	0.000950226	0.00245291
TGFBI	ENSG00000120708	0.374902	1.52424e-05	4.05629e-05	0.598901	0.000964705	0.00248067
GPR64	ENSG00000173698	0.249014	0.00492729	0.00614113	0.59768	0.000994239	0.00254678
ZC3H14	ENSG00000100722	-0.451723	1.10088e-07	8.44836e-07	-0.596459	0.00102455	0.0025945
WDR33	ENSG00000136709	-0.21522	0.0155122	0.0176286	-0.596459	0.00102455	0.0025945
CMKLR1	ENSG00000174600	0.37318	1.67954e-05	4.39511e-05	0.596459	0.00102455	0.0025945
COL9A2	ENSG00000049089	0.427804	5.83608e-07	3.06619e-06	0.595849	0.00104001	0.00261376
MRAP2	ENSG00000135324	0.221897	0.0125185	0.0144673	0.595849	0.00104001	0.00261376
SFXN3	ENSG00000107819	0.430311	4.92897e-07	2.75931e-06	0.595238	0.00105567	0.00263324
LRRC4B	ENSG00000131409	0.455844	8.15129e-08	6.70763e-07	0.595238	0.00105567	0.00263324
ATP2A3	ENSG00000074370	0.45789	7.01135e-08	6.21916e-07	0.594017	0.0010876	0.00270276
KCNK17	ENSG00000124780	0.322451	0.000231152	0.000402747	0.592186	0.00113706	0.00281518
CLEC11A	ENSG00000105472	0.459348	6.29387e-08	5.84758e-07	0.591575	0.00115398	0.00282555
PRR15	ENSG00000176532	0.381603	1.03936e-05	2.96914e-05	0.591575	0.00115398	0.00282555
SLIT3	ENSG00000184347	0.380721	1.0936e-05	3.08649e-05	0.591575	0.00115398	0.00282555
ANO1	ENSG00000131620	0.530205	1.71516e-10	9.01119e-09	0.590354	0.00118846	0.00288875
TANC2	ENSG00000170921	0.319619	0.000264154	0.000457911	0.590354	0.00118846	0.00288875
SERTAD4	ENSG00000082497	0.286623	0.00113864	0.00162696	0.589133	0.00122384	0.00295318
MDK	ENSG00000110492	0.319073	0.000270998	0.000468586	0.589133	0.00122384	0.00295318
PINLYP	ENSG00000234465	0.290493	0.000967776	0.00140338	0.588523	0.00124187	0.00298586
CYTH3	ENSG00000008256	0.413759	1.4664e-06	6.1824e-06	0.587912	0.00126012	0.00301885
ITIH5	ENSG00000123243	0.295418	0.000784263	0.00118507	0.587302	0.00127861	0.00304126
PAPSS1	ENSG00000138801	0.432201	4.33588e-07	2.48858e-06	0.587302	0.00127861	0.00304126
MGME1	ENSG00000125871	-0.132826	0.138156	0.142755	-0.586691	0.00129733	0.00307481
PCDHB7	ENSG00000113212	0.306625	0.000479312	0.000764884	0.586081	0.00131629	0.0030977
PTPRN2	ENSG00000155093	0.404544	2.62493e-06	1.0027e-05	0.586081	0.00131629	0.0030977
GJC2	ENSG00000198835	0.34022	9.70544e-05	0.000190197	0.583028	0.00141472	0.00331762
EFEMP2	ENSG00000172638	0.294182	0.000827038	0.00123874	0.582418	0.00143515	0.00335372
PTHLH	ENSG00000087494	0.312084	0.0003744	0.0006147	0.581807	0.00145584	0.00339016
PAMR1	ENSG00000149090	0.13222	0.139979	0.14442	0.580586	0.00149798	0.00347615
MAPK10	ENSG00000109339	0.435153	3.54351e-07	2.11583e-06	0.579976	0.00151945	0.00350156
SCG2	ENSG00000171951	0.254551	0.00402249	0.00509715	0.579976	0.00151945	0.00350156
ACSS2	ENSG00000131069	-0.29492	0.000801247	0.00120275	-0.578755	0.00156317	0.00358991
DUOX1	ENSG00000137857	0.394598	4.82762e-06	1.64043e-05	0.578144	0.00158544	0.00362854
ROBO1	ENSG00000169855	0.34586	7.28725e-05	0.000147691	0.577534	0.00160798	0.00366752
PODXL2	ENSG00000114631	0.469888	2.84017e-08	3.40322e-07	0.576923	0.0016308	0.00368174
CHST6	ENSG00000183196	0.376942	1.35777e-05	3.69464e-05	0.576923	0.0016308	0.00368174
PLXNB3	ENSG00000198753	0.389444	6.56903e-06	2.11634e-05	0.576923	0.0016308	0.00368174
EIF4A2	ENSG00000156976	-0.418787	1.05948e-06	4.85653e-06	-0.575092	0.00170094	0.00381422
CYGB	ENSG00000161544	0.348877	6.23719e-05	0.000129878	0.575092	0.00170094	0.00381422
TRPS1	ENSG00000104447	0.264888	0.0027224	0.00354171	0.57326	0.00177366	0.00396394
ELOVL4	ENSG00000118402	0.246836	0.00533027	0.00658331	0.57265	0.00179848	0.00400599
SLC17A5	ENSG00000119899	0.166068	0.0631037	0.066718	0.572039	0.00182361	0.00404842
COL16A1	ENSG00000084636	0.493249	4.41167e-09	7.63832e-08	0.571429	0.00184904	0.00409123
CBLB	ENSG00000114423	-0.437276	3.06097e-07	1.91086e-06	-0.570818	0.00187477	0.00412079
ABI3BP	ENSG00000154175	0.382905	9.63908e-06	2.8164e-05	0.570818	0.00187477	0.00412079
BMP8B	ENSG00000116985	0.260856	0.0031759	0.00408501	0.569597	0.00192717	0.00422202
BICC1	ENSG00000122870	0.318341	0.000280431	0.000482454	0.567766	0.00200812	0.00438494
USO1	ENSG00000138768	-0.497059	3.21275e-09	6.45385e-08	-0.567155	0.00203574	0.0044163
EBF1	ENSG00000164330	0.277906	0.00162876	0.00221603	0.567155	0.00203574	0.0044163
ECM2	ENSG00000106823	0.410406	1.81614e-06	7.24753e-06	0.566545	0.0020637	0.00443362
CCNG2	ENSG00000138764	0.468184	3.2359e-08	3.74596e-07	0.566545	0.0020637	0.00443362
SPATA18	ENSG00000163071	0.240765	0.00661329	0.00802288	0.566545	0.0020637	0.00443362
ALDH1A2	ENSG00000128918	0.297002	0.000732411	0.00111164	0.565934	0.00209198	0.00446557
ZBTB7C	ENSG00000184828	0.374938	1.52114e-05	4.05629e-05	0.565934	0.00209198	0.00446557
PABPC5	ENSG00000174740	0.345596	7.38655e-05	0.000148821	0.564713	0.00214954	0.00457378
ZNF302	ENSG00000089335	-0.290937	0.000949753	0.00138228	-0.563492	0.00220846	0.00466932
PTPRA	ENSG00000132670	0.546247	3.69244e-11	2.80215e-09	0.563492	0.00220846	0.00466932
LINGO1	ENSG00000169783	0.438626	2.78757e-07	1.77936e-06	0.562882	0.00223844	0.00470284
SCUBE2	ENSG00000175356	0.391718	5.73796e-06	1.90244e-05	0.562882	0.00223844	0.00470284
KIAA0895	ENSG00000164542	-0.331216	0.000151658	0.000281474	-0.562271	0.00226876	0.00472186
OLFML1	ENSG00000183801	0.404526	2.62787e-06	1.0027e-05	0.562271	0.00226876	0.00472186
ANKRD65	ENSG00000235098	0.142371	0.111768	0.116191	0.562271	0.00226876	0.00472186
SV2A	ENSG00000159164	0.365189	2.61605e-05	6.24743e-05	0.56105	0.00233047	0.00483519
TSPAN8	ENSG00000127324	0.335829	0.000120863	0.000231231	0.56044	0.00236187	0.00486998
C8orf31	ENSG00000177335	0.383901	9.09709e-06	2.71324e-05	0.56044	0.00236187	0.00486998
MFAP5	ENSG00000197614	0.146613	0.101383	0.105556	0.559829	0.00239362	0.00492022
TBX18	ENSG00000112837	0.135874	0.12926	0.134171	0.559219	0.00242574	0.0049709
EPHA3	ENSG00000044524	0.387087	7.55015e-06	2.32286e-05	0.558608	0.00245823	0.00502202
AGRN	ENSG00000188157	0.506574	1.43028e-09	3.23725e-08	0.556166	0.00259194	0.005279
THEM5	ENSG00000196407	0.332979	0.000139112	0.000260311	0.554945	0.00266111	0.00540335
C8orf34	ENSG00000165084	0.348775	6.27024e-05	0.000130169	0.553114	0.00276781	0.00558595
EPHB3	ENSG00000182580	0.252685	0.00430917	0.00544023	0.553114	0.00276781	0.00558595
PCNXL2	ENSG00000135749	0.480291	1.26089e-08	1.87214e-07	0.552503	0.00280419	0.00564226
NAGLU	ENSG00000108784	0.301225	0.000609131	0.000939134	0.551282	0.00287817	0.00577367
KLHL29	ENSG00000119771	0.37966	1.16246e-05	3.26732e-05	0.550061	0.00295381	0.00590761
DACT3	ENSG00000197380	0.174455	0.050731	0.0539709	0.549451	0.00299226	0.0059666
COL12A1	ENSG00000111799	0.304429	0.000528676	0.000831994	0.54823	0.00307045	0.00608608
ARSJ	ENSG00000180801	0.115303	0.198561	0.202716	0.54823	0.00307045	0.00608608
TMEM98	ENSG00000006042	0.23293	0.00867048	0.010335	0.547619	0.0031102	0.00609233
LAMP5	ENSG00000125869	0.42253	8.28868e-07	4.01501e-06	0.547619	0.0031102	0.00609233
CDR1	ENSG00000184258	0.13537	0.1307	0.13546	0.547619	0.0031102	0.00609233
EXOC3L4	ENSG00000205436	0.445975	1.663e-07	1.13583e-06	0.547619	0.0031102	0.00609233
LYPD1	ENSG00000150551	0.355537	4.3997e-05	9.57004e-05	0.546398	0.00319101	0.0062323
GPR161	ENSG00000143147	0.327454	0.000182009	0.00032974	0.544567	0.0033156	0.00645669
CYP19A1	ENSG00000137869	0.186244	0.0367932	0.0396995	0.543346	0.00340094	0.00658438
MAML3	ENSG00000196782	0.602352	8.56204e-14	5.84787e-11	0.543346	0.00340094	0.00658438
TPST1	ENSG00000169902	0.312396	0.000369099	0.000608925	0.539683	0.00366831	0.00708144
CUL1	ENSG00000055130	-0.370463	1.9553e-05	4.92789e-05	-0.537851	0.00380858	0.00730984
CCDC125	ENSG00000183323	0.33097	0.000153489	0.000284101	-0.537851	0.00380858	0.00730984
CA5B	ENSG00000169239	0.384255	8.91149e-06	2.66954e-05	0.537241	0.00385634	0.00738024
DCHS1	ENSG00000166341	0.459078	6.42121e-08	5.84758e-07	0.53663	0.00390461	0.00745121
TGFB3	ENSG00000119699	0.340136	9.74655e-05	0.000190197	0.535409	0.0040027	0.00759486
TCF7L1	ENSG00000152284	0.473812	2.09753e-08	2.65299e-07	0.535409	0.0040027	0.00759486
CTGF	ENSG00000118523	0.313728	0.000347239	0.000579864	0.534799	0.00405252	0.00764583
TMEM35	ENSG00000126950	0.302689	0.000571066	0.00088444	0.534799	0.00405252	0.00764583
PRCP	ENSG00000137509	0.324256	0.000212148	0.000373447	0.533578	0.00415375	0.00781469
SPRED2	ENSG00000198369	0.222269	0.0123677	0.0143172	0.532967	0.00420517	0.00788913
F2R	ENSG00000181104	0.42556	6.78056e-07	3.48205e-06	0.528694	0.00458047	0.00856909
PODNL1	ENSG00000132000	0.281668	0.00139757	0.00191675	0.528083	0.00463634	0.00862515
MAML2	ENSG00000184384	0.294032	0.000832372	0.00124129	0.528083	0.00463634	0.00862515
VILL	ENSG00000136059	0.39038	6.21405e-06	2.03044e-05	0.52442	0.00498385	0.0092458
SGCE	ENSG00000127990	0.246512	0.00539266	0.00664835	0.523199	0.00510448	0.00941713
HENMT1	ENSG00000162639	0.284679	0.00123448	0.00173845	0.523199	0.00510448	0.00941713
SH3BP5	ENSG00000131370	0.371285	1.86771e-05	4.77769e-05	0.522589	0.00516572	0.00950378
SLIT2	ENSG00000145147	0.295064	0.000796302	0.00119796	0.521978	0.00522758	0.0095911
PTPN13	ENSG00000163629	0.216684	0.0148073	0.0170259	0.520757	0.00535319	0.00979457
OLFML3	ENSG00000116774	0.331354	0.00015064	0.000280346	0.519536	0.00548134	0.00997424
AMOT	ENSG00000126016	0.339501	0.000100631	0.000195259	0.519536	0.00548134	0.00997424
C2orf40	ENSG00000119147	0.381537	1.04333e-05	2.96914e-05	0.518315	0.00561208	0.0101843
LLGL1	ENSG00000131899	0.550776	2.35792e-11	2.30065e-09	0.517094	0.00574544	0.010398
MYRIP	ENSG00000170011	0.390302	6.24292e-06	2.03044e-05	0.513431	0.00616173	0.0111212
CPT1C	ENSG00000169169	0.459168	6.37849e-08	5.84758e-07	0.512821	0.00623353	0.0112203
CNTN4	ENSG00000144619	0.313026	0.000358606	0.000597386	0.51221	0.00630603	0.0113203
PDIA5	ENSG00000065485	0.353551	4.88623e-05	0.000105946	0.5116	0.00637924	0.0114209
ID2	ENSG00000115738	0.263352	0.00288777	0.00373551	0.510989	0.00645317	0.0114608
STON2	ENSG00000140022	0.189279	0.0337783	0.0367366	0.510989	0.00645317	0.0114608
BEND7	ENSG00000165626	-0.18175	0.0416695	0.0448193	-0.510989	0.00645317	0.0114608
LMO3	ENSG00000048540	0.274589	0.00186096	0.00248735	0.510379	0.00652782	0.0115319
NPY1R	ENSG00000164128	0.355561	4.3941e-05	9.57004e-05	0.510379	0.00652782	0.0115319
MTMR11	ENSG00000014914	0.345686	7.35256e-05	0.000148574	0.509768	0.0066032	0.0116342
MAP3K4	ENSG00000085511	-0.28375	0.00128288	0.00178818	-0.508547	0.00675616	0.0118411
GSTM5	ENSG00000134201	0.290901	0.000951203	0.00138228	0.508547	0.00675616	0.0118411
PLS3	ENSG00000102024	0.42793	5.78695e-07	3.06394e-06	0.507937	0.00683375	0.0118832
SYTL2	ENSG00000137501	0.410514	1.80374e-06	7.24679e-06	0.507937	0.00683375	0.0118832
KDELC2	ENSG00000178202	0.225827	0.0110041	0.0128695	0.507937	0.00683375	0.0118832
DUOXA1	ENSG00000140254	0.321185	0.000245402	0.000426487	0.506105	0.00707104	0.0122638
NRD1	ENSG00000078618	-0.396103	4.40778e-06	1.52818e-05	-0.504884	0.00723306	0.0125123
NTM	ENSG00000182667	0.301417	0.000604009	0.000933345	0.503053	0.00748194	0.0129093
REM1	ENSG00000088320	0.370397	1.9625e-05	4.92789e-05	0.501832	0.00765183	0.0131006
BMP4	ENSG00000125378	0.240495	0.00667623	0.00807056	0.501832	0.00765183	0.0131006
FAT4	ENSG00000196159	0.265638	0.00264479	0.00344732	0.501832	0.00765183	0.0131006
PRSS35	ENSG00000146250	0.382485	9.87664e-06	2.84026e-05	0.501221	0.00773799	0.0132141
CILP	ENSG00000138615	0.369659	2.04471e-05	5.09684e-05	0.500611	0.00782495	0.0133284
PRICKLE2	ENSG00000163637	0.444745	1.81469e-07	1.21617e-06	0.499389	0.00800135	0.0135941
MYO16	ENSG00000041515	-0.416309	1.24436e-06	5.45864e-06	-0.498168	0.00818108	0.0138289
PDZD4	ENSG00000067840	0.450349	1.21581e-07	9.0066e-07	0.498168	0.00818108	0.0138289
PLEKHG4	ENSG00000196155	0.441296	2.31389e-07	1.5196e-06	0.496947	0.00836418	0.0141026
KIAA1377	ENSG00000110318	0.343058	8.40792e-05	0.000167423	0.496337	0.00845701	0.0141873
LRRC17	ENSG00000128606	0.380973	1.07784e-05	3.05462e-05	0.496337	0.00845701	0.0141873
PTCH2	ENSG00000117425	0.367199	2.34272e-05	5.73506e-05	0.493895	0.00883702	0.0147876
HMGN5	ENSG00000198157	0.360726	3.33386e-05	7.61547e-05	-0.492063	0.00913133	0.0152418
GDPD5	ENSG00000158555	0.344954	7.63335e-05	0.000152891	0.490232	0.00943379	0.0156681
RANBP3L	ENSG00000164188	0.274643	0.00185695	0.00248686	0.490232	0.00943379	0.0156681
ZNF365	ENSG00000138311	0.37837	1.2516e-05	3.47496e-05	0.489621	0.00953646	0.0157992
CHRD	ENSG00000090539	0.347264	6.77973e-05	0.000139271	0.489011	0.00964006	0.0158918
INMT	ENSG00000241644	0.250094	0.00473774	0.00592652	0.489011	0.00964006	0.0158918
DDR2	ENSG00000162733	0.131141	0.143274	0.147596	0.48779	0.00985008	0.016158
WNT10B	ENSG00000169884	0.156595	0.079932	0.0836042	0.48779	0.00985008	0.016158
FAP	ENSG00000078098	0.388958	6.76082e-06	2.15079e-05	0.482295	0.0108431	0.0177432
NAALADL2	ENSG00000177694	0.187576	0.0354437	0.0383646	0.480464	0.0111921	0.0182694
COL4A1	ENSG00000187498	0.189639	0.033435	0.0364213	0.479853	0.0113105	0.0184175
APBB2	ENSG00000163697	0.351055	5.56923e-05	0.000117186	0.479243	0.0114299	0.0185666
BNIP3L	ENSG00000104765	0.255943	0.0038199	0.00485846	0.477411	0.0117945	0.0190659
AK5	ENSG00000154027	0.435051	3.56842e-07	2.11583e-06	0.477411	0.0117945	0.0190659
DZIP1	ENSG00000134874	0.375874	1.44266e-05	3.91006e-05	0.476801	0.0119182	0.0192191
RFTN2	ENSG00000162944	0.288231	0.00106455	0.00153071	0.47619	0.0120429	0.0193734
DTNA	ENSG00000134769	-0.480471	1.243e-08	1.87214e-07	-0.474969	0.0122957	0.0197323
C1QTNF7	ENSG00000163145	0.398131	3.89678e-06	1.37902e-05	0.473748	0.0125528	0.0200483
SLC24A3	ENSG00000185052	0.461219	5.4752e-08	5.58144e-07	0.473748	0.0125528	0.0200483
PPP4R2	ENSG00000163605	-0.477465	1.57629e-08	2.11099e-07	-0.472527	0.0128144	0.0204171
PCYOX1L	ENSG00000145882	0.4702	2.77293e-08	3.38198e-07	0.471306	0.0130804	0.0207914
ENPP2	ENSG00000136960	0.291279	0.00093608	0.00137449	0.470085	0.0133511	0.021171
ASPN	ENSG00000106819	0.382449	9.89725e-06	2.84026e-05	0.468864	0.0136264	0.0215051
COLEC11	ENSG00000118004	0.334557	0.000128713	0.000243522	0.468864	0.0136264	0.0215051
GPR153	ENSG00000158292	0.161113	0.071505	0.0750199	0.465812	0.0143352	0.0225703
IL33	ENSG00000137033	0.36369	2.83925e-05	6.72323e-05	0.461538	0.0153786	0.0241559
NUP88	ENSG00000108559	-0.393878	5.04145e-06	1.69621e-05	-0.459096	0.0160024	0.0250178
COLGALT2	ENSG00000198756	0.309726	0.000416793	0.000673527	0.459096	0.0160024	0.0250178
MYH10	ENSG00000133026	0.324442	0.000210276	0.000371107	0.458486	0.0161616	0.0252075
SARDH	ENSG00000123453	0.484106	9.29717e-09	1.5119e-07	0.457875	0.016322	0.0253983
GPR125	ENSG00000152990	-0.19664	0.0273225	0.0300021	-0.457265	0.0164838	0.0255903
SLC19A1	ENSG00000173638	0.38954	6.53176e-06	2.11431e-05	0.456044	0.0168114	0.0260381
PITPNM3	ENSG00000091622	0.36135	3.22345e-05	7.4379e-05	0.454823	0.0171442	0.0264307
TREX2	ENSG00000183479	0.282178	0.00136865	0.00188086	0.454823	0.0171442	0.0264307
LDLRAD2	ENSG00000187942	0.523234	3.26151e-10	1.31036e-08	0.453602	0.0174825	0.02689
SUMF1	ENSG00000144455	0.397381	4.07885e-06	1.43601e-05	0.452991	0.0176537	0.0270907
POSTN	ENSG00000133110	0.423778	7.63245e-07	3.77751e-06	0.452381	0.0178263	0.0272926
PCSK5	ENSG00000099139	0.275189	0.00181687	0.0024451	0.45116	0.0181756	0.0277636
RNF112	ENSG00000128482	0.35805	3.8488e-05	8.47978e-05	0.449939	0.0185305	0.0281764
NYNRIN	ENSG00000205978	0.448807	1.35843e-07	9.66468e-07	0.449939	0.0185305	0.0281764
TIAM1	ENSG00000156299	0.222485	0.0122809	0.0142409	0.448718	0.018891	0.0286593
DPT	ENSG00000143196	0.303619	0.000548035	0.000854585	0.448107	0.0190734	0.0288702
COL4A4	ENSG00000081052	0.1843	0.0388402	0.0418421	0.447497	0.0192573	0.0289512
GPR68	ENSG00000119714	0.385239	8.41416e-06	2.54286e-05	0.447497	0.0192573	0.0289512
CASC4	ENSG00000166734	0.395228	4.64758e-06	1.60318e-05	0.447497	0.0192573	0.0289512
AMIGO2	ENSG00000139211	0.31278	0.00036267	0.000602686	0.444444	0.0201985	0.0302978
FAM102B	ENSG00000162636	0.34019	9.7201e-05	0.000190197	0.442613	0.0207811	0.0311017
AKR1C3	ENSG00000196139	0.276844	0.00170005	0.00230383	0.442002	0.0209784	0.0313264
PAK1	ENSG00000149269	0.374182	1.58745e-05	4.17152e-05	0.440171	0.0215792	0.0321516
MMP16	ENSG00000156103	0.170766	0.0559014	0.0591948	0.43895	0.0219876	0.0326869
EBF2	ENSG00000221818	0.347234	6.79022e-05	0.000139271	0.435897	0.023036	0.0341693
TNMD	ENSG00000000005	0.208417	0.0191839	0.021515	0.434676	0.0234667	0.0347307
CYB5D2	ENSG00000167740	0.372208	1.77365e-05	4.60611e-05	0.433455	0.0239038	0.0352992
FMNL3	ENSG00000161791	0.453264	9.84279e-08	7.81701e-07	0.432234	0.0243476	0.035875
QPCT	ENSG00000115828	0.360306	3.41016e-05	7.738e-05	0.431013	0.024798	0.036458
CPEB1	ENSG00000214575	0.303781	0.000544112	0.000850408	0.428571	0.0257192	0.037729
SOX8	ENSG00000005513	0.235258	0.00800715	0.00957773	0.42674	0.0264281	0.038599
MAGEH1	ENSG00000187601	0.206293	0.0204741	0.0229243	0.42674	0.0264281	0.038599
TARS	ENSG00000113407	-0.513029	8.14267e-10	2.78072e-08	-0.425519	0.0269095	0.039216
GULP1	ENSG00000144366	0.179513	0.0442926	0.0473425	0.423687	0.0276448	0.0401997
FOXL1	ENSG00000176678	0.463001	4.79131e-08	4.95828e-07	0.423077	0.0278935	0.040473
FMO1	ENSG00000010932	0.372028	1.79162e-05	4.61765e-05	0.422466	0.028144	0.0407477
C9orf72	ENSG00000147894	-0.328012	0.000177176	0.000321839	-0.419414	0.029424	0.0423247
CYTL1	ENSG00000170891	0.330538	0.000156754	0.00028858	0.419414	0.029424	0.0423247
FCHSD1	ENSG00000197948	0.51706	5.69324e-10	2.04657e-08	0.419414	0.029424	0.0423247
UCHL1	ENSG00000154277	0.352081	5.27832e-05	0.000113012	0.417582	0.0302142	0.0433678
TTC26	ENSG00000105948	0.0463232	0.606503	0.609179	0.416361	0.0307504	0.0440426
FGL2	ENSG00000127951	0.187756	0.0352646	0.0382313	0.41514	0.0312943	0.0447254
PLA2R1	ENSG00000153246	0.216066	0.0151014	0.0172768	0.41453	0.0315692	0.0450215
CHRNA3	ENSG00000080644	0.301093	0.000612675	0.000942471	0.413309	0.0321247	0.0456184
CCL28	ENSG00000151882	0.29978	0.000649004	0.000993879	0.413309	0.0321247	0.0456184
ANXA1	ENSG00000135046	0.260262	0.00324817	0.00417012	0.410867	0.0332592	0.047129
COL15A1	ENSG00000204291	0.42079	9.29372e-07	4.37766e-06	0.410256	0.0335478	0.047437
FANCL	ENSG00000115392	-0.271529	0.00210131	0.00278679	-0.409035	0.0341311	0.0481595
GRIN2C	ENSG00000161509	0.336855	0.000114859	0.000220361	0.407204	0.0350211	0.0493109
ARHGAP22	ENSG00000128805	0.525813	2.57555e-10	1.09944e-08	0.406593	0.0353219	0.0496295
TPPP3	ENSG00000159713	0.246908	0.00531649	0.00657819	0.405983	0.0356248	0.0497403
OXER1	ENSG00000162881	0.452838	1.01526e-07	7.97034e-07	0.405983	0.0356248	0.0497403
PENK	ENSG00000181195	0.359802	3.50388e-05	7.92433e-05	0.405983	0.0356248	0.0497403
PLCXD3	ENSG00000182836	-0.318989	0.000272065	0.000469244	-0.405372	0.0359297	0.050061
LEFTY2	ENSG00000143768	0.316145	0.000310585	0.000526377	0.404762	0.0362367	0.0503834
RBM43	ENSG00000184898	0.429765	5.1142e-07	2.76603e-06	0.395604	0.0410987	0.0570244
OSBPL10	ENSG00000144645	0.330154	0.000159711	0.000293233	0.394994	0.0414404	0.057379
EPB41L1	ENSG00000088367	0.429753	5.11835e-07	2.76603e-06	0.394383	0.0417843	0.0577352
AFAP1L2	ENSG00000169129	0.230044	0.00955983	0.0113357	0.393773	0.0421305	0.058093
CACHD1	ENSG00000158966	0.250682	0.00463731	0.00582221	0.393162	0.042479	0.0584525
GTF3C3	ENSG00000119041	-0.348589	6.33093e-05	0.000131031	-0.392552	0.0428298	0.0588137
CBR3	ENSG00000159231	0.356436	4.1945e-05	9.18219e-05	0.39072	0.0438959	0.0601537
PLEKHH2	ENSG00000152527	0.42496	7.05674e-07	3.54394e-06	0.39011	0.0442559	0.0602749
ANGPT1	ENSG00000154188	0.249752	0.00479705	0.00598973	0.39011	0.0442559	0.0602749
STARD5	ENSG00000172345	0.383337	9.40036e-06	2.78523e-05	0.39011	0.0442559	0.0602749
GCOM1	ENSG00000137878	-0.429681	5.14328e-07	2.76603e-06	-0.382173	0.049152	0.0668066
GOLM1	ENSG00000135052	0.418799	1.05865e-06	4.85653e-06	0.381563	0.0495456	0.0672045
GNG2	ENSG00000186469	0.306295	0.000486449	0.000772661	0.379731	0.0507413	0.0686864
MORC4	ENSG00000133131	0.282286	0.00136259	0.00187631	0.374237	0.0544649	0.0734283
IFRD2	ENSG00000214706	-0.38882	6.81623e-06	2.15532e-05	-0.374237	0.0544649	0.0734283
DENND6B	ENSG00000205593	0.448561	1.38261e-07	9.73531e-07	0.371184	0.056624	0.076185
CDH19	ENSG00000071991	-0.0246899	0.783759	0.783759	0.370574	0.0570637	0.0766218
SCN4B	ENSG00000177098	0.310278	0.00040649	0.00066103	0.369963	0.0575061	0.0770605
CHODL	ENSG00000154645	0.245438	0.00560418	0.00688427	0.368742	0.0583989	0.0780997
ZNF521	ENSG00000198795	0.359592	3.54364e-05	7.9878e-05	0.367521	0.0593025	0.0791492
ITPR1	ENSG00000150995	0.18166	0.0417724	0.0448593	0.366911	0.0597583	0.0795981
C2orf27A	ENSG00000197927	0.400225	3.4283e-06	1.23238e-05	0.3663	0.0602169	0.0800488
F2RL2	ENSG00000164220	0.360954	3.29311e-05	7.57211e-05	0.363248	0.0625509	0.0829859
TRAF5	ENSG00000082512	0.312528	0.000366878	0.000606725	0.362027	0.063504	0.0840828
TMOD1	ENSG00000136842	-0.341654	9.02812e-05	0.000178731	-0.360806	0.0644682	0.0851901
KIF13B	ENSG00000197892	0.325	0.00020475	0.000365128	0.360195	0.0649546	0.0856628
SYP	ENSG00000102003	0.295676	0.000775594	0.00117457	0.358974	0.0659358	0.086785
FAM188A	ENSG00000148481	0.349021	6.19081e-05	0.000129307	0.357143	0.067429	0.0885754
ASAP2	ENSG00000151693	0.197162	0.0269077	0.0296419	0.355311	0.0689483	0.0902152
CD34	ENSG00000174059	0.358836	3.6903e-05	8.15687e-05	0.355311	0.0689483	0.0902152
PTPRR	ENSG00000153233	0.219858	0.0133743	0.0154041	-0.351648	0.0720658	0.0939253
FAM26E	ENSG00000178033	0.110017	0.220063	0.224333	0.351648	0.0720658	0.0939253
MEOX2	ENSG00000106511	0.437198	3.07752e-07	1.91086e-06	0.350427	0.0731287	0.0951244
NKAPL	ENSG00000189134	-0.29216	0.000901646	0.00132721	-0.349206	0.0742036	0.0963344
F2RL1	ENSG00000164251	0.205945	0.0206925	0.0231309	0.347985	0.0752905	0.0975554
PCDHGC5	ENSG00000240764	-0.186298	0.0367377	0.0396995	-0.347375	0.0758385	0.0980747
MATN2	ENSG00000132561	0.334251	0.000130672	0.000246543	0.344933	0.0780612	0.100753
PQLC1	ENSG00000122490	-0.298088	0.000698699	0.0010652	0.344322	0.0786246	0.101284
KCNS3	ENSG00000170745	0.247046	0.00529017	0.00655751	0.342491	0.0803333	0.103286
ENTPD1	ENSG00000138185	0.232792	0.00871128	0.0103655	0.340659	0.0820702	0.105316
ATP10D	ENSG00000145246	0.0460472	0.608651	0.610439	0.338828	0.0838355	0.107374
ZFP90	ENSG00000184939	0.427372	6.00757e-07	3.13219e-06	0.336386	0.086234	0.110234
HSD11B2	ENSG00000176387	0.416801	1.20537e-06	5.38084e-06	0.335165	0.0874525	0.111577
PLD4	ENSG00000166428	0.414923	1.36074e-06	5.80866e-06	0.332112	0.0905559	0.115316
KCNN3	ENSG00000143603	0.176873	0.0475626	0.050679	0.331502	0.0911864	0.115897
FGD5	ENSG00000154783	0.413807	1.46189e-06	6.1824e-06	0.330891	0.0918202	0.116259
NMNAT2	ENSG00000157064	0.229714	0.00966647	0.0114423	0.330891	0.0918202	0.116259
ALDH1A1	ENSG00000165092	0.245882	0.00551585	0.00678798	0.32906	0.0937416	0.118467
IRX4	ENSG00000113430	-0.377602	1.30768e-05	3.58693e-05	-0.328449	0.0943888	0.119059
CD302	ENSG00000241399	0.156079	0.0809431	0.0845324	0.327228	0.0956932	0.120476
FNDC1	ENSG00000164694	0.314322	0.000337882	0.000565621	0.326618	0.0963504	0.121074
PELI2	ENSG00000139946	0.284169	0.00126081	0.00176462	0.325397	0.0976751	0.122508
NHLRC4	ENSG00000257108	0.401677	3.13533e-06	1.14515e-05	0.322955	0.100365	0.125645
LHFP	ENSG00000183722	0.37528	1.49201e-05	4.01334e-05	0.321123	0.102419	0.127976
TCEAL7	ENSG00000182916	0.275327	0.00180686	0.0024389	0.320513	0.10311	0.128598
EDA2R	ENSG00000131080	0.252487	0.00434064	0.00546985	0.319902	0.103805	0.128742
HMCN1	ENSG00000143341	0.196052	0.0277963	0.0304725	0.319902	0.103805	0.128742
CUL4B	ENSG00000158290	0.118518	0.186245	0.190427	0.319902	0.103805	0.128742
FREM1	ENSG00000164946	0.271451	0.00210779	0.00278918	0.316239	0.108049	0.133756
STK32A	ENSG00000169302	0.291195	0.000939422	0.00137449	0.315629	0.108768	0.134397
SOD2	ENSG00000112096	-0.338607	0.000105243	0.000203054	-0.314408	0.110218	0.135936
SNCAIP	ENSG00000064692	0.359088	3.64079e-05	8.1368e-05	0.310745	0.114654	0.141145
DOCK3	ENSG00000088538	-0.179051	0.044851	0.0478644	-0.298535	0.13039	0.160221
CCDC89	ENSG00000179071	0.210229	0.0181393	0.0204219	0.29304	0.137963	0.169214
CDH6	ENSG00000113361	0.323105	0.000224095	0.000392454	0.289377	0.143185	0.175296
KIAA1324L	ENSG00000164659	0.180934	0.0426104	0.0456458	0.287546	0.145849	0.17823
COL24A1	ENSG00000171502	0.243195	0.00607013	0.00739019	0.283883	0.151282	0.184194
C1QTNF4	ENSG00000172247	0.360894	3.30379e-05	7.57211e-05	0.283883	0.151282	0.184194
NCAM2	ENSG00000154654	0.0381822	0.671217	0.672202	0.282662	0.153125	0.186098
UCMA	ENSG00000165623	0.250442	0.00467807	0.00586261	0.28022	0.156859	0.190288
SHISA2	ENSG00000180730	0.450535	1.19961e-07	9.00365e-07	0.279609	0.157803	0.191085
MOXD1	ENSG00000079931	0.0942872	0.293642	0.296245	0.278999	0.15875	0.191536
PDGFD	ENSG00000170962	0.223961	0.0117018	0.0135924	0.278999	0.15875	0.191536
ART4	ENSG00000111339	0.325666	0.00019833	0.000354606	0.278388	0.159702	0.192335
PTN	ENSG00000105894	0.289191	0.00102245	0.00147639	0.275946	0.163549	0.196258
AKR1C2	ENSG00000151632	0.237435	0.00742762	0.00891575	0.275946	0.163549	0.196258
NPAS3	ENSG00000151322	0.190419	0.0327014	0.035679	0.272894	0.168449	0.201775
RARS2	ENSG00000146282	0.119562	0.18237	0.187306	-0.271673	0.170437	0.203791
MAB21L1	ENSG00000180660	0.317111	0.000296969	0.000507075	0.269841	0.173451	0.207023
FYN	ENSG00000010810	0.365423	2.58276e-05	6.18956e-05	0.26862	0.175481	0.209071
SDCCAG8	ENSG00000054282	0.255259	0.00391828	0.00497432	-0.26801	0.176502	0.209538
EBF3	ENSG00000108001	0.317417	0.000292773	0.000501162	0.26801	0.176502	0.209538
PPP1R36	ENSG00000165807	0.277618	0.00164782	0.0022375	0.264347	0.182717	0.216529
SEZ6L	ENSG00000100095	0.471598	2.48991e-08	3.09201e-07	0.261905	0.186943	0.221144
CNIH3	ENSG00000143786	0.407688	2.15624e-06	8.42822e-06	0.257021	0.195598	0.230972
OAT	ENSG00000065154	0.100838	0.261228	0.264324	0.25641	0.196699	0.231452
ZNF396	ENSG00000186496	0.37702	1.35175e-05	3.69299e-05	0.25641	0.196699	0.231452
TNNC2	ENSG00000101470	0.34586	7.28725e-05	0.000147691	0.2558	0.197804	0.232342
AZIN2	ENSG00000142920	0.408408	2.06069e-06	8.13557e-06	0.251526	0.20566	0.241144
LINC00632	ENSG00000203930	0.4403	2.48082e-07	1.61372e-06	0.250305	0.207943	0.243392
MYO1E	ENSG00000157483	0.201248	0.0238424	0.0264357	0.248474	0.2114	0.247004
CNPY4	ENSG00000166997	0.34124	9.21899e-05	0.000181982	0.246642	0.214895	0.250649
HECA	ENSG00000112406	-0.312324	0.000370316	0.000609461	-0.245421	0.217247	0.252949
SEPT6	ENSG00000125354	0.286167	0.00116049	0.00165128	0.2442	0.219617	0.255261
POC5	ENSG00000152359	0.265866	0.0026216	0.00342362	0.241758	0.224407	0.260375
EIF4EBP2	ENSG00000148730	-0.244988	0.00569498	0.00695826	-0.241148	0.225616	0.261322
ARHGAP6	ENSG00000047648	0.224855	0.0113628	0.0132437	0.240537	0.226829	0.261363
CTTNBP2	ENSG00000077063	0.378124	1.26931e-05	3.49572e-05	0.240537	0.226829	0.261363
ENC1	ENSG00000171617	0.370955	1.90242e-05	4.84833e-05	0.240537	0.226829	0.261363
AMD1	ENSG00000123505	-0.465701	3.90864e-08	4.41835e-07	-0.239316	0.229267	0.263717
TRO	ENSG00000067445	0.417227	1.17255e-06	5.30367e-06	0.238095	0.231724	0.266083
FUT8	ENSG00000033170	0.374176	1.58799e-05	4.17152e-05	0.236264	0.235441	0.269886
SAYSD1	ENSG00000112167	-0.388946	6.76562e-06	2.15079e-05	-0.235653	0.236689	0.27085
PRKD1	ENSG00000184304	0.394034	4.99437e-06	1.68869e-05	0.233822	0.240458	0.274692
PPP6C	ENSG00000119414	-0.421792	8.70163e-07	4.16595e-06	0.232601	0.242993	0.277112
PPFIBP1	ENSG00000110841	-0.118842	0.185036	0.189475	-0.230159	0.248116	0.282471
GTF2IRD1	ENSG00000006704	-0.204853	0.0213907	0.0238334	-0.228938	0.250704	0.28493
EIF2AK4	ENSG00000128829	-0.216156	0.0150582	0.0172563	0.225885	0.257251	0.291872
FRMD4B	ENSG00000114541	0.289821	0.000995651	0.00144074	0.225275	0.258573	0.291881
NEK11	ENSG00000114670	0.24407	0.00588428	0.00717672	0.225275	0.258573	0.291881
PDXK	ENSG00000160209	-0.195999	0.0278402	0.0304725	-0.225275	0.258573	0.291881
GDNF	ENSG00000168621	0.24524	0.00564397	0.0069083	0.221001	0.267955	0.301959
HIP1R	ENSG00000130787	-0.154346	0.0844165	0.0880252	0.21978	0.270675	0.304509
SNTB1	ENSG00000172164	0.371855	1.80915e-05	4.64529e-05	0.21917	0.272042	0.305531
RGL1	ENSG00000143344	0.322973	0.000225503	0.00039391	0.218559	0.273413	0.306554
THBS4	ENSG00000113296	0.463547	4.59868e-08	4.90766e-07	0.217338	0.276169	0.308088
PDE4D	ENSG00000113448	-0.547657	3.21364e-11	2.74364e-09	-0.217338	0.276169	0.308088
TMEM231	ENSG00000205084	0.388514	6.94065e-06	2.17452e-05	0.217338	0.276169	0.308088
SOSTDC1	ENSG00000171243	0.23035	0.00946187	0.0112391	0.215507	0.280335	0.312213
SPECC1	ENSG00000128487	0.421432	8.9101e-07	4.22611e-06	0.213065	0.285953	0.317937
WAC	ENSG00000095787	-0.382887	9.64915e-06	2.8164e-05	-0.211844	0.288788	0.320555
MEOX1	ENSG00000005102	0.318059	0.000284146	0.000487617	0.211233	0.290212	0.3216
HAUS7	ENSG00000213397	0.378298	1.25676e-05	3.47516e-05	0.210012	0.293074	0.324232
GOLGA5	ENSG00000066455	0.224645	0.0114417	0.0133129	-0.208181	0.2974	0.328472
FZD3	ENSG00000104290	-0.235462	0.00795122	0.00952751	0.205128	0.304699	0.335976
SYT17	ENSG00000103528	0.508253	1.23665e-09	3.23725e-08	0.203907	0.30765	0.338669
LIMA1	ENSG00000050405	0.362934	2.95841e-05	6.94362e-05	0.203297	0.309131	0.339739
IGSF10	ENSG00000152580	0.228844	0.00995266	0.0117607	0.201465	0.313604	0.34352
SLFN13	ENSG00000154760	0.270071	0.00222544	0.00292866	0.201465	0.313604	0.34352
HMGCLL1	ENSG00000146151	0.239709	0.0068625	0.00828107	0.200855	0.315103	0.344595
CDK6	ENSG00000105810	-0.359064	3.64548e-05	8.1368e-05	-0.189255	0.34443	0.37605
TBX1	ENSG00000184058	0.274775	0.00184719	0.00247864	0.186813	0.350806	0.382384
APCDD1L	ENSG00000198768	0.424258	7.39347e-07	3.68594e-06	0.186203	0.352411	0.383506
SLC35G1	ENSG00000176273	0.358968	3.66429e-05	8.14137e-05	0.18254	0.362131	0.393441
ENTPD3	ENSG00000168032	0.20084	0.0241344	0.0267161	0.180098	0.368698	0.399923
EGLN1	ENSG00000135766	-0.493081	4.47339e-09	7.63832e-08	-0.173993	0.385416	0.4167
DIO2	ENSG00000211448	0.259051	0.00340025	0.00433278	0.173993	0.385416	0.4167
FCER1A	ENSG00000179639	0.216498	0.0148953	0.0170983	0.173382	0.387112	0.417855
DFFA	ENSG00000160049	-0.158929	0.0754842	0.0790731	0.172772	0.388811	0.41901
RASL11B	ENSG00000128045	0.388934	6.77043e-06	2.15079e-05	0.167277	0.404299	0.433596
FOXP2	ENSG00000128573	0.225263	0.011211	0.0130891	0.167277	0.404299	0.433596
FXYD6	ENSG00000137726	0.284709	0.00123294	0.00173845	0.167277	0.404299	0.433596
MS4A2	ENSG00000149534	0.275165	0.00181861	0.0024451	0.164835	0.411292	0.440387
BTBD19	ENSG00000222009	0.374464	1.5624e-05	4.13613e-05	0.164225	0.413051	0.44156
ANKS1B	ENSG00000185046	0.32704	0.000185673	0.000335488	0.163004	0.416581	0.44462
IMPA2	ENSG00000141401	-0.24527	0.00563792	0.0069083	-0.162393	0.418352	0.445796
NRK	ENSG00000123572	0.303553	0.000549641	0.000855136	-0.161783	0.420127	0.446972
HS3ST3B1	ENSG00000125430	-0.378826	1.21937e-05	3.41325e-05	-0.153846	0.443581	0.470422
TBC1D8B	ENSG00000133138	0.241485	0.00644802	0.0078363	-0.153846	0.443581	0.470422
SPIN4	ENSG00000186767	0.411282	1.71784e-06	7.02566e-06	0.152625	0.447251	0.47356
LPAR4	ENSG00000147145	0.215394	0.0154269	0.0175903	0.128816	0.521945	0.550896
SMCO3	ENSG00000179256	0.302887	0.000566089	0.000878725	0.128816	0.521945	0.550896
XRCC4	ENSG00000152422	0.26391	0.00282667	0.00366341	-0.122711	0.542019	0.570276
PCDHGA1	ENSG00000204956	-0.340532	9.55416e-05	0.000188055	-0.122711	0.542019	0.570276
PSMB2	ENSG00000126067	-0.108289	0.227438	0.231451	-0.120879	0.54811	0.575775
TMEM194B	ENSG00000189362	0.252079	0.00440614	0.00554216	0.115995	0.564508	0.592067
PLXDC1	ENSG00000161381	0.339585	0.000100208	0.000194991	0.113553	0.572789	0.599807
RINT1	ENSG00000135249	-0.350287	5.79672e-05	0.000121447	-0.112332	0.57695	0.603216
PRCD	ENSG00000214140	0.291135	0.000941815	0.00137449	0.111722	0.579035	0.603501
PABPC4L	ENSG00000254535	0.164904	0.0650007	0.0685115	0.111722	0.579035	0.603501
ACHE	ENSG00000087085	0.285591	0.00118863	0.00168781	0.100122	0.619271	0.644429
TDRP	ENSG00000180190	0.213768	0.0162398	0.0183944	0.0970696	0.630046	0.654619
KHDC1	ENSG00000135314	0.134116	0.134336	0.139017	-0.0848596	0.673873	0.699064
KLHL4	ENSG00000102271	0.226253	0.01085	0.0127329	0.0775336	0.700688	0.725751
COL4A5	ENSG00000188153	0.275411	0.00180079	0.00243553	-0.0769231	0.702939	0.726952
RFX5	ENSG00000143390	0.259477	0.00334608	0.00427173	-0.0750916	0.709706	0.732813
TOM1	ENSG00000100284	-0.18091	0.0426384	0.0456458	-0.0744811	0.711967	0.734009
TCEAL5	ENSG00000204065	0.279652	0.00151746	0.00207284	-0.0708181	0.725581	0.746888
ATP1B4	ENSG00000101892	0.306721	0.000477254	0.000763384	0.0695971	0.730137	0.750418
LINC01547	ENSG00000183250	0.460043	5.97668e-08	5.83153e-07	0.0573871	0.776168	0.796499
SEPT2	ENSG00000168385	0.293054	0.00086793	0.00128589	0.0537241	0.790131	0.80958
UBN1	ENSG00000118900	-0.164832	0.0651195	0.0685311	0.0525031	0.794799	0.813112
FAM46A	ENSG00000112773	-0.436106	3.31843e-07	2.04188e-06	0.0482295	0.811192	0.82861
CCDC24	ENSG00000159214	0.330064	0.000160411	0.000293729	0.047619	0.813541	0.829737
HAPLN1	ENSG00000145681	0.240681	0.00663282	0.00803229	-0.0433455	0.830022	0.845252
CENPP	ENSG00000188312	0.465575	3.94611e-08	4.41835e-07	0.034188	0.865569	0.880105
CIRH1A	ENSG00000141076	-0.260016	0.00327853	0.00419333	-0.031746	0.875094	0.888434
RGS17	ENSG00000091844	0.300661	0.000624407	0.00095836	0.028083	0.889414	0.901598
EPB41L2	ENSG00000079819	0.215232	0.0155063	0.0176286	0.02442	0.903767	0.914755
GPX3	ENSG00000211445	-0.360522	3.37072e-05	7.674e-05	0.0189255	0.925352	0.935181
EMILIN3	ENSG00000183798	0.234772	0.0081418	0.00972176	-0.017094	0.932559	0.941036
LETMD1	ENSG00000050426	0.366299	2.46161e-05	5.94092e-05	-0.014652	0.942176	0.947869
ESM1	ENSG00000164283	0.270083	0.00222439	0.00292866	-0.014652	0.942176	0.947869
GALNT11	ENSG00000178234	0.391082	5.95979e-06	1.95699e-05	0.00915751	0.963842	0.968203
WBP2	ENSG00000132471	-0.0909456	0.311161	0.313456	0.00793651	0.96866	0.971578
PIF1	ENSG00000140451	0.365651	2.5507e-05	6.13425e-05	0.0018315	0.992766	0.994259
COL4A3	ENSG00000169031	0.106214	0.236526	0.24004	0	1	1
TP63	ENSG00000073282	0.403471	2.80607e-06	1.03597e-05	Not expressed rTOF data	Not expressed rTOF data	Not expressed rTOF data
-	ENSG00000107623	0.457158	7.40045e-08	6.39811e-07	Not expressed rTOF data	Not expressed rTOF data	Not expressed rTOF data
KIAA1211	ENSG00000109265	0.388658	6.88184e-06	2.16603e-05	Not expressed rTOF data	Not expressed rTOF data	Not expressed rTOF data
PCDHB10	ENSG00000120324	0.456654	7.68027e-08	6.55703e-07	Not expressed rTOF data	Not expressed rTOF data	Not expressed rTOF data
-	ENSG00000129270	0.356484	4.18381e-05	9.18219e-05	Not expressed rTOF data	Not expressed rTOF data	Not expressed rTOF data
DUOX2	ENSG00000140279	0.284259	0.00125613	0.00176462	Not expressed rTOF data	Not expressed rTOF data	Not expressed rTOF data
KCNA6	ENSG00000151079	0.410328	1.82515e-06	7.24753e-06	Not expressed rTOF data	Not expressed rTOF data	Not expressed rTOF data
TMSB15B	ENSG00000158427	0.282514	0.00134989	0.00186533	Not expressed rTOF data	Not expressed rTOF data	Not expressed rTOF data
SCG5	ENSG00000166922	0.213678	0.0162859	0.018416	Not expressed rTOF data	Not expressed rTOF data	Not expressed rTOF data
COL22A1	ENSG00000169436	0.404196	2.68237e-06	1.01781e-05	Not expressed rTOF data	Not expressed rTOF data	Not expressed rTOF data
SPTBN2	ENSG00000173898	0.304663	0.000523201	0.000827191	Not expressed rTOF data	Not expressed rTOF data	Not expressed rTOF data
ZCCHC5	ENSG00000179300	0.332709	0.000140967	0.000263062	Not expressed rTOF data	Not expressed rTOF data	Not expressed rTOF data
CACNB4	ENSG00000182389	0.108223	0.227723	0.231451	Not expressed rTOF data	Not expressed rTOF data	Not expressed rTOF data
PCDHGC4	ENSG00000242419	-0.26013	0.00326443	0.00418313	Not expressed rTOF data	Not expressed rTOF data	Not expressed rTOF data
PTCHD4	ENSG00000244694	0.0994646	0.267814	0.270587	Not expressed rTOF data	Not expressed rTOF data	Not expressed rTOF data
PCDHGA11	ENSG00000253873	-0.205195	0.0211699	0.0236259	Not expressed rTOF data	Not expressed rTOF data	Not expressed rTOF data
AC069547.1	ENSG00000269165	0.298178	0.00069597	0.00106342	Not expressed rTOF data	Not expressed rTOF data	Not expressed rTOF data

## Sheet: f
		WWP2 isoforms expression (RPKM) in individual DCM Samples (Sample ID is included)
WWP2 isoforms Ensembl ID	Mean Expression Across all DCM samples	X20AH01746	X20AO01901	X20AP01279	X20AP01457	X20AP01844	X20AR01418	X20BB01870	X20BD01840	X20BM01499	X20BP01200	X20CG01120	X20CH01353	X20CM01195	X20CP01865	X20CS01710	X20CT01836	X20DB01398	X20DH01138	X20DH01701	X20DL01300	X20DM01835	X20DS01225	X20DW01830	X20EC01205	X20EG01127	X20EL01751	X20ES01406	X20EZ01759	X20FG01148	X20GC01665	X20GF01948	X20GJ01209	X20GM01331	X20HP01960	X20HW01332	X20IM01570	X20IS01302	X20JA01866	X20JB01501	X20JB01682	X20JB01941	X20JC01379	X20JC01456	X20JC01720	X20JD01274	X20JD01577	X20JG01849	X20JH01781
ENST00000359154 (WWP2 full length isoform)	4.08455	3.83903	4.73013	3.91962	2.98955	4.71954	4.93085	3.62795	6.399	3.89454	4.71596	3.11574	3.66071	4.83625	3.70332	3.54699	3.89358	4.84221	4.00838	3.66138	4.24814	3.35536	3.90083	6.75993	3.38193	4.32657	4.83152	3.80024	2.79733	3.80705	0.529316	2.72555	3.60301	4.02147	5.74119	3.81591	3.43946	4.4425	5.60873	2.98908	0.562252	4.17534	2.2847	4.04492	3.51105	3.17092	5.2302	3.95433	3.45089
ENST00000568684 (WWP2 C-terminal isoform)	1.03786	0.628196	1.90005	0.689852	0.962671	0.808903	1.16232	0.798242	2.4312	1.276	0.839037	0.776234	0.725726	0.539501	1.20668	0.209979	1.7429	0.656217	0.890203	0.901122	1.50398	1.37704	1.37855	1.69153	0.422036	1.01215	0.579988	0.878192	1.11713	1.15068	1.96082	0.703018	1.04306	1.1414	1.61348	0.706591	0.689466	1.32935	0.716049	0.676663	1.82573	0.777715	1.03928	0.949564	1.05505	0.861383	1.32891	0.59674	1.3071
ENST00000569174 (WWP2 N-terminal isoform)	0.829492	1.08907	0.625561	0.956091	0.828085	0.963171	0.534236	0.699237	1.41404	0.740576	0.47643	0.834543	0.537239	0.749287	0.802235	0.646737	0.802113	0.859422	0.896396	0.554614	1.1017	0.405679	0.653058	1.04954	0.538958	0.655325	0.506917	0.567572	1.14264	0.991391	0.457343	1.00372	0.84002	0.680891	1.33172	0.754623	0.924961	0.971687	1.11612	0.662293	0.454716	0.652955	0.567145	0.532111	1.06683	0.537872	1.24214	0.750262	0.593374
ENST00000356003	0.622213	0	0.470494	0.31296	0.275734	0.0015597	0.0731989	0.132891	0.438428	0.751652	0.52393	0.243757	0.815962	0.420231	0.704776	0.414842	0.44969	0.298672	0.48141	0.474407	0.65804	0.743268	0.194903	0.576207	0.564895	0.555654	0.157696	0.348956	1.73335	0.928903	0.761654	1.46785	0.539612	0	0.880434	0.500536	0.573944	0.310975	0.957201	1.2129	1.303	0.752352	0.386216	0.53101	0.893522	0.36219	0.85209	0.649567	0.531858
ENST00000567303	0.457049	0.448479	1.76084	0.809902	0.264192	0.512632	0.699616	0.465117	0.61402	0.669874	0.425065	0	0.339523	0.266763	0.152585	0.0925411	1.32304	0.29233	0.308791	0.611491	0.721546	0.232852	0.782095	1.1692	0.434981	0.441842	0.461927	0.827174	0.200592	0.82883	0.254821	0.201234	0.0812828	0.310997	0.319698	0.736023	0.41206	0.647515	0.480736	0.164208	0.106569	0.609484	0.567665	0.194762	0.361574	0.526585	0.405949	0.41313	1.29625
ENST00000544162	0.455921	0	0	0.511012	1.07193	0.273442	0.570361	1.4039	0	0	0.0273719	0.468374	0.383774	0.573154	0.338056	1.0377	1.13769	0.406725	0.793021	0.961395	0.371258	1.11366	0.93681	1.22366	0	0.851252	1.04714	0.305529	0	0.392548	0	1.10844	0.445042	0.66244	0.527428	0.233487	0	0.758441	0.142779	0.36657	0	0	0	0.492388	0.197881	0.527455	0.262991	0.863693	0.567403
ENST00000563659	0.373344	0.531643	0.487546	0.520755	0.276634	0.408343	0.347393	0.313586	0.409163	0.286394	0.347574	0.459626	0.412631	0.347086	0.395226	0.381916	0.647587	0.235257	0.393694	0.33708	0.514924	0.456212	0.447455	0.477283	0.289894	0.324165	0.343454	0.39125	0.33688	0.34699	0.345366	0.337964	0.465039	0.38494	0.341467	0.405717	0.346738	0.382993	0.512989	0.201906	0.257831	0.32199	0.298775	0.329365	0.386303	0.271124	0.340158	0.417986	0.322789
ENST00000568845	0.349251	0.377314	0.428029	0.330154	0.410322	0.656512	0.408676	0.352591	0.354759	0.295837	0.360065	0.474364	0.392227	0.289462	0.394758	0.301714	0.42966	0.30157	0.432554	0.304353	0.32534	0.530608	0.338167	0.513276	0.272989	0.436301	0.334571	0.321	0.352705	0.311602	0.324631	0.459424	0.286253	0.302915	0.294107	0.413067	0.327427	0.313813	0.409901	0.321117	0.233116	0.325868	0.274784	0.233427	0.335819	0.409025	0.375966	0.521004	0.27971
ENST00000567161	0.335981	0.613938	0.35452	0.141179	0.333045	0.347849	0.285028	0.161169	0.697477	0.501628	0.279742	0.148178	0.190742	0.133914	0.309243	0.436289	0.283502	0.341209	0.33756	0.231806	0.51012	0.435288	0.347227	0.800127	0.147334	0.716216	0.158807	0.280565	0.249984	0.67985	0.189246	0.192752	0.448672	0.422443	0.606069	0.476102	0.554945	0.825833	0.49416	0.219328	0.217308	0.25163	0.238726	0.138426	0.297761	0.218933	0.891975	0.16529	0.314391
ENST00000566463	0.315894	0.814091	0.425299	0.499244	0.162769	0.224676	0.274478	0.231571	0.606347	0.0907753	0.477288	0.143449	0.332002	0.108961	0.503725	0	0	0.179767	0.726008	0.327987	0.286149	0.0158696	0	0	0	0.134742	0.229212	0.391481	0.281325	0.478187	0.0805298	0.11212	0	0	0.915325	0.145374	0.606312	0	0.663539	0.461021	0.047777	0.656982	0.207194	0	0.204258	0.116005	0.576903	0.25124	0.17308
ENST00000568818	0.225653	0.212144	0.481278	0.204222	0.186551	0.260316	0.192322	0.299152	0.281879	0.214769	0.18509	0.189897	0.134043	0.0713017	0.373601	0.380037	0.316486	0.168031	0.177369	0.20109	0.281483	0.40535	0.318201	0.586001	0.10444	0.236744	0.26934	0.0998242	0.289825	0.308738	0.0547904	0.103415	0.23167	0.258251	0.448601	0.295535	0.267993	0.0583645	0.252988	0.0813883	0.143788	0.184335	0.120015	0.285547	0.0880684	0.158538	0.311746	0.202182	0.219487
ENST00000569297	0.19111	0	0	0.423777	0.173641	0.754452	0	0	0	0.279688	0	0.182892	0	0	0.134258	0.0514434	0.403821	0.623846	0	0.0970219	0.331753	0.232346	0.298722	0.301274	0.266294	0.452893	0	0.529409	0.0992772	0.241905	0	0	0.573782	0.101444	0	0	0	0.184859	0.455955	0	0	0.000525538	0	0.711246	0.400895	0.455131	0.742187	0	0
ENST00000568185	0.065005	0	0.151777	0	0	0.0915853	0	0	0.254517	0	0	0	0	0.188053	0	0	0	0.188375	0	0	0.125042	0.0906463	0	0.116246	0	0.197033	0	0.0714064	0	0	0	0.099557	0.121129	0.0636428	0.114561	0.166593	0.0888445	0.128147	0.312065	0.141969	0	0	0	0	0.172264	0	0.403719	0	0.0938903
ENST00000569620	0.00694466	0	0	0	0.0617772	0	0	0	0.077065	0	0	0	0	0	0	0	0	0.104728	0	0	0	0	0	0	0	0	0	0	0.0756568	0	0	0	0	0	0.0658546	0	0	0	0	0	0	0	0	0	0	0	0.0821171	0	0
ENST00000569658	0.00373129	0.0709438	0.0580489	0	0	0	0	0	0	0	0	0	0	0	0	0	0	0	0	0	0	0	0	0	0	0	0	0	0	0	0	0	0	0	0	0	0	0	0	0	0	0	0	0	0	0	0	0	0
ENST00000570104	0.00300432	0	0	0	0	0	0	0.0587841	0	0	0	0.116426	0	0	0	0	0	0	0	0	0	0	0	0	0.0578334	0	0	0	0	0	0	0	0	0.0734811	0	0	0	0	0	0	0	0	0	0	0	0	0	0	0
ENST00000567986	0.00134002	0	0	0	0	0	0	0	0	0	0	0	0	0	0	0	0	0	0	0	0	0	0	0	0	0	0	0	0	0	0	0	0	0	0	0	0	0	0	0	0	0	0	0	0	0	0	0	0
ENST00000567579	0.000938331	0	0	0	0	0	0	0	0	0	0	0	0	0	0	0	0	0	0	0	0	0	0	0	0	0	0	0	0	0	0	0	0	0.0627567	0	0	0	0	0	0	0	0	0	0	0	0	0	0	0
ENST00000563618	0	0	0	0	0	0	0	0	0	0	0	0	0	0	0	0	0	0	0	0	0	0	0	0	0	0	0	0	0	0	0	0	0	0	0	0	0	0	0	0	0	0	0	0	0	0	0	0	0
[truncated: 78 more columns]
