# Supplementary material for: WWP2 regulates pathological cardiac fibrosis by modulating SMAD2 signaling
Source: Nat Commun. 2019 Aug 9;10:3616. doi: 10.1038/s41467-019-11551-9 (PMC6689010; doi:10.1038/s41467-019-11551-9)
Supplement: Supplementary file 7 — Supplementary Data 4 [file 41467_2019_11551_MOESM7_ESM.xlsx]

## Sheet: Supplementary Data 4
Supplementary Data 4. Pathway analysis in WWP2mut/mut mice. Functional gene set enrichment analysis (GSEA) results for the databases Hallmark, Reactome and Gene Ontology Molecular Function and Biological Process in the RNA-seq differential expression (DE) analysis between WWP2 loss of function mouse with chronic Angiotensin II infusion compared against the WT mouse with chronic Angiotensin II inf…
Hallmark Databse Term name	NES	FDR	P or N enrichment
HALLMARK_COAGULATION	-3.25311	<10E-6	N
HALLMARK_TGF_BETA_SIGNALING	-2.71287	0.000585577	N
HALLMARK_BILE_ACID_METABOLISM	-2.50407	0.0012229	N
HALLMARK_XENOBIOTIC_METABOLISM	-2.28581	0.0067582	N
HALLMARK_ANDROGEN_RESPONSE	-2.27789	0.00578726	N
HALLMARK_UV_RESPONSE_DN	-2.04022	0.0218554	N
HALLMARK_TNFA_SIGNALING_VIA_NFKB	-2.00546	0.0229295	N
HALLMARK_EPITHELIAL_MESENCHYMAL_TRANSITION	-1.94476	0.0285034	N
HALLMARK_APICAL_JUNCTION	-1.84556	0.0429941	N
HALLMARK_MYC_TARGETS_V1	2.48531	0.000532874	P
HALLMARK_DNA_REPAIR	2.80009	1.19048e-05	P
HALLMARK_ADIPOGENESIS	2.80756	1.38889e-05	P
HALLMARK_INTERFERON_GAMMA_RESPONSE	3.33428	<10E-6	P
HALLMARK_G2M_CHECKPOINT	3.48867	<10E-6	P
HALLMARK_INTERFERON_ALPHA_RESPONSE	3.55538	<10E-6	P
HALLMARK_E2F_TARGETS	4.30352	<10E-6	P
HALLMARK_OXIDATIVE_PHOSPHORYLATION	4.95691	<10E-6	P
Reactome Database Term name	NES	FDR	P or N enrichment
REACTOME_BILE_ACID_AND_BILE_SALT_METABOLISM	-2.98072	0.000528688	N
REACTOME_COMMON_PATHWAY	-2.73921	0.0035971	N
REACTOME_SYNTHESIS_OF_BILE_ACIDS_AND_BILE_SALTS	-2.65392	0.00534543	N
REACTOME_TRANSMEMBRANE_TRANSPORT_OF_SMALL_MOLECULES	-2.52909	0.00958063	N
REACTOME_SYNTHESIS_OF_BILE_ACIDS_AND_BILE_SALTS_VIA_7ALPHA_HYDROXYCHOLESTEROL	-2.46211	0.0130225	N
REACTOME_ANTIGEN_PRESENTATION_FOLDING_ASSEMBLY_AND_PEPTIDE_LOADING_OF_CLASS_I_MHC	-2.46175	0.0109264	N
REACTOME_SLC_MEDIATED_TRANSMEMBRANE_TRANSPORT	-2.46035	0.00945533	N
REACTOME_COMPLEMENT_CASCADE	-2.44066	0.00971937	N
REACTOME_PPARA_ACTIVATES_GENE_EXPRESSION	-2.43632	0.00888072	N
REACTOME_FORMATION_OF_FIBRIN_CLOT_CLOTTING_CASCADE	-2.41936	0.00885352	N
REACTOME_TRANSCRIPTIONAL_ACTIVITY_OF_SMAD2_SMAD3_SMAD4_HETEROTRIMER	-2.32934	0.015392	N
REACTOME_DEVELOPMENTAL_BIOLOGY	-2.17848	0.0395127	N
REACTOME_INTEGRIN_ALPHAIIB_BETA3_SIGNALING	-2.16074	0.0407397	N
REACTOME_P130CAS_LINKAGE_TO_MAPK_SIGNALING_FOR_INTEGRINS	-2.14732	0.0413706	N
REACTOME_GRB2_SOS_PROVIDES_LINKAGE_TO_MAPK_SIGNALING_FOR_INTERGRINS_	-2.14507	0.0392524	N
REACTOME_PTM_GAMMA_CARBOXYLATION_HYPUSINE_FORMATION_AND_ARYLSULFATASE_ACTIVATION	-2.10412	0.0474389	N
REACTOME_LIPOPROTEIN_METABOLISM	-2.09773	0.0465297	N
REACTOME_SIGNALING_BY_TGF_BETA_RECEPTOR_COMPLEX	-2.09082	0.0457902	N
REACTOME_EXTRACELLULAR_MATRIX_ORGANIZATION	-2.087	0.0444366	N
REACTOME_RESPIRATORY_ELECTRON_TRANSPORT_ATP_SYNTHESIS_BY_CHEMIOSMOTIC_COUPLING_AND_HEAT_PRODUCTION_BY_UNCOUPLING_PROTEINS_	5.55408	<10E-6	P
REACTOME_RESPIRATORY_ELECTRON_TRANSPORT	5.3463	<10E-6	P
REACTOME_TCA_CYCLE_AND_RESPIRATORY_ELECTRON_TRANSPORT	4.95552	<10E-6	P
REACTOME_PEPTIDE_CHAIN_ELONGATION	4.85647	<10E-6	P
REACTOME_TRANSLATION	4.83123	<10E-6	P
REACTOME_SRP_DEPENDENT_COTRANSLATIONAL_PROTEIN_TARGETING_TO_MEMBRANE	4.70099	<10E-6	P
REACTOME_INFLUENZA_VIRAL_RNA_TRANSCRIPTION_AND_REPLICATION	4.61232	<10E-6	P
REACTOME_3_UTR_MEDIATED_TRANSLATIONAL_REGULATION	4.45632	<10E-6	P
REACTOME_CELL_CYCLE	4.41205	<10E-6	P
REACTOME_DNA_REPLICATION	4.26321	<10E-6	P
REACTOME_NONSENSE_MEDIATED_DECAY_ENHANCED_BY_THE_EXON_JUNCTION_COMPLEX	4.25991	<10E-6	P
REACTOME_MITOTIC_M_M_G1_PHASES	4.0736	<10E-6	P
REACTOME_CELL_CYCLE_MITOTIC	4.03803	<10E-6	P
REACTOME_INFLUENZA_LIFE_CYCLE	3.45549	<10E-6	P
REACTOME_METABOLISM_OF_MRNA	3.41448	7.45875e-06	P
REACTOME_MITOTIC_PROMETAPHASE	3.35683	6.99257e-06	P
REACTOME_CELL_CYCLE_CHECKPOINTS	3.30919	6.58125e-06	P
REACTOME_FORMATION_OF_THE_TERNARY_COMPLEX_AND_SUBSEQUENTLY_THE_43S_COMPLEX	3.29621	6.21562e-06	P
REACTOME_METABOLISM_OF_RNA	3.18086	5.88848e-06	P
REACTOME_SYNTHESIS_OF_DNA	3.10042	5.59406e-06	P
REACTOME_G1_S_TRANSITION	2.98994	4.24368e-05	P
REACTOME_M_G1_TRANSITION	2.91564	9.20795e-05	P
REACTOME_ACTIVATION_OF_THE_MRNA_UPON_BINDING_OF_THE_CAP_BINDING_COMPLEX_AND_EIFS_AND_SUBSEQUENT_BINDING_TO_43S	2.83295	0.000163889	P
REACTOME_ORC1_REMOVAL_FROM_CHROMATIN	2.82248	0.00017543	P
REACTOME_ASSEMBLY_OF_THE_PRE_REPLICATIVE_COMPLEX	2.81212	0.000177009	P
REACTOME_S_PHASE	2.80723	0.000182913	P
REACTOME_REGULATION_OF_MITOTIC_CELL_CYCLE	2.8027	0.000183974	P
REACTOME_METABOLISM_OF_PROTEINS	2.7733	0.000212261	P
REACTOME_INTERFERON_ALPHA_BETA_SIGNALING	2.70453	0.000384864	P
REACTOME_MITOTIC_G1_G1_S_PHASES	2.68639	0.000427579	P
REACTOME_P53_DEPENDENT_G1_DNA_DAMAGE_RESPONSE	2.59003	0.000933371	P
REACTOME_SCFSKP2_MEDIATED_DEGRADATION_OF_P27_P21	2.58658	0.000931346	P
REACTOME_SIGNALING_BY_WNT	2.55268	0.00127116	P
REACTOME_APC_C_CDC20_MEDIATED_DEGRADATION_OF_MITOTIC_PROTEINS	2.52236	0.00154177	P
REACTOME_CHROMOSOME_MAINTENANCE	2.51412	0.00159191	P
REACTOME_VIF_MEDIATED_DEGRADATION_OF_APOBEC3G	2.51405	0.00154769	P
REACTOME_MEIOSIS	2.46189	0.0021522	P
REACTOME_IMMUNE_SYSTEM	2.42429	0.00280027	P
REACTOME_APC_C_CDH1_MEDIATED_DEGRADATION_OF_CDC20_AND_OTHER_APC_C_CDH1_TARGETED_PROTEINS_IN_LATE_MITOSIS_EARLY_G1	2.41703	0.00286176	P
REACTOME_CDK_MEDIATED_PHOSPHORYLATION_AND_REMOVAL_OF_CDC6	2.41105	0.00289859	P
REACTOME_IMMUNOREGULATORY_INTERACTIONS_BETWEEN_A_LYMPHOID_AND_A_NON_LYMPHOID_CELL	2.40762	0.00291239	P
REACTOME_CYCLIN_E_ASSOCIATED_EVENTS_DURING_G1_S_TRANSITION_	2.33367	0.00481573	P
REACTOME_AUTODEGRADATION_OF_THE_E3_UBIQUITIN_LIGASE_COP1	2.32487	0.004959	P
REACTOME_CDT1_ASSOCIATION_WITH_THE_CDC6_ORC_ORIGIN_COMPLEX	2.32345	0.00489833	P
REACTOME_DNA_STRAND_ELONGATION	2.31317	0.00509474	P
REACTOME_AUTODEGRADATION_OF_CDH1_BY_CDH1_APC_C	2.30924	0.00516486	P
REACTOME_TELOMERE_MAINTENANCE	2.29095	0.00569839	P
REACTOME_P53_INDEPENDENT_G1_S_DNA_DAMAGE_CHECKPOINT	2.28804	0.00568805	P
REACTOME_SCF_BETA_TRCP_MEDIATED_DEGRADATION_OF_EMI1	2.27212	0.00629391	P
REACTOME_G2_M_CHECKPOINTS	2.23947	0.00772198	P
REACTOME_DNA_REPAIR	2.21956	0.00859739	P
REACTOME_SMOOTH_MUSCLE_CONTRACTION	2.21723	0.00855582	P
REACTOME_FANCONI_ANEMIA_PATHWAY	2.14589	0.0134415	P
REACTOME_ADAPTIVE_IMMUNE_SYSTEM	2.14333	0.0133989	P
REACTOME_MEIOTIC_SYNAPSIS	2.13046	0.0142263	P
REACTOME_REGULATION_OF_IFNA_SIGNALING	2.0641	0.0212685	P
REACTOME_GPVI_MEDIATED_ACTIVATION_CASCADE	2.02968	0.0258599	P
REACTOME_ACTIVATION_OF_NF_KAPPAB_IN_B_CELLS	2.01896	0.0271667	P
REACTOME_ER_PHAGOSOME_PATHWAY	2.00921	0.0283581	P
REACTOME_MITOCHONDRIAL_TRNA_AMINOACYLATION	1.99002	0.0312858	P
REACTOME_GLUCAGON_TYPE_LIGAND_RECEPTORS	1.9879	0.0311359	P
REACTOME_THROMBOXANE_SIGNALLING_THROUGH_TP_RECEPTOR	1.97549	0.032982	P
REACTOME_HOST_INTERACTIONS_OF_HIV_FACTORS	1.96037	0.0354516	P
REACTOME_HIV_INFECTION	1.95725	0.035462	P
REACTOME_REGULATION_OF_ORNITHINE_DECARBOXYLASE_ODC	1.94998	0.0365032	P
REACTOME_REGULATION_OF_APOPTOSIS	1.94088	0.0380045	P
REACTOME_BRANCHED_CHAIN_AMINO_ACID_CATABOLISM	1.9405	0.0375275	P
REACTOME_ANTIGEN_PROCESSING_CROSS_PRESENTATION	1.94049	0.0369821	P
REACTOME_EXTENSION_OF_TELOMERES	1.92676	0.0394046	P
REACTOME_CROSS_PRESENTATION_OF_SOLUBLE_EXOGENOUS_ANTIGENS_ENDOSOMES	1.92062	0.0402242	P
REACTOME_ACTIVATION_OF_THE_PRE_REPLICATIVE_COMPLEX	1.91663	0.04058	P
REACTOME_MRNA_SPLICING_MINOR_PATHWAY	1.91464	0.0404651	P
REACTOME_MEIOTIC_RECOMBINATION	1.88925	0.0462689	P
REACTOME_G1_S_SPECIFIC_TRANSCRIPTION	1.88363	0.047087	P
REACTOME_DOWNSTREAM_SIGNALING_EVENTS_OF_B_CELL_RECEPTOR_BCR	1.88285	0.0467104	P
REACTOME_GROWTH_HORMONE_RECEPTOR_SIGNALING	1.88226	0.0462234	P
REACTOME_VIRAL_MESSENGER_RNA_SYNTHESIS	1.87964	0.0462838	P
REACTOME_G0_AND_EARLY_G1	1.8699	0.0482593	P
Gene Ontology Molecular Function Database Term name	NES	FDR	P or N enrichment
GO_REGULATORY_REGION_NUCLEIC_ACID_BINDING	-3.40396	<10E-6	N
GO_RNA_POLYMERASE_II_TRANSCRIPTION_FACTOR_ACTIVITY_SEQUENCE_SPECIFIC_DNA_BINDING	-3.19763	6.39401e-05	N
GO_SH3_DOMAIN_BINDING	-2.84051	0.002243	N
GO_TRANSCRIPTION_FACTOR_ACTIVITY_RNA_POLYMERASE_II_CORE_PROMOTER_PROXIMAL_REGION_SEQUENCE_SPECIFIC_BINDING	-2.78682	0.00246237	N
GO_SEQUENCE_SPECIFIC_DNA_BINDING	-2.76496	0.002472	N
GO_SMAD_BINDING	-2.73874	0.00261421	N
GO_ORGANIC_ACID_BINDING	-2.70908	0.00294979	N
GO_NUCLEIC_ACID_BINDING_TRANSCRIPTION_FACTOR_ACTIVITY	-2.66247	0.00366141	N
GO_DOUBLE_STRANDED_DNA_BINDING	-2.57525	0.00599682	N
GO_CHOLESTEROL_TRANSPORTER_ACTIVITY	-2.55383	0.00641182	N
GO_TRANSCRIPTION_FACTOR_ACTIVITY_RNA_POLYMERASE_II_TRANSCRIPTION_FACTOR_BINDING	-2.54667	0.00610773	N
GO_POLY_PURINE_TRACT_BINDING	-2.54434	0.00565048	N
GO_OXIDOREDUCTASE_ACTIVITY_ACTING_ON_PAIRED_DONORS_WITH_INCORPORATION_OR_REDUCTION_OF_MOLECULAR_OXYGEN	-2.52058	0.00618709	N
GO_R_SMAD_BINDING	-2.51497	0.00597162	N
GO_HEPARIN_BINDING	-2.51162	0.00574715	N
GO_TRANSITION_METAL_ION_BINDING	-2.47274	0.00714358	N
GO_PHOSPHOLIPID_BINDING	-2.43362	0.00874813	N
GO_HISTONE_DEMETHYLASE_ACTIVITY	-2.42563	0.00893133	N
GO_TRANSCRIPTIONAL_REPRESSOR_ACTIVITY_RNA_POLYMERASE_II_TRANSCRIPTION_REGULATORY_REGION_SEQUENCE_SPECIFIC_BINDING	-2.38173	0.0119754	N
GO_SERINE_HYDROLASE_ACTIVITY	-2.36113	0.0132743	N
GO_TRANSCRIPTIONAL_ACTIVATOR_ACTIVITY_RNA_POLYMERASE_II_TRANSCRIPTION_REGULATORY_REGION_SEQUENCE_SPECIFIC_BINDING	-2.35167	0.0136346	N
GO_PROTEIN_KINASE_ACTIVITY	-2.35094	0.0131035	N
GO_AMINO_ACID_BINDING	-2.34732	0.0128522	N
GO_PROTEIN_DOMAIN_SPECIFIC_BINDING	-2.3445	0.0125603	N
GO_CORE_PROMOTER_PROXIMAL_REGION_DNA_BINDING	-2.29557	0.0170877	N
GO_PROTEIN_SERINE_THREONINE_KINASE_ACTIVITY	-2.28741	0.01738	N
GO_TRANSCRIPTIONAL_REPRESSOR_ACTIVITY_RNA_POLYMERASE_II_ACTIVATING_TRANSCRIPTION_FACTOR_BINDING	-2.28512	0.0169592	N
GO_MONOOXYGENASE_ACTIVITY	-2.27182	0.0180056	N
GO_GLYCOSAMINOGLYCAN_BINDING	-2.26748	0.0179481	N
GO_SYMPORTER_ACTIVITY	-2.25041	0.0196883	N
GO_SECONDARY_ACTIVE_TRANSMEMBRANE_TRANSPORTER_ACTIVITY	-2.2504	0.0190532	N
GO_CELL_ADHESION_MOLECULE_BINDING	-2.23606	0.0202703	N
GO_DIOXYGENASE_ACTIVITY	-2.2352	0.0197833	N
GO_TRANSCRIPTIONAL_REPRESSOR_ACTIVITY_RNA_POLYMERASE_II_CORE_PROMOTER_PROXIMAL_REGION_SEQUENCE_SPECIFIC_BINDING	-2.22406	0.0206912	N
GO_TRANSCRIPTION_FACTOR_ACTIVITY_PROTEIN_BINDING	-2.22074	0.0205341	N
GO_TRANSCRIPTIONAL_REPRESSOR_ACTIVITY_RNA_POLYMERASE_II_TRANSCRIPTION_FACTOR_BINDING	-2.21968	0.0200997	N
GO_DEMETHYLASE_ACTIVITY	-2.21314	0.0204722	N
GO_RECEPTOR_BINDING	-2.211	0.0202358	N
GO_OXIDOREDUCTASE_ACTIVITY_ACTING_ON_PAIRED_DONORS_WITH_INCORPORATION_OR_REDUCTION_OF_MOLECULAR_OXYGEN_NAD_P_H_AS_ONE_DONOR_AND_INCORPORATION_OF_ONE_ATOM_OF_OXYGEN	-2.19429	0.0219026	N
GO_RNA_POLYMERASE_II_TRANSCRIPTION_COFACTOR_ACTIVITY	-2.16552	0.0258072	N
GO_ANION_CATION_SYMPORTER_ACTIVITY	-2.14593	0.0286771	N
GO_TRANSCRIPTION_FACTOR_BINDING	-2.14006	0.0291207	N
GO_RECEPTOR_ACTIVITY	-2.13611	0.02924	N
GO_MRNA_3_UTR_BINDING	-2.1332	0.0291778	N
GO_TRANSFORMING_GROWTH_FACTOR_BETA_RECEPTOR_BINDING	-2.13168	0.0287996	N
GO_STEROL_TRANSPORTER_ACTIVITY	-2.12223	0.02987	N
GO_ORGANIC_ANION_TRANSMEMBRANE_TRANSPORTER_ACTIVITY	-2.11774	0.030048	N
GO_POLY_PYRIMIDINE_TRACT_BINDING	-2.11165	0.0304951	N
GO_TRANSCRIPTION_COACTIVATOR_ACTIVITY	-2.11113	0.0299805	N
GO_KINASE_ACTIVITY	-2.10551	0.0304224	N
GO_ACTIN_DEPENDENT_ATPASE_ACTIVITY	-2.10531	0.029863	N
GO_ACTIVE_TRANSMEMBRANE_TRANSPORTER_ACTIVITY	-2.10488	0.0293787	N
GO_ZINC_ION_BINDING	-2.08484	0.0325309	N
GO_TRANSCRIPTIONAL_ACTIVATOR_ACTIVITY_RNA_POLYMERASE_II_CORE_PROMOTER_PROXIMAL_REGION_SEQUENCE_SPECIFIC_BINDING	-2.07375	0.0342502	N
GO_SERINE_TYPE_ENDOPEPTIDASE_INHIBITOR_ACTIVITY	-2.07114	0.034196	N
GO_TRANSPORTER_ACTIVITY	-2.06864	0.0340409	N
GO_POLY_A_RNA_BINDING	-2.06082	0.0349933	N
GO_CYCLASE_ACTIVITY	-2.02814	0.0420765	N
GO_MICROFILAMENT_MOTOR_ACTIVITY	-2.01699	0.0443544	N
GO_SIGNALING_RECEPTOR_ACTIVITY	-2.00594	0.0466096	N
GO_CO_SMAD_BINDING	-2.00156	0.0471251	N
GO_STRUCTURAL_CONSTITUENT_OF_RIBOSOME	5.4954	<10E-6	P
GO_NADH_DEHYDROGENASE_ACTIVITY	4.60818	<10E-6	P
GO_OXIDOREDUCTASE_ACTIVITY_ACTING_ON_NAD_P_H_QUINONE_OR_SIMILAR_COMPOUND_AS_ACCEPTOR	4.4476	<10E-6	P
GO_OXIDOREDUCTASE_ACTIVITY_ACTING_ON_NAD_P_H	3.45057	<10E-6	P
GO_RRNA_BINDING	3.3062	<10E-6	P
GO_OXIDOREDUCTASE_ACTIVITY_ACTING_ON_A_HEME_GROUP_OF_DONORS	2.91614	0.000292693	P
GO_ELECTRON_CARRIER_ACTIVITY	2.53805	0.00567532	P
GO_ENDORIBONUCLEASE_ACTIVITY_PRODUCING_5_PHOSPHOMONOESTERS	2.28468	0.0322331	P
GO_HYDROGEN_ION_TRANSMEMBRANE_TRANSPORTER_ACTIVITY	2.26645	0.0324697	P
GO_ENDONUCLEASE_ACTIVITY	2.2001	0.0461828	P
GO_GLUTATHIONE_TRANSFERASE_ACTIVITY	2.18503	0.0466104	P
GO_OXIDOREDUCTASE_ACTIVITY	2.18273	0.0434757	P
GO_TRANSLATION_INITIATION_FACTOR_ACTIVITY	2.17807	0.0412816	P
Gene Ontology Biological Process Database Term name	NES	FDR	P or N enrichment
GO_NEUROGENESIS	-3.70728	<10E-6	N
GO_REGULATION_OF_TRANSCRIPTION_FROM_RNA_POLYMERASE_II_PROMOTER	-3.69239	<10E-6	N
GO_REGULATION_OF_ANATOMICAL_STRUCTURE_MORPHOGENESIS	-3.62764	<10E-6	N
GO_REGULATION_OF_MULTICELLULAR_ORGANISMAL_DEVELOPMENT	-3.40728	<10E-6	N
GO_ORGAN_MORPHOGENESIS	-3.27686	4.99716e-05	N
GO_POSITIVE_REGULATION_OF_TRANSCRIPTION_FROM_RNA_POLYMERASE_II_PROMOTER	-3.26422	6.26226e-05	N
GO_SKELETAL_SYSTEM_DEVELOPMENT	-3.1817	0.000161496	N
GO_REGULATION_OF_CELL_MORPHOGENESIS	-3.17244	0.000157208	N
GO_REGULATION_OF_CELL_DEVELOPMENT	-3.16899	0.00013974	N
GO_CELL_MORPHOGENESIS_INVOLVED_IN_NEURON_DIFFERENTIATION	-3.16276	0.000125766	N
GO_EMBRYO_DEVELOPMENT	-3.10736	0.000228415	N
GO_REGULATION_OF_NERVOUS_SYSTEM_DEVELOPMENT	-3.10719	0.00020938	N
GO_REGULATION_OF_MRNA_METABOLIC_PROCESS	-3.09773	0.000232399	N
GO_NEURON_PROJECTION_DEVELOPMENT	-3.09441	0.000224659	N
GO_NEURON_DIFFERENTIATION	-3.07875	0.000217995	N
GO_TRANSCRIPTION_FROM_RNA_POLYMERASE_II_PROMOTER	-3.05554	0.00025119	N
GO_CARBOXYLIC_ACID_BIOSYNTHETIC_PROCESS	-3.01333	0.00038399	N
GO_CELL_DEVELOPMENT	-3.01264	0.000362657	N
GO_STEROID_METABOLIC_PROCESS	-3.00885	0.000356681	N
GO_ORGANIC_ACID_BIOSYNTHETIC_PROCESS	-3.00633	0.00035132	N
GO_REGULATION_OF_CELL_GROWTH	-2.98864	0.000388677	N
GO_NEGATIVE_REGULATION_OF_DEVELOPMENTAL_PROCESS	-2.97629	0.000399462	N
GO_NEURON_DEVELOPMENT	-2.9736	0.000382094	N
GO_CELL_MORPHOGENESIS_INVOLVED_IN_DIFFERENTIATION	-2.95298	0.000418268	N
GO_POSITIVE_REGULATION_OF_GENE_EXPRESSION	-2.94742	0.000421672	N
GO_REGULATION_OF_CELL_DIFFERENTIATION	-2.92823	0.000458443	N
GO_POSITIVE_REGULATION_OF_DEVELOPMENTAL_PROCESS	-2.92666	0.000446111	N
GO_BILE_ACID_METABOLIC_PROCESS	-2.91194	0.000492948	N
GO_MUSCLE_STRUCTURE_DEVELOPMENT	-2.89202	0.00057071	N
GO_POSITIVE_REGULATION_OF_CELL_DEVELOPMENT	-2.87057	0.000660179	N
GO_NEURON_PROJECTION_MORPHOGENESIS	-2.86399	0.000663146	N
GO_TISSUE_DEVELOPMENT	-2.86329	0.000646312	N
GO_CAMERA_TYPE_EYE_MORPHOGENESIS	-2.85052	0.000695122	N
GO_POSITIVE_REGULATION_OF_NERVOUS_SYSTEM_DEVELOPMENT	-2.83865	0.000744941	N
GO_POSITIVE_REGULATION_OF_NEURON_DIFFERENTIATION	-2.80584	0.00100049	N
GO_ENZYME_LINKED_RECEPTOR_PROTEIN_SIGNALING_PATHWAY	-2.79879	0.00105281	N
GO_EYE_DEVELOPMENT	-2.79434	0.00106811	N
GO_SKELETAL_SYSTEM_MORPHOGENESIS	-2.78342	0.0011851	N
GO_BILE_ACID_BIOSYNTHETIC_PROCESS	-2.76313	0.00133796	N
GO_HINDBRAIN_DEVELOPMENT	-2.76113	0.00132008	N
GO_ORGANIC_ANION_TRANSPORT	-2.75683	0.00133976	N
GO_CIRCADIAN_RHYTHM	-2.73205	0.00157083	N
GO_RHYTHMIC_PROCESS	-2.72977	0.00156903	N
GO_NEUROLOGICAL_SYSTEM_PROCESS	-2.72254	0.00163289	N
GO_POSITIVE_REGULATION_OF_BIOSYNTHETIC_PROCESS	-2.71376	0.00172158	N
GO_EMBRYONIC_MORPHOGENESIS	-2.71186	0.00170318	N
GO_NEGATIVE_REGULATION_OF_MULTICELLULAR_ORGANISMAL_PROCESS	-2.71055	0.00168553	N
GO_SMALL_MOLECULE_BIOSYNTHETIC_PROCESS	-2.7013	0.00177816	N
GO_LEARNING	-2.69121	0.00186496	N
GO_REGULATION_OF_FIBRINOLYSIS	-2.68757	0.00189028	N
GO_REGULATION_OF_CELL_MORPHOGENESIS_INVOLVED_IN_DIFFERENTIATION	-2.68352	0.00193887	N
GO_REGULATION_OF_CARTILAGE_DEVELOPMENT	-2.67632	0.00204378	N
GO_PROTEIN_ACTIVATION_CASCADE	-2.6752	0.00202178	N
GO_POSITIVE_REGULATION_OF_CELL_PROJECTION_ORGANIZATION	-2.66859	0.0020631	N
GO_MONOCARBOXYLIC_ACID_TRANSPORT	-2.66779	0.00203926	N
GO_REGULATION_OF_RNA_SPLICING	-2.65023	0.00228257	N
GO_OSSIFICATION	-2.64202	0.00242282	N
GO_POSITIVE_REGULATION_OF_NEURON_PROJECTION_DEVELOPMENT	-2.63732	0.00253049	N
GO_REGULATION_OF_MRNA_SPLICING_VIA_SPLICEOSOME	-2.63239	0.00258551	N
GO_REGULATION_OF_NEURON_PROJECTION_DEVELOPMENT	-2.63211	0.00254867	N
GO_BONE_MORPHOGENESIS	-2.6289	0.00258704	N
GO_METENCEPHALON_DEVELOPMENT	-2.62112	0.00273776	N
GO_REGULATION_OF_NEURON_DIFFERENTIATION	-2.61359	0.00292072	N
GO_REPRODUCTION	-2.61223	0.00289478	N
GO_REGULATION_OF_GROWTH	-2.60777	0.00298141	N
GO_EMBRYONIC_ORGAN_DEVELOPMENT	-2.60213	0.00306738	N
GO_BIOMINERAL_TISSUE_DEVELOPMENT	-2.60163	0.00303471	N
GO_VASCULATURE_DEVELOPMENT	-2.59689	0.00310955	N
GO_NEGATIVE_REGULATION_OF_GENE_EXPRESSION	-2.59028	0.00324087	N
GO_SYNAPSE_ASSEMBLY	-2.57529	0.00363749	N
GO_EXTRACELLULAR_STRUCTURE_ORGANIZATION	-2.5676	0.0038246	N
GO_SENSORY_ORGAN_DEVELOPMENT	-2.56451	0.00387259	N
GO_NUCLEAR_EXPORT	-2.55828	0.00401048	N
GO_CIRCULATORY_SYSTEM_DEVELOPMENT	-2.55814	0.00396479	N
GO_REGULATION_OF_CATENIN_IMPORT_INTO_NUCLEUS	-2.54861	0.00425338	N
GO_MULTI_MULTICELLULAR_ORGANISM_PROCESS	-2.54659	0.00427126	N
GO_GROWTH	-2.54425	0.00430064	N
GO_NEGATIVE_REGULATION_OF_CELL_DIFFERENTIATION	-2.54377	0.00426164	N
GO_CARDIOVASCULAR_SYSTEM_DEVELOPMENT	-2.54255	0.00425542	N
GO_HIGH_DENSITY_LIPOPROTEIN_PARTICLE_REMODELING	-2.53992	0.00428727	N
GO_NEGATIVE_REGULATION_OF_NITROGEN_COMPOUND_METABOLIC_PROCESS	-2.53744	0.00432886	N
GO_NEGATIVE_REGULATION_OF_TRANSCRIPTION_FROM_RNA_POLYMERASE_II_PROMOTER	-2.53577	0.00432026	N
GO_NEGATIVE_REGULATION_OF_CELL_PROLIFERATION	-2.53561	0.00426821	N
GO_MUSCLE_CELL_DIFFERENTIATION	-2.52816	0.00446805	N
GO_REPRODUCTIVE_SYSTEM_DEVELOPMENT	-2.52025	0.00471954	N
GO_POSITIVE_REGULATION_OF_MULTICELLULAR_ORGANISMAL_PROCESS	-2.50852	0.0051152	N
GO_UROGENITAL_SYSTEM_DEVELOPMENT	-2.50342	0.00526514	N
GO_TISSUE_MORPHOGENESIS	-2.49708	0.0054645	N
GO_NEGATIVE_REGULATION_OF_TRANSMEMBRANE_RECEPTOR_PROTEIN_SERINE_THREONINE_KINASE_SIGNALING_PATHWAY	-2.49582	0.0054724	N
GO_SENSORY_ORGAN_MORPHOGENESIS	-2.49073	0.00563422	N
GO_SMAD_PROTEIN_SIGNAL_TRANSDUCTION	-2.49054	0.00558598	N
GO_MODULATION_OF_SYNAPTIC_TRANSMISSION	-2.49043	0.00552799	N
GO_MUSCLE_TISSUE_DEVELOPMENT	-2.48875	0.00553461	N
GO_MONOCARBOXYLIC_ACID_BIOSYNTHETIC_PROCESS	-2.48705	0.0055783	N
GO_CARDIAC_MUSCLE_TISSUE_DEVELOPMENT	-2.47764	0.00597091	N
GO_PROTEIN_DEALKYLATION	-2.47507	0.00602254	N
GO_ORGANIC_HYDROXY_COMPOUND_BIOSYNTHETIC_PROCESS	-2.47092	0.00615525	N
GO_SYSTEM_PROCESS	-2.47069	0.00610266	N
GO_PROTEIN_DEMETHYLATION	-2.46945	0.00610815	N
GO_HEAD_DEVELOPMENT	-2.46919	0.00606092	N
GO_CONNECTIVE_TISSUE_DEVELOPMENT	-2.46828	0.00604077	N
GO_POSITIVE_REGULATION_OF_CELL_DIFFERENTIATION	-2.46461	0.00613122	N
GO_ALPHA_AMINO_ACID_CATABOLIC_PROCESS	-2.46363	0.00610938	N
GO_ORGANIC_ACID_TRANSPORT	-2.46028	0.0062049	N
GO_VESICLE_MEDIATED_TRANSPORT	-2.45761	0.00627575	N
GO_BONE_DEVELOPMENT	-2.45704	0.00623888	N
GO_REGULATION_OF_CELL_PROJECTION_ORGANIZATION	-2.45321	0.00634544	N
GO_REGULATION_OF_ANATOMICAL_STRUCTURE_SIZE	-2.45297	0.00629945	N
GO_PLASMA_LIPOPROTEIN_PARTICLE_REMODELING	-2.44965	0.00637617	N
GO_EYE_MORPHOGENESIS	-2.44834	0.00637302	N
GO_PROTEIN_LIPID_COMPLEX_REMODELING	-2.44829	0.00631561	N
GO_STRIATED_MUSCLE_CELL_DIFFERENTIATION	-2.44309	0.00652994	N
GO_STEROID_BIOSYNTHETIC_PROCESS	-2.44147	0.00655084	N
GO_PROTEOGLYCAN_METABOLIC_PROCESS	-2.43783	0.00665596	N
GO_RETINA_DEVELOPMENT_IN_CAMERA_TYPE_EYE	-2.43571	0.00670038	N
GO_MACROMOLECULAR_COMPLEX_REMODELING	-2.42703	0.00711564	N
GO_MRNA_SPLICE_SITE_SELECTION	-2.42149	0.00735376	N
GO_REGULATION_OF_DEVELOPMENTAL_GROWTH	-2.41262	0.00778942	N
GO_PROTEIN_LIPID_COMPLEX_ASSEMBLY	-2.40693	0.00805162	N
GO_MRNA_3_END_PROCESSING	-2.40515	0.00807862	N
GO_REGULATION_OF_AXONOGENESIS	-2.40467	0.0080378	N
GO_ENDOCYTOSIS	-2.40217	0.00811287	N
GO_ANION_TRANSPORT	-2.39695	0.00833678	N
GO_EMBRYONIC_ORGAN_MORPHOGENESIS	-2.39445	0.00845561	N
GO_LIPID_LOCALIZATION	-2.38351	0.00911482	N
GO_COLLAGEN_FIBRIL_ORGANIZATION	-2.38093	0.00920902	N
GO_REGULATION_OF_TRANSMEMBRANE_RECEPTOR_PROTEIN_SERINE_THREONINE_KINASE_SIGNALING_PATHWAY	-2.38052	0.00916122	N
GO_REGULATION_OF_CYTOPLASMIC_TRANSLATION	-2.37789	0.00925783	N
GO_ORGANIC_HYDROXY_COMPOUND_TRANSPORT	-2.36611	0.00997839	N
GO_ANATOMICAL_STRUCTURE_FORMATION_INVOLVED_IN_MORPHOGENESIS	-2.3606	0.0103084	N
GO_REVERSE_CHOLESTEROL_TRANSPORT	-2.35658	0.0105037	N
GO_ORGANIC_HYDROXY_COMPOUND_METABOLIC_PROCESS	-2.35441	0.0105815	N
GO_AROMATIC_AMINO_ACID_FAMILY_CATABOLIC_PROCESS	-2.34828	0.0109785	N
GO_PHENOL_CONTAINING_COMPOUND_METABOLIC_PROCESS	-2.34375	0.0112727	N
GO_MORPHOGENESIS_OF_AN_EPITHELIUM	-2.34273	0.0112626	N
GO_NEGATIVE_REGULATION_OF_STEROID_METABOLIC_PROCESS	-2.33428	0.0118626	N
GO_MULTI_ORGANISM_REPRODUCTIVE_PROCESS	-2.33273	0.0118911	N
GO_CENTRAL_NERVOUS_SYSTEM_DEVELOPMENT	-2.33071	0.0119748	N
GO_DEVELOPMENTAL_GROWTH	-2.32313	0.0125682	N
GO_CARDIAC_CHAMBER_DEVELOPMENT	-2.32249	0.0125338	N
GO_NUCLEOBASE_CONTAINING_COMPOUND_TRANSPORT	-2.31896	0.0127568	N
GO_TRIGLYCERIDE_HOMEOSTASIS	-2.31633	0.0128893	N
GO_REGULATION_OF_CELL_SIZE	-2.30998	0.0133939	N
GO_EMBRYONIC_CAMERA_TYPE_EYE_DEVELOPMENT	-2.30945	0.0133557	N
GO_MRNA_PROCESSING	-2.30139	0.0140056	N
GO_ORGANIC_ACID_METABOLIC_PROCESS	-2.29718	0.0143216	N
GO_ACYLGLYCEROL_HOMEOSTASIS	-2.29711	0.014237	N
GO_REGULATION_OF_ALPHA_AMINO_3_HYDROXY_5_METHYL_4_ISOXAZOLE_PROPIONATE_SELECTIVE_GLUTAMATE_RECEPTOR_ACTIVITY	-2.29198	0.0147211	N
GO_PROTEIN_PHOSPHORYLATION	-2.29191	0.0146257	N
GO_FIBRINOLYSIS	-2.29126	0.0145942	N
GO_BONE_MINERALIZATION	-2.29123	0.0145008	N
GO_REGULATION_OF_ALTERNATIVE_MRNA_SPLICING_VIA_SPLICEOSOME	-2.29007	0.0145284	N
GO_STEROL_METABOLIC_PROCESS	-2.28465	0.0150115	N
GO_REGULATION_OF_SYNAPSE_STRUCTURE_OR_ACTIVITY	-2.27698	0.0157426	N
GO_CELL_CELL_SIGNALING	-2.27358	0.0160114	N
GO_REGULATION_OF_STEROID_METABOLIC_PROCESS	-2.27062	0.0162632	N
GO_CARTILAGE_DEVELOPMENT	-2.25867	0.0175742	N
GO_CHOLESTEROL_EFFLUX	-2.25209	0.0182487	N
GO_PLACENTA_DEVELOPMENT	-2.25157	0.0181901	N
GO_REGULATION_OF_PROTEIN_ACTIVATION_CASCADE	-2.24949	0.0183384	N
GO_POSITIVE_REGULATION_OF_CELL_GROWTH	-2.24861	0.018339	N
GO_PROTEIN_LIPID_COMPLEX_SUBUNIT_ORGANIZATION	-2.24518	0.018644	N
GO_REGULATION_OF_BIOMINERAL_TISSUE_DEVELOPMENT	-2.24381	0.0187122	N
GO_BLOOD_COAGULATION_FIBRIN_CLOT_FORMATION	-2.24367	0.0186149	N
GO_NEGATIVE_REGULATION_OF_NERVOUS_SYSTEM_DEVELOPMENT	-2.23749	0.0193132	N
GO_RIBONUCLEOPROTEIN_COMPLEX_LOCALIZATION	-2.23476	0.0195262	N
GO_CELLULAR_AMINO_ACID_CATABOLIC_PROCESS	-2.23336	0.0195803	N
GO_NEURON_PROJECTION_GUIDANCE	-2.23094	0.01978	N
GO_PLACENTA_BLOOD_VESSEL_DEVELOPMENT	-2.2288	0.0199434	N
GO_DEMETHYLATION	-2.22662	0.0201264	N
GO_LOCOMOTION	-2.22578	0.0201226	N
GO_CHONDROCYTE_DEVELOPMENT	-2.22456	0.0201718	N
GO_STEM_CELL_DIFFERENTIATION	-2.22016	0.0206568	N
GO_REGULATION_OF_CHONDROCYTE_DIFFERENTIATION	-2.21494	0.0212692	N
GO_DEVELOPMENTAL_PROCESS_INVOLVED_IN_REPRODUCTION	-2.21429	0.0212397	N
GO_CELL_JUNCTION_ORGANIZATION	-2.21339	0.0212665	N
GO_NEGATIVE_REGULATION_OF_PHOSPHORYLATION	-2.21135	0.0214608	N
GO_NEGATIVE_REGULATION_OF_CELL_DEVELOPMENT	-2.20646	0.0220129	N
GO_FOREBRAIN_DEVELOPMENT	-2.20489	0.0221133	N
GO_REGULATION_OF_NEURONAL_SYNAPTIC_PLASTICITY	-2.20172	0.022479	N
GO_REGIONALIZATION	-2.19893	0.0227892	N
GO_THYROID_HORMONE_METABOLIC_PROCESS	-2.19669	0.0230147	N
GO_AMINOGLYCAN_BIOSYNTHETIC_PROCESS	-2.19548	0.0230528	N
GO_NITROGEN_COMPOUND_TRANSPORT	-2.19283	0.0233511	N
GO_TRANSMEMBRANE_RECEPTOR_PROTEIN_SERINE_THREONINE_KINASE_SIGNALING_PATHWAY	-2.18993	0.0236797	N
GO_RESPONSE_TO_CARBOHYDRATE	-2.1899	0.0235571	N
GO_POSITIVE_REGULATION_OF_SMOOTH_MUSCLE_CELL_PROLIFERATION	-2.18721	0.0238725	N
GO_REGULATION_OF_FATTY_ACID_BIOSYNTHETIC_PROCESS	-2.18058	0.0247746	N
GO_ENDOCHONDRAL_BONE_MORPHOGENESIS	-2.17951	0.0248149	N
GO_CELLULAR_COMPONENT_MORPHOGENESIS	-2.17466	0.0254789	N
GO_REGULATION_OF_EXTENT_OF_CELL_GROWTH	-2.17286	0.0256303	N
GO_RNA_POLYADENYLATION	-2.17152	0.0257245	N
GO_MONOCARBOXYLIC_ACID_METABOLIC_PROCESS	-2.16749	0.0262361	N
GO_REGULATION_OF_ACUTE_INFLAMMATORY_RESPONSE	-2.16713	0.0261745	N
GO_ALPHA_AMINO_ACID_METABOLIC_PROCESS	-2.1653	0.0263333	N
GO_MUSCLE_ORGAN_DEVELOPMENT	-2.14676	0.0295593	N
GO_REGULATION_OF_SYNAPTIC_PLASTICITY	-2.145	0.0297601	N
GO_ACUTE_PHASE_RESPONSE	-2.14403	0.0297935	N
GO_BLOOD_VESSEL_MORPHOGENESIS	-2.14146	0.0301291	N
GO_NEGATIVE_REGULATION_OF_COAGULATION	-2.1414	0.0299872	N
GO_PLATELET_DEGRANULATION	-2.14044	0.030025	N
GO_SYNAPTIC_VESICLE_ENDOCYTOSIS	-2.13393	0.0311486	N
GO_REGULATION_OF_CELLULAR_COMPONENT_MOVEMENT	-2.13365	0.0310563	N
GO_ARTERY_MORPHOGENESIS	-2.13258	0.0311411	N
GO_HEAD_MORPHOGENESIS	-2.1316	0.0312064	N
GO_RNA_SPLICING	-2.13072	0.03123	N
GO_EPITHELIUM_DEVELOPMENT	-2.13037	0.0311524	N
GO_THYROID_HORMONE_GENERATION	-2.13028	0.0310176	N
GO_PROTEOGLYCAN_BIOSYNTHETIC_PROCESS	-2.12996	0.0309328	N
GO_MULTICELLULAR_ORGANISM_METABOLIC_PROCESS	-2.1274	0.0313114	N
GO_CARTILAGE_CONDENSATION	-2.12218	0.0322152	N
GO_NEGATIVE_REGULATION_OF_KINASE_ACTIVITY	-2.11802	0.0329287	N
GO_MRNA_TRANSCRIPTION	-2.11481	0.0334654	N
GO_ORGAN_GROWTH	-2.11244	0.0338157	N
GO_GASTRULATION	-2.1113	0.0339149	N
GO_REGULATION_OF_TRIGLYCERIDE_CATABOLIC_PROCESS	-2.11053	0.0339144	N
GO_DEVELOPMENTAL_CELL_GROWTH	-2.10744	0.0344228	N
GO_CELL_AGGREGATION	-2.10489	0.0348334	N
GO_POSITIVE_REGULATION_OF_CELL_MORPHOGENESIS_INVOLVED_IN_DIFFERENTIATION	-2.10474	0.0347064	N
GO_SECRETION	-2.10449	0.0346056	N
GO_HEART_VALVE_DEVELOPMENT	-2.10063	0.035334	N
GO_MULTICELLULAR_ORGANISM_REPRODUCTION	-2.09922	0.0354877	N
GO_REGULATION_OF_NEUROTRANSMITTER_RECEPTOR_ACTIVITY	-2.09872	0.0354382	N
GO_NEPHRON_DEVELOPMENT	-2.09833	0.0353678	N
GO_DEVELOPMENTAL_GROWTH_INVOLVED_IN_MORPHOGENESIS	-2.0972	0.0354536	N
GO_REGULATION_OF_LIPOPROTEIN_LIPASE_ACTIVITY	-2.09616	0.0355386	N
GO_ANTERIOR_POSTERIOR_PATTERN_SPECIFICATION	-2.09517	0.0355997	N
GO_CHONDROCYTE_DIFFERENTIATION	-2.09274	0.036018	N
GO_REGULATION_OF_RAS_PROTEIN_SIGNAL_TRANSDUCTION	-2.09196	0.036045	N
GO_INDOLE_CONTAINING_COMPOUND_METABOLIC_PROCESS	-2.08593	0.0372925	N
GO_CELL_FATE_COMMITMENT	-2.07995	0.0385367	N
GO_MULTICELLULAR_ORGANISMAL_MACROMOLECULE_METABOLIC_PROCESS	-2.07903	0.0386185	N
GO_RNA_SPLICING_VIA_TRANSESTERIFICATION_REACTIONS	-2.07898	0.038463	N
GO_FATTY_ACID_TRANSPORT	-2.07391	0.039504	N
GO_SINGLE_ORGANISM_BEHAVIOR	-2.07271	0.0396351	N
GO_COGNITION	-2.0714	0.0398002	N
GO_EMBRYONIC_CAMERA_TYPE_EYE_MORPHOGENESIS	-2.07062	0.03984	N
GO_ARTERY_DEVELOPMENT	-2.06803	0.0403184	N
GO_NEGATIVE_REGULATION_OF_EPITHELIAL_CELL_APOPTOTIC_PROCESS	-2.0665	0.0405303	N
GO_TRANSMEMBRANE_RECEPTOR_PROTEIN_TYROSINE_KINASE_SIGNALING_PATHWAY	-2.06459	0.0408407	N
GO_RECEPTOR_MEDIATED_ENDOCYTOSIS	-2.06455	0.0406837	N
GO_SECOND_MESSENGER_MEDIATED_SIGNALING	-2.0624	0.0411016	N
GO_NEGATIVE_REGULATION_OF_CELLULAR_RESPONSE_TO_GROWTH_FACTOR_STIMULUS	-2.06155	0.0411523	N
GO_AMMONIUM_ION_METABOLIC_PROCESS	-2.06076	0.0411898	N
GO_CELL_PROJECTION_ORGANIZATION	-2.05886	0.0414938	N
GO_MESENCHYMAL_CELL_DIFFERENTIATION	-2.05876	0.0413476	N
GO_BEHAVIOR	-2.05532	0.0420749	N
GO_HEART_GROWTH	-2.05322	0.0424424	N
GO_VENTRICULAR_SEPTUM_DEVELOPMENT	-2.05274	0.0424031	N
GO_NEGATIVE_REGULATION_OF_PROTEIN_METABOLIC_PROCESS	-2.04769	0.0435966	N
GO_NEGATIVE_REGULATION_OF_CELL_COMMUNICATION	-2.04517	0.0440819	N
GO_WOUND_HEALING	-2.04127	0.0449437	N
GO_TRIGLYCERIDE_CATABOLIC_PROCESS	-2.03245	0.0472779	N
GO_NEUTRAL_LIPID_METABOLIC_PROCESS	-2.02909	0.048044	N
GO_ONE_CARBON_METABOLIC_PROCESS	-2.02573	0.0488412	N
GO_REGULATION_OF_ACTIVIN_RECEPTOR_SIGNALING_PATHWAY	-2.0254	0.0487425	N
GO_OXIDATIVE_PHOSPHORYLATION	5.2289	<10E-6	P
GO_TRANSLATIONAL_TERMINATION	4.98243	<10E-6	P
GO_ESTABLISHMENT_OF_PROTEIN_LOCALIZATION_TO_ENDOPLASMIC_RETICULUM	4.92442	<10E-6	P
GO_TRANSLATIONAL_ELONGATION	4.76759	<10E-6	P
GO_PEPTIDE_METABOLIC_PROCESS	4.75993	<10E-6	P
GO_MITOCHONDRION_ORGANIZATION	4.70779	<10E-6	P
GO_MITOCHONDRIAL_TRANSLATION	4.6835	<10E-6	P
GO_CELLULAR_PROTEIN_COMPLEX_DISASSEMBLY	4.58387	<10E-6	P
GO_TRANSLATIONAL_INITIATION	4.51005	<10E-6	P
GO_ELECTRON_TRANSPORT_CHAIN	4.43684	<10E-6	P
GO_AMIDE_BIOSYNTHETIC_PROCESS	4.43002	<10E-6	P
GO_PROTEIN_LOCALIZATION_TO_ENDOPLASMIC_RETICULUM	4.42445	<10E-6	P
GO_MITOCHONDRIAL_ELECTRON_TRANSPORT_NADH_TO_UBIQUINONE	4.39339	<10E-6	P
GO_NUCLEOSIDE_TRIPHOSPHATE_METABOLIC_PROCESS	4.37324	<10E-6	P
GO_MITOCHONDRIAL_RESPIRATORY_CHAIN_COMPLEX_ASSEMBLY	4.2208	<10E-6	P
GO_CELLULAR_AMIDE_METABOLIC_PROCESS	4.15317	<10E-6	P
GO_NADH_DEHYDROGENASE_COMPLEX_ASSEMBLY	4.06341	<10E-6	P
GO_MITOCHONDRIAL_RESPIRATORY_CHAIN_COMPLEX_I_ASSEMBLY	4.05589	<10E-6	P
GO_MITOCHONDRIAL_RESPIRATORY_CHAIN_COMPLEX_I_BIOGENESIS	4.03521	<10E-6	P
GO_CELLULAR_RESPIRATION	3.82509	<10E-6	P
GO_SISTER_CHROMATID_SEGREGATION	3.70867	<10E-6	P
GO_NUCLEAR_TRANSCRIBED_MRNA_CATABOLIC_PROCESS_NONSENSE_MEDIATED_DECAY	3.65858	<10E-6	P
GO_MACROMOLECULAR_COMPLEX_DISASSEMBLY	3.63391	<10E-6	P
GO_CELL_DIVISION	3.52938	<10E-6	P
GO_NUCLEOSIDE_MONOPHOSPHATE_METABOLIC_PROCESS	3.49453	<10E-6	P
GO_PROTEIN_TARGETING_TO_MEMBRANE	3.49405	<10E-6	P
GO_MITOTIC_CELL_CYCLE	3.49113	<10E-6	P
GO_CELLULAR_MACROMOLECULAR_COMPLEX_ASSEMBLY	3.40684	<10E-6	P
GO_PROTEIN_COMPLEX_SUBUNIT_ORGANIZATION	3.39168	<10E-6	P
GO_MITOTIC_NUCLEAR_DIVISION	3.38832	<10E-6	P
GO_CELL_CYCLE	3.3857	<10E-6	P
GO_DNA_REPLICATION	3.35567	<10E-6	P
GO_NUCLEAR_CHROMOSOME_SEGREGATION	3.32336	4.49634e-06	P
GO_ORGANELLE_FISSION	3.29685	8.72617e-06	P
GO_MITOTIC_SISTER_CHROMATID_SEGREGATION	3.23717	1.70503e-05	P
GO_MULTI_ORGANISM_METABOLIC_PROCESS	3.23121	1.86193e-05	P
GO_GENERATION_OF_PRECURSOR_METABOLITES_AND_ENERGY	3.21494	1.8116e-05	P
GO_CELL_CYCLE_PROCESS	3.20588	1.76393e-05	P
GO_CHROMOSOME_SEGREGATION	3.17686	2.29332e-05	P
GO_RNA_CATABOLIC_PROCESS	3.09473	4.10348e-05	P
GO_ENERGY_DERIVATION_BY_OXIDATION_OF_ORGANIC_COMPOUNDS	3.07173	5.09835e-05	P
GO_GLYCOSYL_COMPOUND_METABOLIC_PROCESS	3.0536	6.05202e-05	P
GO_DNA_REPAIR	3.0448	6.77672e-05	P
GO_MITOCHONDRIAL_ELECTRON_TRANSPORT_CYTOCHROME_C_TO_OXYGEN	2.97988	0.000115573	P
GO_CELLULAR_RESPONSE_TO_DNA_DAMAGE_STIMULUS	2.9645	0.000122891	P
GO_DNA_METABOLIC_PROCESS	2.87767	0.000233763	P
GO_RRNA_METABOLIC_PROCESS	2.8402	0.000330372	P
GO_CELLULAR_PROTEIN_COMPLEX_ASSEMBLY	2.81846	0.000398278	P
GO_NCRNA_PROCESSING	2.81572	0.000400733	P
GO_ORGANONITROGEN_COMPOUND_METABOLIC_PROCESS	2.80711	0.000425693	P
GO_ANAPHASE_PROMOTING_COMPLEX_DEPENDENT_CATABOLIC_PROCESS	2.80325	0.000433424	P
GO_ORGANELLE_ASSEMBLY	2.77948	0.000532825	P
GO_ESTABLISHMENT_OF_PROTEIN_LOCALIZATION_TO_MEMBRANE	2.76324	0.000617384	P
GO_SISTER_CHROMATID_COHESION	2.74536	0.000723646	P
GO_NUCLEOBASE_CONTAINING_SMALL_MOLECULE_METABOLIC_PROCESS	2.72895	0.000821716	P
GO_CELL_CYCLE_CHECKPOINT	2.71923	0.000876283	P
GO_VIRAL_LIFE_CYCLE	2.71436	0.000902884	P
GO_MEIOSIS_I	2.71271	0.000906546	P
GO_RIBONUCLEOPROTEIN_COMPLEX_BIOGENESIS	2.6691	0.00124925	P
GO_PURINE_CONTAINING_COMPOUND_METABOLIC_PROCESS	2.6324	0.00167143	P
GO_DNA_RECOMBINATION	2.60081	0.00210904	P
GO_NCRNA_METABOLIC_PROCESS	2.58652	0.00231441	P
GO_CELLULAR_COMPONENT_DISASSEMBLY	2.58626	0.00228126	P
GO_BRANCHED_CHAIN_AMINO_ACID_METABOLIC_PROCESS	2.58031	0.00236931	P
GO_RIBOSOME_BIOGENESIS	2.5566	0.0027883	P
GO_CHROMOSOME_CONDENSATION	2.54439	0.00300973	P
GO_REGULATION_OF_CELL_DIVISION	2.53344	0.00322671	P
GO_POSITIVE_REGULATION_OF_LIGASE_ACTIVITY	2.52042	0.00349768	P
GO_REGULATION_OF_MICROTUBULE_POLYMERIZATION_OR_DEPOLYMERIZATION	2.50135	0.0039806	P
GO_MACROMOLECULAR_COMPLEX_ASSEMBLY	2.49254	0.00419782	P
GO_MITOCHONDRIAL_ATP_SYNTHESIS_COUPLED_PROTON_TRANSPORT	2.48035	0.00457627	P
GO_REGULATION_OF_PROTEIN_UBIQUITINATION_INVOLVED_IN_UBIQUITIN_DEPENDENT_PROTEIN_CATABOLIC_PROCESS	2.47756	0.00461734	P
GO_MITOTIC_CELL_CYCLE_CHECKPOINT	2.45018	0.00559327	P
GO_RETROGRADE_VESICLE_MEDIATED_TRANSPORT_GOLGI_TO_ER	2.44257	0.00584527	P
GO_REGULATION_OF_CELL_CYCLE_PHASE_TRANSITION	2.42313	0.00664908	P
GO_NEGATIVE_REGULATION_OF_HEART_CONTRACTION	2.40086	0.00773508	P
GO_HYDROGEN_ION_TRANSMEMBRANE_TRANSPORT	2.39273	0.00811562	P
GO_ORGANONITROGEN_COMPOUND_BIOSYNTHETIC_PROCESS	2.38954	0.00819091	P
GO_KINETOCHORE_ORGANIZATION	2.38058	0.00858754	P
GO_RESPONSE_TO_TYPE_I_INTERFERON	2.37748	0.00868878	P
GO_HYDROGEN_TRANSPORT	2.37696	0.00861651	P
GO_REGULATION_OF_LIGASE_ACTIVITY	2.36944	0.00895583	P
GO_RIBOSOMAL_SMALL_SUBUNIT_ASSEMBLY	2.35423	0.00993371	P
GO_DNA_CONFORMATION_CHANGE	2.34353	0.0106302	P
GO_NEGATIVE_REGULATION_OF_CYTOSKELETON_ORGANIZATION	2.33707	0.0109885	P
GO_MITOTIC_CHROMOSOME_CONDENSATION	2.33568	0.0109616	P
GO_NUCLEIC_ACID_PHOSPHODIESTER_BOND_HYDROLYSIS	2.33169	0.0111497	P
GO_ANTIGEN_PROCESSING_AND_PRESENTATION_OF_EXOGENOUS_PEPTIDE_ANTIGEN_VIA_MHC_CLASS_I	2.32786	0.0112886	P
GO_ANTIGEN_PROCESSING_AND_PRESENTATION_OF_PEPTIDE_ANTIGEN	2.32472	0.0114231	P
GO_PROTEIN_COMPLEX_BIOGENESIS	2.3198	0.0116994	P
GO_PROTEIN_COMPLEX_ASSEMBLY	2.30309	0.0130692	P
GO_REGULATION_OF_MICROTUBULE_BASED_PROCESS	2.29261	0.0139494	P
GO_REGULATION_OF_CHROMOSOME_SEGREGATION	2.27973	0.0151001	P
GO_CELLULAR_CATABOLIC_PROCESS	2.27704	0.0152176	P
GO_TELOMERE_ORGANIZATION	2.25857	0.0171609	P
GO_DNA_DAMAGE_RESPONSE_DETECTION_OF_DNA_DAMAGE	2.25724	0.0171206	P
GO_ANTIGEN_PROCESSING_AND_PRESENTATION	2.25215	0.0175469	P
GO_REGULATION_OF_TRIGLYCERIDE_BIOSYNTHETIC_PROCESS	2.25083	0.0175156	P
GO_FORMATION_OF_TRANSLATION_PREINITIATION_COMPLEX	2.24045	0.0187008	P
GO_REGULATION_OF_ANTIGEN_PROCESSING_AND_PRESENTATION	2.23498	0.0192251	P
GO_ESTABLISHMENT_OF_PROTEIN_LOCALIZATION_TO_ORGANELLE	2.23347	0.0192432	P
GO_MITOTIC_SPINDLE_ORGANIZATION	2.22514	0.0201881	P
GO_DNA_SYNTHESIS_INVOLVED_IN_DNA_REPAIR	2.20181	0.0235071	P
GO_DNA_DEPENDENT_DNA_REPLICATION	2.19535	0.0242819	P
GO_POSITIVE_REGULATION_OF_CELL_CYCLE_G1_S_PHASE_TRANSITION	2.19061	0.024832	P
GO_SPINDLE_CHECKPOINT	2.19056	0.0246047	P
GO_NEGATIVE_REGULATION_OF_PROTEIN_MODIFICATION_BY_SMALL_PROTEIN_CONJUGATION_OR_REMOVAL	2.18691	0.0249781	P
GO_MICROTUBULE_CYTOSKELETON_ORGANIZATION	2.18475	0.0251055	P
GO_MITOTIC_RECOMBINATION	2.18379	0.0250384	P
GO_INTERSPECIES_INTERACTION_BETWEEN_ORGANISMS	2.18356	0.0248516	P
GO_CILIUM_ORGANIZATION	2.17879	0.0254149	P
GO_SYMBIOSIS_ENCOMPASSING_MUTUALISM_THROUGH_PARASITISM	2.17125	0.0264789	P
GO_RIBOSOME_ASSEMBLY	2.16974	0.0265069	P
GO_TELOMERE_MAINTENANCE_VIA_RECOMBINATION	2.16683	0.0267539	P
GO_MEMBRANE_ORGANIZATION	2.16328	0.027162	P
GO_MEIOTIC_CELL_CYCLE_PROCESS	2.157	0.0280462	P
GO_RIBONUCLEOPROTEIN_COMPLEX_SUBUNIT_ORGANIZATION	2.14853	0.0293446	P
GO_STRAND_DISPLACEMENT	2.1308	0.0326408	P
GO_DNA_BIOSYNTHETIC_PROCESS	2.12741	0.0330902	P
GO_REGULATION_OF_NUCLEAR_DIVISION	2.1268	0.0329358	P
GO_MACROMOLECULE_CATABOLIC_PROCESS	2.12476	0.0331133	P
GO_DNA_GEOMETRIC_CHANGE	2.12041	0.0337977	P
GO_MEIOTIC_CELL_CYCLE	2.11692	0.0342961	P
GO_GLUTATHIONE_DERIVATIVE_BIOSYNTHETIC_PROCESS	2.11068	0.0354305	P
GO_NEGATIVE_REGULATION_OF_ORGANELLE_ORGANIZATION	2.10987	0.0353208	P
GO_GLUTATHIONE_DERIVATIVE_METABOLIC_PROCESS	2.10486	0.036165	P
GO_NUCLEUS_LOCALIZATION	2.08895	0.0397282	P
GO_TRICARBOXYLIC_ACID_METABOLIC_PROCESS	2.08204	0.0411625	P
GO_NEGATIVE_REGULATION_OF_PROTEIN_COMPLEX_DISASSEMBLY	2.07869	0.0417401	P
GO_RESPONSE_TO_HYPEROXIA	2.07849	0.0414682	P
GO_RESPONSE_TO_INCREASED_OXYGEN_LEVELS	2.0775	0.0413918	P
GO_PROTEIN_LOCALIZATION_TO_ORGANELLE	2.07235	0.0424806	P
GO_AEROBIC_RESPIRATION	2.07174	0.0423178	P
GO_CYTOKINESIS	2.07102	0.0422076	P
GO_CDP_DIACYLGLYCEROL_METABOLIC_PROCESS	2.05909	0.0450904	P
GO_REGULATION_OF_CELL_CYCLE_PROCESS	2.05566	0.0456741	P
